# Supplementary material for: Comparative in silico analysis of ftsZ gene from different bacteria reveals the preference for core set of codons in coding sequence structuring and secondary structural elements determination
Source: PLoS One. 2019 Dec 16;14(12):e0219231. doi: 10.1371/journal.pone.0219231 (PMC6913975; doi:10.1371/journal.pone.0219231)
Supplement: S1 Table — (TXT) [file pone.0219231.s001.txt]

Organism/Genome	NCBI Accession No.	Locus tag/Protein id of ftsZ	Locus tag/Protein id of rpoB	Organism Information Webpage	Entry in Bergey's Manual Systematic Bacteriology with volume and part number
Acetobacter malorum	NZ_LHZC01000045.1	AD930_RS05755	AmDm5_2399	https://www.ncbi.nlm.nih.gov/genome/33022?genome_assembly_id=266987	2C
Acinetobacter baumannii	NZ_CP009257.1	IX87_RS13385	IX87_15985	https://www.ncbi.nlm.nih.gov/genome/403?genome_assembly_id=205578	2B
Acinetobacter johnsonii XBB1	CP010350.1	RZ95_00685	RZ95_15565	https://img.jgi.doe.gov/cgi-bin/m/main.cgi?section=TaxonDetail&page=taxonDetail&taxon_oid=2816332596	2B
Actinobacillus pleuropneumoniae serovar 5b str. L20	NC_009053.1	APL_RS00115	APL_1727	https://www.ncbi.nlm.nih.gov/genome/163?genome_assembly_id=299353	2B
Actinomyces odontolyticus ATCC 17982	NZ_DS264586.1	ACTODO_RS07175	protein_id=EDN79928.1	https://img.jgi.doe.gov/cgi-bin/m/main.cgi?section=TaxonDetail&page=taxonDetail&taxon_oid=640963058	5A
Aerococcus viridans	NZ_CP014164.1	AWM76_RS03525	AWM76_01195	https://www.ncbi.nlm.nih.gov/genome/2192?genome_assembly_id=263892, https://www.ncbi.nlm.nih.gov/pubmed/27103727	3
Aeromonas enteropelogenes	NZ_CDDE01000012.1	BN1138_RS08230	LCR_17650	https://www.ncbi.nlm.nih.gov/genome/31932?genome_assembly_id=266661	2B
Afipia broomeae ATCC 49717	NZ_KB375283.1	HMPREF9695_RS14960	protein_id=EKS38524.1	https://img.jgi.doe.gov/cgi-bin/m/main.cgi?section=TaxonDetail&page=taxonDetail&taxon_oid=2537561905	2C
Aggregatibacter actinomycetemcomitans	NZ_CP012959.1	ACT75_RS08070	ACT75_07270	https://www.ncbi.nlm.nih.gov/genome/1822?genome_assembly_id=271857	2B
Alcaligenes faecalis	NZ_CP013119.1	UZ73_RS06675	UZ73_19110	https://www.ncbi.nlm.nih.gov/genome/13038?genome_assembly_id=259215	2C
Aliivibrio wodanis	NZ_LN554846.1	AWOD_RS02035	AWOD_I_2501	https://www.ncbi.nlm.nih.gov/genome/36566?genome_assembly_id=228091	2B
Alteromonas macleodii ATCC 27126	NC_018632.1	MASE_RS14120	MASE_17540	https://img.jgi.doe.gov/cgi-bin/m/main.cgi?section=TaxonDetail&page=taxonDetail&taxon_oid=2554235747	2B
Anaerostipes hadrus DSM 3319	AMEY01000089.1	HMPREF0369_02476	protein_id=EKY20442.1	https://www.ncbi.nlm.nih.gov/genome/11173?genome_assembly_id=254595	3
Anaplasma marginale str. Florida	NC_012026.1	AMF_RS09730	AMF_194	https://www.ncbi.nlm.nih.gov/genome/404?genome_assembly_id=300109	2C
Anoxybacillus gonensis	NZ_CP012152.1	AFK25_RS05240	AFK25_00565	https://img.jgi.doe.gov/cgi-bin/m/main.cgi?section=TaxonDetail&page=taxonDetail&taxon_oid=2627854177	3
Arcobacter butzleri RM4018	CP000361.1	Abu_1379	Abu_1884	https://img.jgi.doe.gov/cgi-bin/m/main.cgi?section=TaxonDetail&page=taxonDetail&taxon_oid=640753004	2C
Arthrobacter sp. ATCC 21022	NZ_CP014196.1	AUT26_RS07540	AUT26_14545	https://img.jgi.doe.gov/cgi-bin/m/main.cgi?section=TaxonDetail&page=taxonDetail&taxon_oid=2718218256	5A
Bacillus anthracis str. Ames	AE016879.1	BA_4045	BA_0102	https://www.ncbi.nlm.nih.gov/genome/181?genome_assembly_id=299885	3
Bacillus mycoides	NZ_CP009691.1	BG05_RS01385	BG05_387	https://www.ncbi.nlm.nih.gov/genome/872?genome_assembly_id=218878	3
Bacteroides cellulosilyticus	NZ_CP012801.1	BcellWH2_RS11480	BcellWH2_03410	https://img.jgi.doe.gov/cgi-bin/m/main.cgi?section=TaxonDetail&page=taxonDetail&taxon_oid=2814123224	4
Bartonella bacilliformis KC583	CP000524.1	BARBAKC583_0941	BARBAKC583_0571	https://img.jgi.doe.gov/cgi-bin/m/main.cgi?section=TaxonDetail&page=taxonDetail&taxon_oid=639633009	2C
Bifidobacterium adolescentis ATCC 15703	AP009256.1	BAD_1136	BAD_1319	https://img.jgi.doe.gov/cgi-bin/m/main.cgi?section=TaxonDetail&page=taxonDetail&taxon_oid=639633010	5A
Blautia obeum	NZ_CYZA01000002.1	ARA27_RS02975	ERS852395_02733	https://img.jgi.doe.gov/cgi-bin/m/main.cgi?section=TaxonDetail&page=taxonDetail&taxon_oid=2806310865	3
Bordetella bronchiseptica 253	HE965806.1	BN112_4222	BN112_3398	https://img.jgi.doe.gov/cgi-bin/m/main.cgi?section=TaxonDetail&page=taxonDetail&taxon_oid=2619619090	2C
Borrelia burgdorferi B31	AE000783.1	BB_0299		https://www.ncbi.nlm.nih.gov/genome/738?genome_assembly_id=168382	4
Brevibacillus brevis NBRC 100599	AP008955.1	BBR47_38290	BBR47_02110	https://img.jgi.doe.gov/cgi-bin/m/main.cgi?section=TaxonDetail&page=taxonDetail&taxon_oid=643692011	3
Brucella melitensis bv. 1 str. 16M	AE008917.1	BMEI0313	BMEI0749	https://www.ncbi.nlm.nih.gov/genome/943?genome_assembly_id=300462	2C
Buchnera aphidicola str. APS (Acyrthosiphon pisum)	BA000003.2	protein_id=BAB12929.1	protein_id=BAB12761.1	https://www.ncbi.nlm.nih.gov/genome/170?genome_assembly_id=299812	2B
Burkholderia gladioli	NZ_CP009323.1	BM43_RS35915	BM43_1677	https://www.ncbi.nlm.nih.gov/genome/3602?genome_assembly_id=228668	2B
Burkholderia ubonensis MSMB22	NZ_CP009488.1	BW23_RS20840	BW23_1409	https://img.jgi.doe.gov/cgi-bin/m/main.cgi?section=TaxonDetail&page=taxonDetail&taxon_oid=2627853789	2B
Butyrivibrio proteoclasticus B316	CP001810.1	bpr_I1862	bpr_I2369	https://img.jgi.doe.gov/cgi-bin/m/main.cgi?section=TaxonDetail&page=taxonDetail&taxon_oid=648028012	3
Caldicellulosiruptor bescii DSM 6725	CP001393.1	Athe_0783	Athe_0804	https://img.jgi.doe.gov/cgi-bin/m/main.cgi?section=TaxonDetail&page=taxonDetail&taxon_oid=643692002	3
Capnocytophaga ochracea DSM 7271	CP001632.1	Coch_0025	Coch_0426	https://www.ncbi.nlm.nih.gov/genome/3042?genome_assembly_id=300788	4
Caulobacter crescentus CB15	CP001340.1	CCNA_02623	CC_0502	https://www.ncbi.nlm.nih.gov/genome/941?genome_assembly_id=300461	2C
Chania multitudinisentens RB-25	CP007044.2	Z042_17585	Z042_13510	https://img.jgi.doe.gov/cgi-bin/m/main.cgi?section=TaxonDetail&page=taxonDetail&taxon_oid=2558860259	2B
Chlamydophila pneumoniae CWL029	NC_000922.1	CPn0439	CPn_0081	https://www.ncbi.nlm.nih.gov/genome/171?genome_assembly_id=299816	4
Chromobacterium subtsugae	NZ_LCWP01000006.1	AA094_RS07445	MY55_21995	https://www.ncbi.nlm.nih.gov/genome/35544?genome_assembly_id=232624	2C
Chronobacter sakazakii	NZ_CP011047.1	CSK29544_RS00880	CSK29544_00659	https://www.ncbi.nlm.nih.gov/genome/1170?genome_assembly_id=230313	2B
Citrobacter amalonaticus	NZ_CP014070.1	AL524_RS22190	AL524_04710	https://www.ncbi.nlm.nih.gov/genome/15537?genome_assembly_id=363256	2B
Clavibacter michiganensis subsp. sepedonicus	NC_010407.1	CMS_RS06805	CMS0269	https://www.ncbi.nlm.nih.gov/genome/64931?genome_assembly_id=354293	5A
Clostridium bolteae 90A9	AGYH01000003.1	HMPREF1085_00633	protein_id=ENZ46205.1	https://img.jgi.doe.gov/cgi-bin/m/main.cgi?section=TaxonDetail&page=taxonDetail&taxon_oid=2531839009	3
Clostridium butyricum	NZ_CP013252.1	ATN24_RS07215	ATN24_02385	https://www.ncbi.nlm.nih.gov/genome/1593?genome_assembly_id=260560	3
Comamonas testosteroni TK102	NZ_CP006704.1	O987_RS23645	O987_01845	https://img.jgi.doe.gov/cgi-bin/m/main.cgi?section=TaxonDetail&page=taxonDetail&taxon_oid=2597490204	2C
Corynebacterium diphtheriae	NZ_LN831026.1	AT687_RS07785	ERS451417_00370	https://www.ncbi.nlm.nih.gov/genome/1025?genome_assembly_id=259185	5A
Corynebacterium glutamicum ATCC 13032	NC_003450.3	NCgl2075	protein_id=BAB97881.1	https://img.jgi.doe.gov/cgi-bin/m/main.cgi?section=TaxonDetail&page=taxonDetail&taxon_oid=2821586876	5A
Coxiella burnetii RSA 493	NC_002971.4	CBU_0141	CBU_0231	https://img.jgi.doe.gov/cgi-bin/m/main.cgi?section=TaxonDetail&page=taxonDetail&taxon_oid=2617271243	2B
Cupriavidus metallidurans CH34	NC_007973.1	RMET_RS15640	Rmet_3334	https://img.jgi.doe.gov/cgi-bin/m/main.cgi?section=TaxonDetail&page=taxonDetail&taxon_oid=637000230	2C
Cutibacterium avidum 44067	NC_021064.1	PALO_RS07055	PALO_01595	https://img.jgi.doe.gov/cgi-bin/m/main.cgi?section=TaxonDetail&page=taxonDetail&taxon_oid=2541047023	5B
Deinococcus radiodurans R1	NC_001263.1	DR_0631	DR_0912	https://img.jgi.doe.gov/cgi-bin/m/main.cgi?section=TaxonDetail&page=taxonDetail&taxon_oid=2687453506	1
Delftia acidovorans SPH-1	NC_010002.1	DACI_RS18105	Daci_0510	https://img.jgi.doe.gov/cgi-bin/m/main.cgi?section=TaxonDetail&page=taxonDetail&taxon_oid=641228489	2C
Desulfovibrio vulgaris str. Hildenborough	NC_002937.3	DVU2499	DVU_2928	https://www.ncbi.nlm.nih.gov/genome/654?genome_assembly_id=167895	2C
Edwardsiella ictaluri 93-146	NC_012779.2	NT01EI_RS03300		https://img.jgi.doe.gov/cgi-bin/m/main.cgi?section=TaxonDetail&page=taxonDetail&taxon_oid=644736357	2B
Eikenella corrodens ATCC 23834	NZ_EQ973317.1	EIKCOROL_RS02340	protein_id=EEG23740.1	https://img.jgi.doe.gov/cgi-bin/m/main.cgi?section=TaxonDetail&page=taxonDetail&taxon_oid=643886208	2C
Eisenbergiella tayi	NZ_MCGH01000003.1	BEI61_RS24360	BEI61_00466	https://www.ncbi.nlm.nih.gov/genome/45889?genome_assembly_id=281535	3
Ensifer adhaerens	NZ_CP015880.1	FA04_RS10905	FA04_05455	https://www.ncbi.nlm.nih.gov/genome/31131?genome_assembly_id=278003	2C
Enterobacter (Klebsiella) aerogenes KCTC 2190	NC_015663.1	EAE_11285	EAE_08125	https://www.ncbi.nlm.nih.gov/genome/3417?genome_assembly_id=173101	2B
Enterococcus avium ATCC 14025	NZ_KE136505.1	I570_RS10550	protein_id=EOT39782.1	https://img.jgi.doe.gov/cgi-bin/m/main.cgi?section=TaxonDetail&page=taxonDetail&taxon_oid=2541047449	3
Escherichia coli IAI39	NC_011750.1	ECIAI39_0098	ECIAI39_4372	https://img.jgi.doe.gov/cgi-bin/m/main.cgi?section=TaxonDetail&page=taxonDetail&taxon_oid=643348547	2B
Flavobacterium hydatis	NZ_JPRM01000047.1	IW20_RS21955	IW20_04025	https://www.ncbi.nlm.nih.gov/genome/32673?genome_assembly_id=204843	4
Francisella philomiragia subsp. philomiragia ATCC 25017	NC_010336.1	FPHI_RS03385	Fphi_1046	https://www.ncbi.nlm.nih.gov/genome/918?genome_assembly_id=300458	2B
Fusobacterium nucleatum	NZ_MLQO01000001.1	BKN39_RS00620	FN2036	https://www.ncbi.nlm.nih.gov/genome/180?genome_assembly_id=299880	4
Gallibacterium anatis UMN179	NC_015460.1	UMN179_RS02320	UMN179_01373	https://img.jgi.doe.gov/cgi-bin/m/main.cgi?section=TaxonDetail&page=taxonDetail&taxon_oid=650716038	2B
Gardnerella vaginalis 409-05	NC_013721.1	HMPREF0424_RS02210	HMPREF0424_1169	https://img.jgi.doe.gov/cgi-bin/m/main.cgi?section=TaxonDetail&page=taxonDetail&taxon_oid=646311928	5A
Geobacillus subterraneus	NZ_CP014342.1	GS3922_RS10850	GS3922_15140	https://www.ncbi.nlm.nih.gov/genome/33174?genome_assembly_id=273741	3
Geobacter sulfurreducens PCA	NC_002939.5	GSU3063	GSU2863	https://img.jgi.doe.gov/cgi-bin/m/main.cgi?section=TaxonDetail&page=taxonDetail&taxon_oid=637000120	2C
Gluconobacter oxydans 621H	NC_006677.1	GOX_RS01965	GOX0386	https://img.jgi.doe.gov/cgi-bin/m/main.cgi?section=TaxonDetail&page=taxonDetail&taxon_oid=637000122	2C
Granulibacter bethesdensis CGDNIH1	NC_008343.2	GBCGDNIH1_RS14540	GbCGDNIH1_0548	https://img.jgi.doe.gov/cgi-bin/m/main.cgi?section=TaxonDetail&page=taxonDetail&taxon_oid=637000123	2C
Haemophilus influenzae Rd KW20	NC_000907.1	HI1143	HI_0515	https://www.ncbi.nlm.nih.gov/genome/165?genome_assembly_id=299368	2B
Halomonas boliviensis LC1	NZ_JH393260.1	KUC_RS18220	KUC_1030	https://img.jgi.doe.gov/cgi-bin/m/main.cgi?section=TaxonDetail&page=taxonDetail&taxon_oid=2548876524	2B
Helicobacter pylori 26695	NC_000915.1	HP0979	HP_1198	https://img.jgi.doe.gov/cgi-bin/m/main.cgi?section=TaxonDetail&page=taxonDetail&taxon_oid=2522572170	2C
Ketogulonicigenium vulgare WSH-001	NC_017384.1	KVU_1481	KVU_2112	https://img.jgi.doe.gov/cgi-bin/m/main.cgi?section=TaxonDetail&page=taxonDetail&taxon_oid=2511231188	2C
Klebsiella oxytoca	NZ_CP011636.1	AB185_RS31525	AB185_05790	https://www.ncbi.nlm.nih.gov/genome/1165?genome_assembly_id=232487	2B
Kocuria kristinae	NZ_LDRD01000015.1	RSA28_RS01980	AN277_0202075	https://www.ncbi.nlm.nih.gov/genome/40904?genome_assembly_id=260449	5A
Lactobacillus amylovorus	CP002559.1	LAC30SC_04050	LAC30SC_01385	https://www.ncbi.nlm.nih.gov/genome/2539?genome_assembly_id=255004	3
Lactobacillus crispatus ST1	FN692037.1	LCRIS_00830	LCRIS_00291	https://img.jgi.doe.gov/cgi-bin/m/main.cgi?section=TaxonDetail&page=taxonDetail&taxon_oid=646564539	3
Lactococcus garvieae Lg2	AP009333.1	LCGL_1637	LCGL_0390	https://www.ncbi.nlm.nih.gov/genome/699?genome_assembly_id=168221	3
Lactococcus lactis subsp. lactis Il1403	AE005176.1	L0208	L0137	https://www.ncbi.nlm.nih.gov/genome/156?genome_assembly_id=299303	3
Methylobacterium aquaticum	NZ_AP014704.1	Maq22A_RS10980	Maq22A_c27070	https://www.ncbi.nlm.nih.gov/genome/38688?genome_assembly_id=264142	2C
Microbacterium foliorum	NZ_JYIU01000038.1	RN50_RS06510	RN50_02337	https://www.ncbi.nlm.nih.gov/genome/15897?genome_assembly_id=228501	5A
Micrococcus luteus NCTC 2665	NC_012803.1	MLUT_RS18295	Mlut_17250	https://img.jgi.doe.gov/cgi-bin/m/main.cgi?section=TaxonDetail&page=taxonDetail&taxon_oid=644736390	5A
Moraxella catarrhalis BBH18	NC_014147.1	MCR_RS01445	MCR_0257	https://img.jgi.doe.gov/cgi-bin/m/main.cgi?section=TaxonDetail&page=taxonDetail&taxon_oid=646564552	2B
Morganella morganii subsp. morganii KT	NC_020418.1	MU9_RS15550	MU9_690	https://www.ncbi.nlm.nih.gov/genome/10874?genome_assembly_id=300807	2B
Mycobacterium abscessus	NC_010397.1	MAB_2009	MAB_3869c	https://www.ncbi.nlm.nih.gov/genome/1360?genome_assembly_id=171114	2B
Neisseria gonorrhoeae FA 1090	AE004969.1	NGO_1528	NGO_1851	https://img.jgi.doe.gov/cgi-bin/m/main.cgi?section=TaxonDetail&page=taxonDetail&taxon_oid=637000188	2C
Neorhizobium galegae bv. orientalis str. HAMBI 540	HG938353.1	RG540_CH21770	RG540_CH12970	https://www.ncbi.nlm.nih.gov/genome/11507?genome_assembly_id=204503	2C
Obesumbacterium proteus	CP014608.1	DSM2777_07245	DSM2777_01745	https://www.ncbi.nlm.nih.gov/genome/44035?genome_assembly_id=267026	2B
Ochrobactrum anthropi ATCC 49188	CP000758.1	Oant_1750	Oant_1947	https://img.jgi.doe.gov/cgi-bin/m/main.cgi?section=TaxonDetail&page=taxonDetail&taxon_oid=640753038	2C
Oenococcus oeni PSU-1	CP000411.1	OEOE_1143	OEOE_1375	https://img.jgi.doe.gov/cgi-bin/m/main.cgi?section=TaxonDetail&page=taxonDetail&taxon_oid=639633047	3
Orientia tsutsugamushi str. Boryong	AM494475.1	OTBS_1614	OTBS_0208	https://www.ncbi.nlm.nih.gov/genome/710?genome_assembly_id=168255	2C
Pantoea ananatis LMG 20103	CP001875.2	PANA_0724	PANA_0215	https://img.jgi.doe.gov/cgi-bin/m/main.cgi?section=TaxonDetail&page=taxonDetail&taxon_oid=646564558	2B
Phaeobacter gallaeciensis DSM 26640	CP006966.1	Gal_02522	Gal_00278	https://img.jgi.doe.gov/cgi-bin/m/main.cgi?section=TaxonDetail&page=taxonDetail&taxon_oid=2558309061	2C
Photobacterium kishitanii	NZ_JZSP01000003.1	UB40_RS07970	UB40_15690	https://www.ncbi.nlm.nih.gov/genome/36517?genome_assembly_id=227466	2B
Photorhabdus temperata subsp. thracensis	NZ_CP011104.1	VY86_RS14955	VY86_05915	https://www.ncbi.nlm.nih.gov/genome/?term=NZ_CP011104.1	2B
Piscirickettsia salmonis LF-89 = ATCC VR-1361	NZ_CP011849.2	PSLF89_RS33675	PSLF89_343	https://www.ncbi.nlm.nih.gov/genome/11769?genome_assembly_id=321591	2B
Pluralibacter gergoviae	CP009450.1	LG71_24610	LG71_01880	https://www.ncbi.nlm.nih.gov/genome/14770?genome_assembly_id=209918	2B
Polynucleobacter asymbioticus QLW-P1DMWA-1	CP000655.1	Pnuc_0172	Pnuc_0046	https://img.jgi.doe.gov/cgi-bin/m/main.cgi?section=TaxonDetail&page=taxonDetail&taxon_oid=640427129	2C
Porphyromonas gingivalis ATCC 33277	AP009380.1	PGN_0631	PGN_1571	https://img.jgi.doe.gov/cgi-bin/m/main.cgi?section=TaxonDetail&page=taxonDetail&taxon_oid=642555148	4
Prevotella melaninogenica ATCC 25845	CP002122.1	HMPREF0659_A5206	HMPREF0659_A5300	https://img.jgi.doe.gov/cgi-bin/m/main.cgi?section=TaxonDetail&page=taxonDetail&taxon_oid=648028051	4
Prevotella ruminicola 23	CP002006.1	PRU_2336	PRU_2135	https://img.jgi.doe.gov/cgi-bin/m/main.cgi?section=TaxonDetail&page=taxonDetail&taxon_oid=646564560	4
Prochlorococcus marinus str. AS9601	CP000551.1	A9601_15081	A9601_16891	https://www.ncbi.nlm.nih.gov/genome/164?genome_assembly_id=299364	1
Propionibacterium acnes KPA171202	NC_006085.1	PPA_RS03895	PPA1884	https://www.ncbi.nlm.nih.gov/genome/1140?genome_assembly_id=300567	5B
Proteus mirabilis HI4320	AM942759.1	PMI2065	PMI2785	https://img.jgi.doe.gov/cgi-bin/m/main.cgi?section=TaxonDetail&page=taxonDetail&taxon_oid=642555150	2B
Providencia stuartii MRSN 2154	CP003488.1	S70_03840	S70_08605	https://img.jgi.doe.gov/cgi-bin/m/main.cgi?section=TaxonDetail&page=taxonDetail&taxon_oid=2513237180	2B
Pseudoalteromonas luteoviolacea	CP015411.1	S4054249_18745	S4054249_19565	https://www.ncbi.nlm.nih.gov/genome/12255?genome_assembly_id=283953	2B
Ralstonia pickettii 12J	CP001068.1	Rpic_3084	Rpic_3314	https://img.jgi.doe.gov/cgi-bin/m/main.cgi?section=TaxonDetail&page=taxonDetail&taxon_oid=642555151	2C
Ralstonia solanacearum GMI1000	AL646052.1	RSc1397	RSc3034	https://img.jgi.doe.gov/cgi-bin/m/main.cgi?section=TaxonDetail&page=taxonDetail&taxon_oid=637000231	2C
Rhizobium etli CFN 42	NC_007761.1	RHE_RS14525	RHE_CH01667	https://img.jgi.doe.gov/cgi-bin/m/main.cgi?section=TaxonDetail&page=taxonDetail&taxon_oid=640427137	2C
Rhodanobacter thiooxydans	LVJS01000044.1	RHOFW104T7_13645	RHOFW104T7_01880	https://www.ncbi.nlm.nih.gov/genome/13144?genome_assembly_id=273631	2C
Rhodobacter sphaeroides 2.4.1	CP000143.2	RSP_2114	RSP_1699	https://img.jgi.doe.gov/cgi-bin/m/main.cgi?section=TaxonDetail&page=taxonDetail&taxon_oid=2825700977	2C
Rhodococcus aetherivorans	NZ_CP011341.1	AAT18_RS15285	AAT18_18895	https://www.ncbi.nlm.nih.gov/genome/10759?genome_assembly_id=230327	5A
Rhodococcus equi 103S	FN563149.1	REQ_27760	REQ_36700	https://img.jgi.doe.gov/cgi-bin/m/main.cgi?section=TaxonDetail&page=taxonDetail&taxon_oid=649633089	5A
Rhodospirillum rubrum ATCC 11170	CP000230.1	Rru_A0944	Rru_A2695	https://www.ncbi.nlm.nih.gov/genome/1016?genome_assembly_id=300482	2B
Rickettsia conorii str. Malish 7	AE006914.1	RC1015	RC0181	https://www.ncbi.nlm.nih.gov/genome/1011?genome_assembly_id=300476	2B
Riemerella anatipestifer ATCC 11845 = DSM 15868	CP003388.1	RA0C_1298	RA0C_1805	https://www.ncbi.nlm.nih.gov/genome/2536?genome_assembly_id=172516	4
Rothia dentocariosa (P)	NZ_JPVS01000004.1	ES20_RS02320	CRM92_04435	https://www.ncbi.nlm.nih.gov/genome/1968?genome_assembly_id=171939	5A
Rothia dentocariosa ATCC 17931	CP002280.1	HMPREF0733_11674	HMPREF0733_10313	https://img.jgi.doe.gov/cgi-bin/m/main.cgi?section=TaxonDetail&page=taxonDetail&taxon_oid=649633093	5A
Salinibacter ruber DSM 13855	CP000159.1	SRU_0564	SRU_1758	https://www.ncbi.nlm.nih.gov/genome/1400?genome_assembly_id=300627	4
Salinispora tropica CNB-440	CP000667.1	Strop_3210	Strop_3933	https://img.jgi.doe.gov/cgi-bin/m/main.cgi?section=TaxonDetail&page=taxonDetail&taxon_oid=640427140	5B
Salmonella enterica subsp. enterica serovar Typhi str. CT18	AL513382.1	gene=STY0153	protein_id=CAD09487.1	https://www.ncbi.nlm.nih.gov/genome/152?genome_assembly_id=154363	2B
Selenomonas noxia ATCC 43541	NZ_GG749280.1	HMPREF7545_RS04465	protein_id=EFF66233.1	https://img.jgi.doe.gov/cgi-bin/m/main.cgi?section=TaxonDetail&page=taxonDetail&taxon_oid=645951808	3
Serratia fonticola	NZ_CP013913.1	AV650_RS07645	WN53_09900	https://www.ncbi.nlm.nih.gov/genome/17711?genome_assembly_id=262503	2B
Serratia rubidaea	CP014474.1	AXX16_4383	AXX16_0263	https://www.ncbi.nlm.nih.gov/genome/14652?genome_assembly_id=266203	2B
Shewanella baltica OS678	CP002383.1	Sbal678_0426	Sbal678_0198	https://img.jgi.doe.gov/cgi-bin/m/main.cgi?section=TaxonDetail&page=taxonDetail&taxon_oid=2630968672	2B
Shigella dysenteriae Sd197	CP000034.1	SDY_0125	SDY_3741	https://www.ncbi.nlm.nih.gov/genome/415?genome_assembly_id=300115	2B
Shigella flexneri 2a str. 301	AE005674.2	SF0092	SF4060	https://www.ncbi.nlm.nih.gov/genome/182?genome_assembly_id=165033	2B
Sinorhizobium fredii NGR234	CP001389.1	NGR_c21010	NGR_c11830	https://img.jgi.doe.gov/cgi-bin/m/main.cgi?section=TaxonDetail&page=taxonDetail&taxon_oid=643692032	2C
Staphylococcus aureus	NZ_CP009828.1	NI36_RS05735	SAO46_00544	https://www.ncbi.nlm.nih.gov/genome/154?genome_assembly_id=299272	3
Staphylococcus capitis subsp. capitis	CP007601.1	AYP1020_0494	AYP1020_2290	https://www.ncbi.nlm.nih.gov/genome/2054?genome_assembly_id=232525	3
Stenotrophomonas maltophilia	AM743169.1	Smlt0760	SMD_0778	https://www.ncbi.nlm.nih.gov/genome/880?genome_assembly_id=169827	2B
Streptococcus agalactiae 2603V/R	AE009948.1	SAG0479	SAG0160	https://www.ncbi.nlm.nih.gov/genome/186?genome_assembly_id=299919	3
Streptococcus pneumoniae R6	AE007317.1	spr1510	spr1777	https://img.jgi.doe.gov/cgi-bin/m/main.cgi?section=TaxonDetail&page=taxonDetail&taxon_oid=637000289	3
Streptomyces lydicus	CP017157.1	SL103_08865	SL103_02170	https://www.ncbi.nlm.nih.gov/genome/22953?genome_assembly_id=282357	5B
Thioalkalivibrio versutus	NZ_CP011367.1	TVD_RS02210	TVD_02325	https://www.ncbi.nlm.nih.gov/genome/14947?genome_assembly_id=232615	2B
Treponema denticola ATCC 35405	AE017226.1	TDE_1204	TDE_2421	https://img.jgi.doe.gov/cgi-bin/m/main.cgi?section=TaxonDetail&page=taxonDetail&taxon_oid=637000327	4
Tropheryma whipplei str. Twist	AE014184.1	TWT_515	TWT_071	https://www.ncbi.nlm.nih.gov/genome/162?genome_assembly_id=299352	5A
Vibrio alginolyticus NBRC 15630 = ATCC 17749	NC_022349.1	N646_RS13010	N646_1996	https://www.ncbi.nlm.nih.gov/genome/2331?genome_assembly_id=172369	2B
Weissella cibaria	NZ_CP012873.1	AO080_RS05710	AO080_03495	https://www.ncbi.nlm.nih.gov/genome/3287?genome_assembly_id=278405	3
Wolbachia endosymbiont of Drosophila melanogaster	NZ_KB223528.1	WDIAC_RS0103120		https://www.ncbi.nlm.nih.gov/genome/1065?genome_assembly_id=300507	2C
Xanthomonas campestris pv. campestris str. ATCC 33913	AE008922.1	XCC0730	XCC0888	https://www.ncbi.nlm.nih.gov/genome/151?genome_assembly_id=299222	2B
Xenorhabdus bovienii SS-2004	FN667741.1	XBJ1_3471	XBJ1_4054	https://img.jgi.doe.gov/cgi-bin/m/main.cgi?section=TaxonDetail&page=taxonDetail&taxon_oid=646564589	2B
Xylella fastidiosa 9a5c	NC_002488.3	XF_RS03415	XF_2633	https://img.jgi.doe.gov/cgi-bin/m/main.cgi?section=TaxonDetail&page=taxonDetail&taxon_oid=637000348	2B
Yersinia aldovae	NZ_CQAX01000002.1	AE375_RS03265	AT01_2178	https://www.ncbi.nlm.nih.gov/genome/1757?genome_assembly_id=219479	2B
Yersinia pestis CO92	AL590842.1	YPO0560	YPO3747	https://img.jgi.doe.gov/cgi-bin/m/main.cgi?section=TaxonDetail&page=taxonDetail&taxon_oid=2654588050	2B
