# Supplementary material for: Comparative in silico analysis of ftsZ gene from different bacteria reveals the preference for core set of codons in coding sequence structuring and secondary structural elements determination
Source: PLoS One. 2019 Dec 16;14(12):e0219231. doi: 10.1371/journal.pone.0219231 (PMC6913975; doi:10.1371/journal.pone.0219231)
Supplement: S2 Table — (TXT) [file pone.0219231.s002.txt]

Organism	Lifestyle	Gram Nature	Genomic Nc	ftsZ Nc	Genomic GC3	ftsZ GC3	Genomic GC	ftsZ GC	ftsZ GC1	ftsZ GC2
Acetobacter malorum	NP	Negative	45.41	40.62	0.69	0.6933	56.5	62.62	0.6975	0.50674
Acinetobacter baumannii	P	Negative	46.408	40.11	0.2974	0.1885	39	43.11	0.60204	0.40816
Acinetobacter johnsonii XBB1	NP	Negative	47.345	39.98	0.39	0.3384	38.5	45.95	0.62907	0.41103
Actinobacillus pleuropneumoniae serovar 5b str. L20	P	Negative	43.98	42.48	0.48	0.4796	41.3	47.11	0.58911	0.40842
Actinomyces odontolyticus ATCC 17982	P	Positive	37.24	33.9	0.808	0.7556	65.4	66.67	0.72837	0.47596
Aerococcus viridans	P	Positive	47.09	34.65	0.339	0.1463	39.4	43.81	0.5792	0.4279
Aeromonas enteropelogenes	P	Negative	39.009	31.64	0.821	0.7818	60	62.24	0.66927	0.42188
Afipia broomeae ATCC 49717	NP	Negative	42.26	34.41	0.8	0.8211	61.3	68.2	0.71843	0.51024
Aggregatibacter actinomycetemcomitans	P	Negative	45.48	43.73	0.56	0.4048	44.2	45.2	0.57377	0.40515
Alcaligenes faecalis	P	Negative	44.39	40.8	0.714	0.6238	56.81	57.5	0.62725	0.44987
Aliivibrio wodanis	P	Negative	45.7	41.07	0.273	0.1973	38.3	43.25	0.62927	0.42195
Alteromonas macleodii ATCC 27126	NP	Negative	53.15	42.82	0.411	0.2791	44.7	48.16	0.6401	0.45244
Anaerostipes hadrus DSM 3319	NP	Positive	42.424	41.37	0.257	0.209	37.1	44.13	0.56736	0.3886
Anaplasma marginale str. Florida	P	Negative	55.68	56.88	0.52	0.5459	49.8	51.49	0.56659	0.4092
Anoxybacillus gonensis	NP	Positive	47.027	42.2	0.443	0.5079	41.7	48.08	0.60054	0.40751
Arcobacter butzleri RM4018	P	Negative	33.144	30.85	0.0568	0.01974	27	31.31	0.49185	0.35326
Arthrobacter sp. ATCC 21022	NP	Positive	41.9	35.98	0.776	0.7443	64.5	66.18	0.7371	0.47912
Bacillus anthracis str. Ames	P	Positive	43.808	36.21	0.249	0.1347	35.4	40.48	0.59948	0.41344
Bacillus mycoides	NP	Positive	44.08	38.08	0.249	0.1214	35.2	32.92	0.49275	0.30021
Bacteroides cellulosilyticus	P	Negative	50.17	45.97	0.435	0.61	42.7	50.45	0.57045	0.36818
Bartonella bacilliformis KC583	P	Negative	44.84	38.92	0.279	0.2074	38.2	43.23	0.59696	0.4317
Bifidobacterium adolescentis ATCC 15703	NP	Positive	40.339	33.14	0.765	0.7975	59.2	63.58	0.6764	0.45255
Blautia obeum	NP	Positive	45.546	42.21	0.36	0.2439	41.2	45.97	0.56234	0.44275
Bordetella bronchiseptica 253	P	Negative	33.148	29.98	0.9329	0.9196	68.1	66.67	0.67089	0.4481
Borrelia burgdorferi B31	P	Negative	40.56	36.28	0.181	0.1946	28.18	37.83	0.5325	0.3825
Brevibacillus brevis NBRC 100599	NP	Positive	54.223	46.54	0.511	0.3824	47.3	50.39	0.61097	0.4282
Brucella melitensis bv. 1 str. 16M	P	Negative	44.698	54.33	0.724	0.7538	57.24	58.74	0.64754	0.43443
Buchnera aphidicola str. APS (Acyrthosiphon pisum)	NP	Negative	37.33	36.7	0.131	0.1479	26.4	33.94	0.49351	0.36883
Burkholderia gladioli	P	Negative	34.048	29.7	0.9136	0.9593	68	70.78	0.72831	0.48174
Burkholderia ubonensis MSMB22	NP	Negative	33.516	26.99	0.92	0.9447	67.31	67.42	0.6775	0.4425
Butyrivibrio proteoclasticus B316	NP	Positive	46.349	36.02	0.29	0.1473	40	45.01	0.58696	0.41546
Caldicellulosiruptor bescii DSM 6725	NP	Positive	44.89	49.39	0.238	0.2821	35.22	40.07	0.52632	0.33518
Capnocytophaga ochracea DSM 7271	P	Negative	48.47	44.39	0.36	0.2059	39.6	37.26	0.49832	0.35354
Caulobacter crescentus CB15	NP	Negative	35.29	29.63	0.883	0.8675	67.2	67.58	0.7053	0.46365
Chania multitudinisentens RB-25	NP	Negative	48.29	42.16	0.616	0.5896	50.9	54.72	0.64416	0.41818
Chlamydophila pneumoniae CWL029	P	Negative	50.47	61	0.326	0.3846	40.6	41.29	0.48295	0.32955
Chromobacterium subtsugae	NP	Negative	33.41	30.35	0.916	0.9539	64.8	67.41	0.73566	0.39401
Chronobacter sakazakii	P	Negative	42.83	39.1	0.744	0.6861	56.9	58.16	0.67448	0.42448
Citrobacter amalonaticus	P	Negative	46.56	40.25	0.672	0.653	53.21	56.94	0.66406	0.41146
Clavibacter michiganensis subsp. sepedonicus	NP	Positive	30.78	27.21	0.932	0.9576	72.4	71.58	0.71842	0.45789
Clostridium bolteae 90A9	P	Positive	48.257	47.82	0.6061	0.5505	49.6	52.21	0.57991	0.44064
Clostridium butyricum	NP	Positive	36	33.83	0.1	0.09884	28.6	35.8	0.54233	0.38624
Comamonas testosteroni TK102	P	Negative	39.89	34.91	0.8	0.8059	61.9	63.74	0.68593	0.45729
Corynebacterium diphtheriae	P	Positive	48.411	49.9	0.538	0.405	53.6	52.91	0.6699	0.44903
Corynebacterium glutamicum ATCC 13032	NP	Positive	47.47	46.74	0.56	0.3267	53.8	59.52	0.69752	0.46275
Coxiella burnetii RSA 493	P	Negative	52.24	53.76	0.49	0.5665	42.64	49.92	0.60914	0.41371
Cupriavidus metallidurans CH34	NP	Negative	40.37	30.27	0.81	0.8745	63.52	64.99	0.66247	0.44584
Cutibacterium avidum 44067	P	Positive	40.52	36.31	0.764	0.7449	63.5	64.51	0.67464	0.47368
Deinococcus radiodurans R1	NP	Positive	37.44	28.77	0.8732	0.9393	66.7	66.76	0.67742	0.44086
Delftia acidovorans SPH-1	P	Negative	34.39	30.84	0.88	0.9188	66.5	70.6	0.75056	0.47884
Desulfovibrio vulgaris str. Hildenborough	P	Negative	42.051	36.38	0.763	0.7705	63.24	63.04	0.65333	0.44889
Edwardsiella ictaluri 93-146	P	Negative	43.07	38.45	0.73	0.6878	57.4	58.31	0.67183	0.42119
Eikenella corrodens ATCC 23834	P	Negative	41.16	38.32	0.714	0.6146	55.7	53.88	0.60102	0.43734
Eisenbergiella tayi	NP	Negative	48.215	46.42	0.586	0.5222	46.8	51.42	0.58543	0.40452
Ensifer adhaerens	NP	Negative	40.38	29.21	0.815	0.8272	62.2	67.06	0.73154	0.46644
Enterobacter (Klebsiella) aerogenes KCTC 2190	P	Negative	43.77	37.36	0.7223	0.6441	54.8	57.2	0.67188	0.41146
Enterococcus avium ATCC 14025	P	Positive	50.33	38.28	0.372	0.1786	39.1	41.24	0.57143	0.40194
Escherichia coli IAI39	NP	Negative	47.96	44.85	0.606	0.5091	50.6	53.82	0.66927	0.41146
Flavobacterium hydatis	P	Negative	43.47	39.39	0.2107	0.1213	32.7	54.97	0.49464	0.34303
Francisella philomiragia subsp. philomiragia ATCC 25017	P	Negative	41.0375	33.83	0.15	0.08808	32.59	39.15	0.55291	0.42328
Fusobacterium nucleatum	P	Negative	33.153	30.57	0.08	0.02721	27	32.04	0.51524	0.3518
Gallibacterium anatis UMN179	P	Negative	45.371	40	0.407	0.3452	39.89	42.96	0.56049	0.41728
Gardnerella vaginalis 409-05	P	Gram Variable	44.71	43.91	0.281	0.2315	42	47.08	0.64691	0.44938
Geobacillus subterraneus	NP	Positive	42.583	43.67	0.751	0.7788	52.2	57.58	0.62698	0.43386
Geobacter sulfurreducens PCA	NP	Negative	42.76	33.86	0.791	0.8571	60.9	62.15	0.625	0.40104
Gluconobacter oxydans 621H	NP	Negative	42.58	38.42	0.751	0.7771	60.84	65.17	0.69863	0.51076
Granulibacter bethesdensis CGDNIH1	P	Negative	46.099	37.13	0.707	0.8012	59.1	66.06	0.70578	0.51805
Haemophilus influenzae Rd KW20	P	Negative	43.909	44.54	0.329	0.244	38.2	41	0.59242	0.38626
Halomonas boliviensis LC1	NP	Negative	49.93	50.66	0.644	0.5198	54.6	55.53	0.65816	0.46939
Helicobacter pylori 26695	P	Negative	47.028	44.64	0.505	0.4167	38.9	43.78	0.53109	0.39378
Ketogulonicigenium vulgare WSH-001	NP	Negative	40.641	39.63	0.816	0.7981	61.73	64.03	0.71639	0.46225
Klebsiella oxytoca	P	Negative	44.152	39.72	0.728	0.6802	55.2	58.42	0.67188	0.41406
Kocuria kristinae	P	Positive	29.198	24.56	0.947	0.9577	71.8	70.75	0.69471	0.46875
Lactobacillus amylovorus	NP	Positive	44.77	44.07	0.262	0.1527	38.08	41.21	0.58499	0.39514
Lactobacillus crispatus ST1	NP	Positive	44.95	36.61	0.273	0.1238	36.9	41.67	0.57812	0.39062
Lactococcus garvieae Lg2	P	Positive	47.9	34.19	0.311	0.161	38.8	43.29	0.60941	0.45176
Lactococcus lactis subsp. lactis Il1403	NP	Positive	43.739	33.67	0.24	0.1161	35.3	41.95	0.59569	0.44019
Methylobacterium aquaticum	NP	Negative	33.251	26.96	0.921	0.9819	70.9	73.81	0.73159	0.51555
Microbacterium foliorum	NP	Positive	34.69	30.91	0.87	0.8455	67.9	67.8	0.71354	0.45052
Micrococcus luteus NCTC 2665	P	Positive	30.032	26.34	0.945	0.9731	73	73.85	0.77444	0.46115
Moraxella catarrhalis BBH18	P	Negative	47.72	44.35	0.403	0.3443	41.7	44.92	0.58021	0.42246
Morganella morganii subsp. morganii KT	P	Negative	43.39	38.92	0.653	0.6038	51.1	54.49	0.63472	0.41192
Mycobacterium abscessus	P	Positive	42.411	30.91	0.795	0.8455	64.1	67.87	0.6701	0.48711
Neisseria gonorrhoeae FA 1090	P	Negative	44.08	43.97	0.69	0.6	52.7	52.67	0.58779	0.43257
Neorhizobium galegae bv. orientalis str. HAMBI 540	NP	Negative	41.17	32.05	0.81	0.7837	61.25	65.83	0.72864	0.47906
Obesumbacterium proteus	NP	Negative	49.55	40.26	0.55	0.467	49.05	52.63	0.64341	0.42119
Ochrobactrum anthropi ATCC 49188	NP	Negative	46.8	36.7	0.675	0.6106	56.15	61.66	0.72968	0.4894
Oenococcus oeni PSU-1	NP	Positive	49.59	48.33	0.36	0.3065	37.9	44.23	0.5654	0.44093
Orientia tsutsugamushi str. Boryong	P	Negative	42.74	36.9	0.18	0.1351	30.5	35.02	0.46256	0.39207
Pantoea ananatis LMG 20103	NP	Negative	47.16	42.46	0.672	0.5794	53.7	55.24	0.65195	0.41299
Phaeobacter gallaeciensis DSM 26640	NP	Negative	45.35	41.71	0.738	0.7275	59.42	63.33	0.73167	0.445
Photobacterium kishitanii	NP	Negative	44.94	39.99	0.309	0.2	38.8	45.09	0.62334	0.41379
Photorhabdus temperata subsp. thracensis	NP	Negative	50.35	44.89	0.452	0.4028	44.1	48.92	0.62532	0.42119
Piscirickettsia salmonis LF-89 = ATCC VR-1361	P	Negative	48	45.74	0.366	0.4731	39.62	43.83	0.60053	0.4127
Pluralibacter gergoviae	P	Negative	39.67	36.02	0.807	0.7534	59	59.2	0.66667	0.41146
Polynucleobacter asymbioticus QLW-P1DMWA-1	NP	Negative	51.531	41.18	0.4	0.2448	44.8	47.05	0.61074	0.47204
Porphyromonas gingivalis ATCC 33277	P	Negative	52.9	51.39	0.543	0.6288	48.4	52.26	0.58952	0.37991
Prevotella melaninogenica ATCC 25845	P	Negative	48.031	41.73	0.29	0.3109	40.99	47.93	0.59142	0.34312
Prevotella ruminicola 23	NP	Negative	46.06	41.02	0.505	0.4396	47.7	51.75	0.5906	0.34899
Prochlorococcus marinus str. AS9601	NP	Negative	40.69	37.8	0.173	0.2081	31.3	39.78	0.55914	0.42473
Propionibacterium acnes KPA171202	NP	Positive	48.063	45.69	0.67	0.5992	60	60.85	0.66986	0.48086
Proteus mirabilis HI4320	P	Negative	46.533	40.77	0.344	0.3184	38.88	45.24	0.60411	0.41131
Providencia stuartii MRSN 2154	P	Negative	49.64	45.56	0.392	0.3684	41.3	47.98	0.62274	0.41085
Pseudoalteromonas luteoviolacea	NP	Negative	51.78	47.2	0.372	0.3288	42	46.06	0.61337	0.42482
Ralstonia pickettii 12J	P	Negative	38.84	31.7	0.831	0.8312	63.62	64.17	0.675	0.4375
Ralstonia solanacearum GMI1000	NP	Negative	34.87	28.7	0.896	0.9603	66.96	70.33	0.73105	0.45721
Rhizobium etli CFN 42	NP	Negative	42.22	33.46	0.802	0.7994	61.05	65.28	0.70537	0.46274
Rhodanobacter thiooxydans	NP	Negative	33.406	29.32	0.898	0.9163	67.2	67.85	0.70202	0.43687
Rhodobacter sphaeroides 2.4.1	NP	Negative	34.94	29.33	0.914	0.9228	68.78	70.95	0.72694	0.47559
Rhodococcus aetherivorans	NP	Positive	33.051	29.55	0.913	0.9336	70.44	69.67	0.72682	0.48622
Rhodococcus equi 103S	P	Positive	34.749	30.2	0.878	0.8315	68.8	71.68	0.71463	0.5
Rhodospirillum rubrum ATCC 11170	NP	Negative	37.7	35.01	0.88	0.8929	65.33	69.87	0.74474	0.51351
Rickettsia conorii str. Malish 7	P	Negative	44.194	42.27	0.23	0.2379	32.4	38.04	0.51435	0.39294
Riemerella anatipestifer ATCC 11845 = DSM 15868	NP	Negative	45.19	42.56	0.257	0.1646	35	36.49	0.50831	0.34884
Rothia dentocariosa	P	Positive	48.9	40.33	0.58	0.496	53.8	57.84	0.69802	0.46782
Rothia dentocariosa ATCC 17931	NP	Positive	49.34	47.28	0.575	0.448	53.7	55.45	0.71287	0.4604
Salinibacter ruber DSM 13855	NP	Negative	38.68	31.59	0.864	0.9605	66.12	67.12	0.66364	0.43182
Salinispora tropica CNB-440	NP	Positive	36.56	35.49	0.85	0.7911	69.5	66.49	0.70161	0.46237
Salmonella enterica subsp. enterica serovar Typhi str. CT18	P	Negative	47.73	41.55	0.646	0.6818	51.88	57.64	0.66667	0.41406
Selenomonas noxia ATCC 43541	NP	Negative	44.83	38	0.69	0.7037	55.8	60.93	0.69856	0.49282
Serratia fonticola	NP	Negative	46.17	37.3	0.69	0.6712	53.8	57.84	0.67273	0.41299
Serratia rubidaea	P	Negative	38.52	36.06	0.836	0.7281	59.25	58.4	0.66408	0.40568
Shewanella baltica OS678	NP	Negative	50.59	45.79	0.537	0.4018	46.28	50.76	0.65657	0.42929
Shigella dysenteriae Sd197	NP	Negative	48.9	44.82	0.613	0.5273	50.92	54.17	0.66927	0.41146
Shigella flexneri 2a str. 301	P	Negative	48.64	44.97	0.603	0.5291	50.67	54.17	0.66927	0.41406
Sinorhizobium fredii NGR234	NP	Negative	41.64	33.64	0.8167	0.8261	62.4	66.27	0.72061	0.46678
Staphylococcus aureus	P	Positive	41.019	34.09	0.207	0.07407	32.7	38.53	0.53197	0.43478
Staphylococcus capitis subsp. capitis	NP	Positive	41.48	37.79	0.192	0.1179	32.94	39.98	0.55051	0.43687
Stenotrophomonas maltophilia	P	Negative	32.627	26.77	0.88	0.8976	66.4	68.12	0.68932	0.46845
Streptococcus agalactiae 2603V/R	NP	Positive	44.496	36.22	0.22	0.1273	35.6	40.05	0.57377	0.43091
Streptococcus pneumoniae R6	P	Positive	47.61	38.53	0.314	0.193	39.7	44.52	0.62619	0.43571
Streptomyces lydicus	NP	Positive	31.6	28.92	0.928	0.9067	72.05	71.13	0.72019	0.49392
Thioalkalivibrio versutus	NP	Negative	36.13	33.78	0.874	0.8987	66.2	64.94	0.68653	0.4171
Treponema denticola ATCC 35405	NP	Negative	49.47	42.35	0.37	0.2383	37.9	39.8	0.52103	0.3972
Tropheryma whipplei str. Twist	P	Positive	54.87	52.62	0.429	0.4834	46.3	51.47	0.67956	0.4337
Vibrio alginolyticus NBRC 15630 = ATCC 17749	P	Negative	50.85	45.75	0.401	0.2763	44.7	48.02	0.64407	0.43341
Weissella cibaria	NP	Positive	45.69	37.12	0.414	0.308	44.9	48.74	0.63679	0.43868
Wolbachia endosymbiont of Drosophila melanogaster	NP	Negative	46.88	41.99	0.245	0.1648	35.2	38.4	0.53671	0.38481
Xanthomonas campestris pv. campestris str. ATCC 33913	NP	Negative	36.64	30.17	0.853	0.8745	65.1	66.42	0.6878	0.46098
Xenorhabdus bovienii SS-2004	NP	Negative	51.25	48.23	0.475	0.4486	45	49.91	0.61856	0.4201
Xylella fastidiosa 9a5c	NP	Negative	48.926	42.99	0.556	0.4735	52.64	54.45	0.66748	0.45874
Yersinia aldovae	NP	Negative	50.561	48.11	0.541	0.4928	47.7	51.91	0.63542	0.41667
Yersinia pestis CO92	P	Negative	51.021	45.27	0.54	0.5117	47.61	52.52	0.64062	0.41667
