# Supplementary material for: Comparative in silico analysis of ftsZ gene from different bacteria reveals the preference for core set of codons in coding sequence structuring and secondary structural elements determination
Source: PLoS One. 2019 Dec 16;14(12):e0219231. doi: 10.1371/journal.pone.0219231 (PMC6913975; doi:10.1371/journal.pone.0219231)
Supplement: S4 Table — (TXT) [file pone.0219231.s004.txt]

Organism	Ala_GCU	Ala_GCC	Ala_GCA	Ala_GCG	Cys_UGU	Cys_UGC	Asp_GAU	Asp_GAC	Glu_GAA	Glu_GAG	Phe_UUU	Phe_UUC	Gly_GGU	Gly_GGC	Gly_GGA	Gly_GGG	His_CAU	His_CAC	Ile_AUU	Ile_AUC	Ile_AUA	Lys_AAA	Lys_AAG	Leu_UUA	Leu_UUG	Leu_CUU	Leu_CUC	Leu_CUA	Leu_CUG	Met_AUG	Asn_AAU	Asn_AAC	Pro_CCU	Pro_CCC	Pro_CCA	Pro_CCG	Gln_CAA	Gln_CAG	Arg_CGU	Arg_CGC	Arg_CGA	Arg_CGG	Arg_AGA	Arg_AGG	Ser_UCU	Ser_UCC	Ser_UCA	Ser_UCG	Ser_AGU
Acetobacter malorum	0.22535	0.35211	0.21127	0.21127	0.33333	0.66667	0.625	0.375	0.79412	0.20588	0.42857	0.57143	0.32075	0.58491	0	0.09434	0.42857	0.57143	0.5	0.5	0	0.25	0.75	0	0	0.11111	0.14815	0	0.74074	1	0.15789	0.84211	0.1	0.2	0.025	0.675	0	1	0.37838	0.45946	0	0.13514	0.02703	0	0.15385	0.34615	0.07692	0.03846	0
Acinetobacter johnsonii XBB1	0.16667	0.25	0.29167	0.29167	1	0	0.67742	0.32258	0.81818	0.18182	0.8	0.2	0.7027	0.24324	0	0.05405	0.71429	0.28571	0.69565	0.30435	0	0.64286	0.35714	0.36	0.28	0.16	0	0.16	0.04	1	0.57895	0.42105	0.15385	0	0.76923	0.07692	0.80769	0.19231	0.90909	0.04545	0.04545	0	0	0	0.21053	0	0.21053	0.05263	0.36842
Afipia broomeae ATCC 49717	0.13978	0.50538	0.06452	0.29032	0	1	0.4	0.6	0.5	0.5	0	1	0.13725	0.72549	0.03922	0.09804	0.33333	0.66667	0.06897	0.93103	0	0	1	0	0.10526	0.13158	0.34211	0	0.42105	1	0.11111	0.88889	0.11538	0.13462	0.03846	0.71154	0	1	0.22727	0.65909	0	0.09091	0	0.02273	0.13636	0.09091	0.04545	0.59091	0
Alteromonas macleodii ATCC 27126	0.28571	0.10204	0.40816	0.20408	0	0	0.52	0.48	0.78125	0.21875	0.58333	0.41667	0.74419	0.2093	0	0.04651	0	1	0.72	0.28	0	0.64286	0.35714	0.19231	0.07692	0.42308	0	0.23077	0.07692	1	0.38462	0.61538	0.25	0	0.5625	0.1875	0.46154	0.53846	0.6875	0.25	0	0	0.0625	0	0.21429	0	0.17857	0.10714	0.21429
Anaerostipes hadrus DSM 3319	0.16216	0	0.7027	0.13514	1	0	0.80952	0.19048	0.625	0.375	0.7	0.3	0.29268	0	0.60976	0.09756	1	0	0.28125	0.65625	0.0625	0.45455	0.54545	0.3913	0.21739	0.21739	0.04348	0	0.13043	1	0.66667	0.33333	0.26667	0	0.53333	0.2	0.04348	0.95652	0.16667	0.08333	0.08333	0	0.58333	0.08333	0.21429	0.14286	0.21429	0	0.21429
Anoxybacillus gonensis	0.14894	0.10638	0.23404	0.51064	0	0	0.45	0.55	0.92593	0.07407	0.6	0.4	0.28947	0.28947	0.28947	0.13158	1	0	0.64286	0.32143	0.03571	0.80952	0.19048	0.55556	0.14815	0.14815	0.07407	0.07407	0	1	0.38095	0.61905	0	0	0.57143	0.42857	0.9375	0.0625	0.38889	0.44444	0.05556	0.05556	0.05556	0	0	0.33333	0.25	0.08333	0
Arthrobacter sp. ATCC 21022	0.06349	0.5873	0.2381	0.11111	0	0	0.17647	0.82353	0.5	0.5	0	1	0.3617	0.48936	0.12766	0.02128	0.25	0.75	0.24	0.76	0	0.14286	0.85714	0	0.05556	0.11111	0.33333	0	0.5	1	0.07692	0.92308	0.09091	0.45455	0	0.45455	0	1	0.43478	0.47826	0	0.04348	0	0.04348	0.04167	0.33333	0.04167	0.41667	0
Bacillus mycoides	0.36111	0	0.58333	0.05556	0.5	0.5	0.86486	0.13514	0.85	0.15	0.75862	0.24138	0.41935	0.16129	0.3871	0.03226	0.88889	0.11111	0.83333	0.06667	0.1	0.64444	0.35556	0.51429	0.05714	0.08571	0	0.28571	0.05714	1	0.73684	0.26316	0.28571	0	0.64286	0.07143	0.82353	0.17647	0.25	0.125	0.0625	0.0625	0.5	0	0.2963	0.03704	0.40741	0	0.18519
Bifidobacterium adolescentis ATCC 15703	0.09836	0.45902	0.09836	0.34426	0	1	0.34375	0.65625	0.56522	0.43478	0.09091	0.90909	0.35135	0.51351	0.13514	0	0.5	0.5	0.3	0.7	0	0	1	0	0.03226	0.06452	0.06452	0	0.83871	1	0.23529	0.76471	0	0.09091	0	0.90909	0.04545	0.95455	0.42857	0.35714	0.14286	0.07143	0	0	0.03571	0.46429	0	0.21429	0
Blautia obeum	0.2449	0.22449	0.4898	0.04082	0.33333	0.66667	0.68182	0.31818	0.54167	0.45833	0.54545	0.45455	0.41026	0.17949	0.41026	0	1	0	0.44828	0.51724	0.03448	0.52381	0.47619	0.2	0	0.44	0	0	0.36	1	0.63158	0.36842	0.4	0	0.26667	0.33333	0	1	0.15385	0.07692	0	0	0.76923	0	0.35	0.15	0.15	0	0
Brevibacillus brevis NBRC 100599	0.29268	0.09756	0.34146	0.26829	0	1	0.42857	0.57143	0.7	0.3	0.15385	0.84615	0.6	0.125	0.175	0.1	0.5	0.5	0.42857	0.57143	0	0.66667	0.33333	0	0.29032	0.12903	0.16129	0	0.41935	1	0.34615	0.65385	0.35714	0	0.35714	0.28571	0.7	0.3	0.42308	0.42308	0.07692	0.03846	0.03846	0	0.22727	0.36364	0	0	0.13636
Buchnera aphidicola str. APS (Acyrthosiphon pisum)	0.4375	0.03125	0.5	0.03125	0	0	0.86364	0.13636	0.93548	0.06452	0.83333	0.16667	0.37838	0.05405	0.48649	0.08108	0	1	0.43243	0.08108	0.48649	0.96429	0.03571	0.65625	0.09375	0.09375	0.03125	0.0625	0.0625	1	0.81818	0.18182	0.63636	0.09091	0.27273	0	1	0	0.375	0.125	0.125	0	0.375	0	0.52	0.08	0.2	0	0.12
Burkholderia ubonensis MSMB22	0.03636	0.18182	0.07273	0.70909	0	1	0.11111	0.88889	0.70833	0.29167	0.1	0.9	0.04651	0.90698	0	0.04651	0.28571	0.71429	0	1	0	0	1	0	0.07692	0	0.23077	0	0.69231	1	0.125	0.875	0	0	0	1	0	1	0.19048	0.7619	0	0.04762	0	0	0	0.05263	0	0.63158	0
Butyrivibrio proteoclasticus B316	0.4898	0.08163	0.40816	0.02041	0.25	0.75	0.8	0.2	0.14286	0.85714	0.42857	0.57143	0.52778	0.22222	0.22222	0.02778	1	0	0.48571	0.42857	0.08571	0.13333	0.86667	0.03448	0.06897	0.7931	0.03448	0	0.06897	1	0.71429	0.28571	0.59091	0.04545	0.09091	0.27273	0	1	0.44444	0	0	0	0.44444	0.11111	0.33333	0.05556	0.27778	0	0.11111
Caldicellulosiruptor bescii DSM 6725	0.30303	0.06061	0.45455	0.18182	0	0	0.54545	0.45455	0.44828	0.55172	0.69231	0.30769	0.38235	0.11765	0.35294	0.14706	0.5	0.5	0.54286	0.08571	0.37143	0.65625	0.34375	0.16	0.12	0.4	0.12	0.04	0.16	1	0.63636	0.36364	0.25	0	0.375	0.375	0.5	0.5	0.1	0	0.1	0	0.8	0	0.16667	0.05556	0.33333	0.16667	0.16667
Caulobacter crescentus CB15	0.13043	0.63768	0	0.23188	0	1	0.20833	0.79167	0.37778	0.62222	0	1	0.09091	0.88636	0	0.02273	0	1	0.07143	0.92857	0	0	1	0	0.0303	0.09091	0.09091	0	0.78788	1	0.05556	0.94444	0.05	0.275	0	0.675	0.19231	0.80769	0.39394	0.57576	0	0.0303	0	0	0.08696	0.13043	0	0.6087	0
Chania multitudinisentens RB-25	0.26087	0.26087	0.15217	0.32609	1	0	0.44	0.56	0.7931	0.2069	0.53846	0.46154	0.51163	0.37209	0.02326	0.09302	0.75	0.25	0.36364	0.63636	0	0.64706	0.35294	0.03448	0.34483	0.03448	0	0.03448	0.55172	1	0.375	0.625	0.25	0.0625	0.3125	0.375	0.33333	0.66667	0.66667	0.27778	0.05556	0	0	0	0.2	0.33333	0.06667	0.2	0
Chromobacterium subtsugae	0.02041	0.5102	0.02041	0.44898	0	1	0.15625	0.84375	0.36364	0.63636	0.04545	0.95455	0.08333	0.875	0.04167	0	0.36364	0.63636	0.28571	0.71429	0	0.22222	0.77778	0	0.13953	0	0	0	0.86047	1	0.25	0.75	0.03846	0.07692	0	0.88462	0.05	0.95	0.03333	0.8	0	0.1	0	0.06667	0	0.21429	0	0.35714	0
Clavibacter michiganensis subsp. sepedonicus	0.03571	0.44643	0	0.51786	0	0	0	1	0	1	0	1	0.04082	0.85714	0.08163	0.02041	0	1	0	1	0	0	1	0	0	0	0.64516	0	0.35484	1	0	1	0.06667	0.53333	0	0.4	0	1	0.05882	0.82353	0	0.11765	0	0	0	0.3	0	0.4	0
Clostridium butyricum	0.44186	0.02326	0.48837	0.04651	0	1	0.88	0.12	0.97059	0.02941	0.81818	0.18182	0.37143	0.17143	0.34286	0.11429	1	0	0.48387	0.03226	0.48387	0.69231	0.30769	0.53333	0.1	0.36667	0	0	0	1	0.75	0.25	0.2	0	0.7	0.1	0.81818	0.18182	0.07143	0	0	0	0.92857	0	0.26667	0	0.53333	0.06667	0
Corynebacterium glutamicum ATCC 13032	0.21569	0.21569	0.45098	0.11765	0	1	0.475	0.525	0.54054	0.45946	0.15385	0.84615	0.36735	0.44898	0.14286	0.04082	0.25	0.75	0.25	0.75	0	0.09091	0.90909	0	0	0.14286	0.42857	0	0.42857	1	0.09524	0.90476	0.28571	0.07143	0.57143	0.07143	0	1	0.40476	0.59524	0	0	0	0	0.21739	0.47826	0.08696	0.08696	0
Cupriavidus metallidurans CH34	0.11538	0.51923	0.05769	0.30769	0	1	0.21429	0.78571	0.56522	0.43478	0.2	0.8	0.21429	0.78571	0	0	0.5	0.5	0.10526	0.89474	0	0.05882	0.94118	0	0.03704	0.03704	0.14815	0	0.77778	1	0.27273	0.72727	0	0	0	1	0.125	0.875	0.33333	0.66667	0	0	0	0	0.04167	0.16667	0	0.45833	0.04167
Deinococcus radiodurans R1	0.10526	0.55263	0.05263	0.28947	0	0	0.10714	0.89286	0.64	0.36	0	1	0.05263	0.82456	0.05263	0.07018	0	1	0.28	0.72	0	0	1	0	0.03704	0	0.44444	0	0.51852	1	0	1	0	0.72727	0	0.27273	0.16667	0.83333	0	0.88462	0	0.07692	0.03846	0	0	0.13333	0	0.26667	0
Eisenbergiella tayi	0.23077	0.30769	0.10256	0.35897	0	1	0.66667	0.33333	0.63158	0.36842	0.44444	0.55556	0.28205	0.25641	0.46154	0	0.66667	0.33333	0.35484	0.6129	0.03226	0.25	0.75	0	0.07692	0.46154	0.03846	0	0.42308	1	0.76471	0.23529	0.34783	0.34783	0	0.30435	0	1	0.22222	0.11111	0	0	0.44444	0.22222	0.05882	0.29412	0	0.17647	0.17647
Ensifer adhaerens	0.14943	0.52874	0.14943	0.17241	0	1	0.26471	0.73529	0.7027	0.2973	0.375	0.625	0.22222	0.77778	0	0	0.14286	0.85714	0.03226	0.96774	0	0	1	0	0.02703	0.05405	0.59459	0	0.32432	1	0.0625	0.9375	0	0.08333	0	0.91667	0.0566	0.9434	0.16279	0.76744	0	0.06977	0	0	0	0.21053	0	0.63158	0
Escherichia coli IAI39	0.31915	0.02128	0.25532	0.40426	0	0	0.5	0.5	0.73077	0.26923	0.46154	0.53846	0.5	0.38095	0.07143	0.04762	0.33333	0.66667	0.22727	0.77273	0	0.58824	0.41176	0	0.10345	0.06897	0	0	0.82759	1	0.5625	0.4375	0.06667	0.06667	0.4	0.46667	0.35714	0.64286	0.5	0.5	0	0	0	0	0.58333	0.25	0	0	0
Geobacillus subterraneus	0.1	0.18	0.16	0.56	0	0	0.55556	0.44444	0.75	0.25	0.5	0.5	0.07895	0.5	0.15789	0.26316	0	1	0.40741	0.59259	0	0.72222	0.27778	0.14286	0.28571	0.10714	0.21429	0.03571	0.21429	1	0.19048	0.80952	0	0	0.1875	0.8125	0.6	0.4	0.14286	0.52381	0	0.33333	0	0	0	0.17647	0.05882	0.41176	0.05882
Geobacter sulfurreducens PCA	0.1	0.625	0.075	0.2	0	1	0.16667	0.83333	0.34615	0.65385	0.125	0.875	0.20513	0.53846	0.07692	0.17949	0	1	0.25	0.75	0	0.16667	0.83333	0	0	0.125	0.5	0	0.375	1	0.25	0.75	0	0.5	0	0.5	0.13333	0.86667	0	0.65	0	0.3	0	0.05	0	0.53846	0	0.19231	0
Gluconobacter oxydans 621H	0.14286	0.41429	0.17143	0.27143	0	0	0.33333	0.66667	0.77778	0.22222	0.07143	0.92857	0.22222	0.66667	0.04444	0.06667	0.5	0.5	0.27273	0.72727	0	0.125	0.875	0	0.03125	0.09375	0.21875	0.03125	0.625	1	0.38462	0.61538	0.09302	0.23256	0.04651	0.62791	0.02778	0.97222	0.27027	0.56757	0	0.16216	0	0	0.04	0.52	0.04	0.16	0
Halomonas boliviensis LC1	0.31579	0.22807	0.21053	0.24561	0	1	0.63636	0.36364	0.6129	0.3871	0.5	0.5	0.45	0.375	0.05	0.125	0	1	0.27273	0.63636	0.09091	0.53333	0.46667	0.13793	0.27586	0.06897	0.06897	0.06897	0.37931	1	0.46154	0.53846	0.22222	0.33333	0.27778	0.16667	0.33333	0.66667	0.5	0.45833	0.04167	0	0	0	0.25	0.2	0.05	0.2	0.1
Ketogulonicigenium vulgare WSH-001	0.08451	0.40845	0.08451	0.42254	0	1	0.6	0.4	0.39535	0.60465	0.46154	0.53846	0.34091	0.56818	0.02273	0.06818	0.5	0.5	0.16667	0.83333	0	0.16667	0.83333	0	0.1	0.06667	0.13333	0	0.7	1	0.52632	0.47368	0.05882	0.37255	0	0.56863	0.25641	0.74359	0.4359	0.51282	0	0.05128	0	0	0.05263	0.10526	0	0.63158	0.05263
Lactobacillus amylovorus	0.61702	0.17021	0.19149	0.02128	0	0	0.7027	0.2973	0.94286	0.05714	0.64286	0.35714	0.7	0.15	0.125	0.025	0.4	0.6	0.71429	0.28571	0	0.34483	0.65517	0.29167	0.33333	0.375	0	0	0	1	0.35714	0.64286	0.38095	0	0.61905	0	1	0	0.61538	0.07692	0.07692	0	0.23077	0	0.23077	0.03846	0.34615	0	0.30769
Lactococcus lactis subsp. lactis Il1403	0.45238	0.11905	0.33333	0.09524	0	0	0.68	0.32	0.96774	0.03226	0.66667	0.33333	0.65909	0.13636	0.13636	0.06818	0.5	0.5	0.66667	0.33333	0	0.78571	0.21429	0.1	0.43333	0.43333	0.03333	0	0	1	0.52174	0.47826	0.3125	0	0.625	0.0625	1	0	0.85	0.15	0	0	0	0	0.25	0	0.5	0	0.16667
Methylobacterium aquaticum	0.02885	0.69231	0	0.27885	0	1	0.07407	0.92593	0.05128	0.94872	0.07143	0.92857	0.02	0.94	0	0.04	0.28571	0.71429	0.02857	0.97143	0	0	1	0	0	0	0.42857	0	0.57143	1	0	1	0	0.18644	0	0.81356	0.10811	0.89189	0.04348	0.71739	0	0.23913	0	0	0	0.34783	0	0.52174	0
Microbacterium foliorum	0.03846	0.5	0.05769	0.40385	0	0	0.17857	0.82143	0.24138	0.75862	0.09091	0.90909	0.35714	0.40476	0.21429	0.02381	0	1	0	1	0	0	1	0	0	0	0.78788	0	0.21212	1	0	1	0.125	0.375	0	0.5	0	1	0.21053	0.73684	0	0.05263	0	0	0	0.2	0	0.35	0
Neorhizobium galegae bv. orientalis str. HAMBI 540	0.18889	0.46667	0.15556	0.18889	0	1	0.30769	0.69231	0.63043	0.36957	0.26667	0.73333	0.33333	0.64444	0.02222	0	0.30769	0.69231	0.1875	0.8125	0	0	1	0	0.05882	0.11765	0.32353	0	0.5	1	0.07692	0.92308	0.12281	0.05263	0	0.82456	0.10811	0.89189	0.19048	0.66667	0.02381	0.09524	0	0.02381	0	0.09524	0	0.66667	0.04762
Obesumbacterium proteus	0.29787	0.19149	0.21277	0.29787	0	1	0.4	0.6	0.75862	0.24138	0.30769	0.69231	0.56818	0.36364	0	0.06818	0	1	0.41667	0.58333	0	0.70588	0.29412	0.16667	0.23333	0	0	0	0.6	1	0.25	0.75	0.25	0	0.5	0.25	0.21429	0.78571	0.72222	0.27778	0	0	0	0	0.53333	0.2	0.06667	0	0.06667
Ochrobactrum anthropi ATCC 49188	0.4	0.24706	0.22353	0.12941	0	1	0.53571	0.46429	0.84091	0.15909	0.17647	0.82353	0.2766	0.70213	0.02128	0	0.75	0.25	0.2069	0.7931	0	0	1	0.02941	0.02941	0.17647	0.32353	0	0.44118	1	0.375	0.625	0.18	0.02	0.1	0.7	0.02632	0.97368	0.51111	0.46667	0	0.02222	0	0	0.15	0.25	0	0.5	0
Oenococcus oeni PSU-1	0.55102	0.16327	0.22449	0.06122	0	0	0.81818	0.18182	0.73913	0.26087	0.9375	0.0625	0.29545	0.25	0.38636	0.06818	0.66667	0.33333	0.72727	0.27273	0	0.6087	0.3913	0.17857	0.39286	0.21429	0.03571	0.03571	0.14286	1	0.75758	0.24242	0.35	0.15	0.25	0.25	0.48276	0.51724	0.27778	0.16667	0.11111	0.16667	0.27778	0	0.32653	0.10204	0.26531	0.12245	0.14286
Pantoea ananatis LMG 20103	0.23913	0.19565	0.19565	0.36957	1	0	0.44	0.56	0.58621	0.41379	0.46154	0.53846	0.4878	0.36585	0.07317	0.07317	0.5	0.5	0.40909	0.59091	0	0.64706	0.35294	0.06897	0.13793	0.03448	0.10345	0.03448	0.62069	1	0.27778	0.72222	0.375	0.125	0.25	0.25	0.07692	0.92308	0.61111	0.38889	0	0	0	0	0.25	0.25	0.3125	0	0.125
Phaeobacter gallaeciensis DSM 26640	0.06977	0.37209	0.17442	0.38372	0	1	0.46154	0.53846	0.57447	0.42553	0.375	0.625	0.3617	0.51064	0	0.12766	0.42857	0.57143	0.34615	0.65385	0	0.29412	0.70588	0	0.10811	0.16216	0.16216	0	0.56757	1	0.16667	0.83333	0.1875	0.125	0.02083	0.66667	0.1	0.9	0.39286	0.42857	0	0.17857	0	0	0.03846	0.30769	0	0.23077	0
Photobacterium kishitanii	0.45652	0.06522	0.32609	0.15217	0	1	0.67857	0.32143	0.75862	0.24138	0.45455	0.54545	0.69231	0.30769	0	0	0.75	0.25	0.60714	0.39286	0	0.5	0.5	0.28	0.08	0.44	0	0.2	0	1	0.2	0.8	0.33333	0	0.6	0.06667	0.8	0.2	0.84615	0.15385	0	0	0	0	0.42105	0	0.21053	0.05263	0.15789
Photorhabdus temperata subsp. thracensis	0.36957	0.06522	0.36957	0.19565	0	0	0.65385	0.34615	0.78571	0.21429	0.69231	0.30769	0.5814	0.30233	0	0.11628	0.5	0.5	0.53846	0.38462	0.07692	0.70588	0.29412	0.03448	0.34483	0.10345	0	0.10345	0.41379	1	0.75	0.25	0.41667	0.16667	0.25	0.16667	0.38462	0.61538	0.72222	0.22222	0	0.05556	0	0	0.26316	0.10526	0.26316	0.15789	0.05263
Polynucleobacter asymbioticus QLW-P1DMWA-1	0.49296	0.09859	0.28169	0.12676	0.5	0.5	0.81481	0.18519	0.77778	0.22222	0.76923	0.23077	0.53191	0.21277	0.23404	0.02128	0.8	0.2	0.5	0.5	0	0.625	0.375	0.30303	0.51515	0.06061	0.09091	0	0.0303	1	0.78571	0.21429	0.46667	0	0.53333	0	0.625	0.375	0.68421	0.21053	0.05263	0	0.05263	0	0.22581	0.06452	0.25806	0.03226	0.06452
Prevotella ruminicola 23	0.30303	0.45455	0.24242	0	0	1	0.44444	0.55556	0.13889	0.86111	0.4	0.6	0.63636	0.27273	0.09091	0	0.25	0.75	0.31579	0.65789	0.02632	0.06897	0.93103	0.0303	0.06061	0.18182	0.24242	0	0.48485	1	0.16129	0.83871	0.42857	0.28571	0.14286	0.14286	0	1	0.42857	0.57143	0	0	0	0	0.2381	0	0.2381	0.2381	0.09524
Prochlorococcus marinus str. AS9601	0.4	0.1	0.475	0.025	0	1	0.73684	0.26316	0.71429	0.28571	0.90909	0.09091	0.38095	0.19048	0.33333	0.09524	0	0	0.44828	0.06897	0.48276	1	0	0.39286	0.03571	0.17857	0.14286	0.25	0	1	0.69565	0.30435	0.25	0.25	0.5	0	0.95	0.05	0.05	0	0.05	0	0.8	0.1	0.28	0.08	0.16	0.08	0.28
Propionibacterium acnes KPA171202	0.43636	0.38182	0.09091	0.09091	0	1	0.26471	0.73529	0.09524	0.90476	0.18182	0.81818	0.29787	0.38298	0.23404	0.08511	0.75	0.25	0.28571	0.71429	0	0.16667	0.83333	0	0.16129	0.12903	0.48387	0.03226	0.19355	1	0.35714	0.64286	0.33333	0.14286	0.04762	0.47619	0.09091	0.90909	0.35	0.3	0.1	0.2	0	0.05	0.17647	0.29412	0.08824	0.20588	0.08824
Pseudoalteromonas luteoviolacea	0.19231	0.11538	0.40385	0.28846	0	0	0.56	0.44	0.69697	0.30303	0.84615	0.15385	0.49057	0.33962	0.13208	0.03774	0.5	0.5	0.65385	0.30769	0.03846	0.78261	0.21739	0.30769	0.23077	0.23077	0	0	0.23077	1	0.64706	0.35294	0.53846	0	0.46154	0	0.8	0.2	0.27273	0.27273	0	0	0.36364	0.09091	0.25	0	0.35	0.15	0.1
Ralstonia solanacearum GMI1000	0	0.53571	0.07143	0.39286	0	1	0.22222	0.77778	0.31034	0.68966	0.08333	0.91667	0.03226	0.90323	0	0.06452	0.5	0.5	0	1	0	0.1	0.9	0	0	0.02222	0.2	0	0.77778	1	0	1	0	0.26923	0.03846	0.69231	0.04545	0.95455	0.08	0.88	0	0.04	0	0	0	0.45	0	0.3	0
Rhizobium etli CFN 42	0.14634	0.46341	0.09756	0.29268	0	1	0.3	0.7	0.68421	0.31579	0	1	0.27273	0.68182	0	0.04545	0.6	0.4	0.13514	0.83784	0.02703	0	1	0	0.05714	0.02857	0.48571	0	0.42857	1	0.17647	0.82353	0.13953	0.09302	0	0.76744	0.06383	0.93617	0.275	0.6	0.1	0.025	0	0	0.04167	0.16667	0.04167	0.45833	0.04167
Rhodanobacter thiooxydans	0.01961	0.5098	0.05882	0.41176	0	1	0.21739	0.78261	0.28	0.72	0.18182	0.81818	0.2093	0.7907	0	0	0	1	0	1	0	0.08333	0.91667	0	0	0.0625	0.28125	0	0.65625	1	0.15789	0.84211	0	0.15789	0	0.84211	0.125	0.875	0.13043	0.65217	0	0.21739	0	0	0	0.18182	0	0.45455	0
Rhodobacter sphaeroides 2.4.1	0.04545	0.51136	0.05682	0.38636	0	1	0.07143	0.92857	0.15	0.85	0	1	0.06977	0.86047	0	0.06977	0.25	0.75	0.03846	0.96154	0	0	1	0	0	0	0.53125	0	0.46875	1	0.04545	0.95455	0.03774	0.32075	0	0.64151	0.05	0.95	0.23529	0.61765	0.02941	0.11765	0	0	0	0.05556	0	0.66667	0
Rhodococcus aetherivorans	0.02041	0.53061	0.04082	0.40816	0	1	0.03333	0.96667	0.17857	0.82143	0	1	0.08929	0.76786	0.05357	0.08929	0	1	0	1	0	0	1	0	0	0	0.5	0	0.5	1	0	1	0	0.35	0	0.65	0	1	0.15385	0.5	0	0.34615	0	0	0.05	0.45	0	0.3	0.05
Rhodospirillum rubrum ATCC 11170	0.03478	0.73913	0.0087	0.21739	0	1	0.30769	0.69231	0.34545	0.65455	0.07692	0.92308	0.15789	0.7193	0.07018	0.05263	0.45455	0.54545	0.06452	0.93548	0	0.2	0.8	0	0.14286	0.04082	0.2449	0.04082	0.53061	1	0.47619	0.52381	0.02	0.46	0	0.52	0.125	0.875	0.22581	0.62903	0	0.14516	0	0	0.03704	0.22222	0.03704	0.25926	0.03704
Riemerella anatipestifer ATCC 11845 = DSM 15868	0.45238	0.07143	0.38095	0.09524	1	0	0.77143	0.22857	0.74286	0.25714	0.84375	0.15625	0.54167	0.08333	0.29167	0.08333	0.4	0.6	0.43902	0.26829	0.29268	0.72093	0.27907	0.375	0.175	0.225	0.025	0.2	0	1	0.66667	0.33333	0.42105	0.05263	0.47368	0.05263	0.66667	0.33333	0.2	0	0	0	0.8	0	0.54762	0.02381	0.14286	0	0.16667
Rothia dentocariosa ATCC 17931	0.43548	0.17742	0.27419	0.1129	0	0	0.51613	0.48387	0.22727	0.77273	0.46154	0.53846	0.55556	0.33333	0.02222	0.08889	0.66667	0.33333	0.75	0.25	0	0	1	0	0.15152	0.27273	0.15152	0.09091	0.33333	1	0.17647	0.82353	0.35	0.3	0	0.35	0	1	0.4	0.5	0.1	0	0	0	0.26316	0.42105	0.26316	0.05263	0
Salinibacter ruber DSM 13855	0	0.72093	0.02326	0.25581	0	1	0.02083	0.97917	0.19565	0.80435	0.27273	0.72727	0.025	0.75	0	0.225	0	1	0.2069	0.7931	0	0.25	0.75	0	0	0.06667	0.46667	0	0.46667	1	0.05263	0.94737	0.05882	0.41176	0	0.52941	0.21429	0.78571	0.07692	0.61538	0	0.30769	0	0	0	0.18519	0.03704	0.22222	0
Salinispora tropica CNB-440	0.11538	0.36538	0.11538	0.40385	0	1	0.27586	0.72414	0.05263	0.94737	0	1	0.29545	0.54545	0.09091	0.06818	0	1	0.08696	0.91304	0	0	1	0	0.03226	0.09677	0.35484	0	0.51613	1	0.05882	0.94118	0.05	0.25	0.05	0.65	0.08333	0.91667	0.26316	0.26316	0.10526	0.36842	0	0	0	0.33333	0	0.2	0.13333
Selenomonas noxia ATCC 43541	0.09434	0.16981	0.35849	0.37736	1	0	0.57143	0.42857	0.26923	0.73077	0.4	0.6	0.13725	0.5098	0.19608	0.15686	1	0	0.26667	0.7	0.03333	0.08333	0.91667	0	0.13043	0.08696	0.52174	0	0.26087	1	0.54545	0.45455	0.05	0.3	0	0.65	0	1	0.26316	0.73684	0	0	0	0	0	0.27273	0.09091	0.27273	0.04545
Serratia fonticola	0.14894	0.34043	0.14894	0.3617	1	0	0.36	0.64	0.82759	0.17241	0.23077	0.76923	0.5	0.5	0	0	0.25	0.75	0.27273	0.72727	0	0.58824	0.41176	0	0.03448	0	0	0.06897	0.89655	1	0.375	0.625	0.26667	0	0.33333	0.4	0.14286	0.85714	0.61111	0.38889	0	0	0	0	0.13333	0.33333	0.13333	0.13333	0
Shewanella baltica OS678	0.36207	0.18966	0.18966	0.25862	0	0	0.43478	0.56522	0.75	0.25	0.44444	0.55556	0.53659	0.36585	0.04878	0.04878	0.57143	0.42857	0.48	0.52	0	0.52632	0.47368	0.4	0.2	0.12	0.08	0	0.2	1	0.33333	0.66667	0.22727	0	0.77273	0	0.66667	0.33333	0.625	0.3125	0	0	0.0625	0	0.30769	0	0.30769	0.15385	0.15385
Shigella dysenteriae Sd197	0.31915	0.04255	0.2766	0.3617	0	0	0.5	0.5	0.73077	0.26923	0.46154	0.53846	0.45238	0.42857	0.04762	0.07143	0.33333	0.66667	0.22727	0.77273	0	0.58824	0.41176	0	0.10345	0.06897	0	0	0.82759	1	0.5625	0.4375	0.13333	0	0.33333	0.53333	0.35714	0.64286	0.5	0.5	0	0	0	0	0.58333	0.25	0	0	0
Sinorhizobium fredii NGR234	0.12195	0.5	0.08537	0.29268	0	1	0.3125	0.6875	0.575	0.425	0.375	0.625	0.21277	0.7234	0.02128	0.04255	0.25	0.75	0.18421	0.81579	0	0	1	0	0.05556	0.11111	0.55556	0	0.27778	1	0	1	0.06667	0.11111	0.02222	0.8	0.14	0.86	0.28571	0.59524	0	0.11905	0	0	0	0.23077	0	0.53846	0.03846
Staphylococcus capitis subsp. capitis	0.67442	0.04651	0.18605	0.09302	0	0	0.59091	0.40909	0.90323	0.09677	0.57143	0.42857	0.66667	0.21429	0.11905	0	0.5	0.5	0.55556	0.44444	0	0.89474	0.10526	0.66667	0.04762	0.19048	0.04762	0.04762	0	1	0.54545	0.45455	0.6	0	0.3	0.1	1	0	0.42105	0.10526	0.05263	0	0.42105	0	0.37143	0	0.4	0	0.14286
Streptococcus agalactiae 2603V/R	0.30769	0.02564	0.61538	0.05128	0	0	0.76923	0.23077	0.82353	0.17647	0.86667	0.13333	0.62222	0.17778	0.17778	0.02222	1	0	0.8	0.2	0	0.76471	0.23529	0.27586	0.10345	0.55172	0	0	0.06897	1	0.69231	0.30769	0.35714	0	0.57143	0.07143	0.89474	0.10526	0.7	0.2	0.05	0	0.05	0	0.23333	0	0.46667	0	0.2
Streptomyces lydicus	0.46512	0.13953	0.32558	0.06977	0	0	0.76	0.24	0.74286	0.25714	0.85714	0.14286	0.55556	0.08889	0.28889	0.06667	1	0	0.64286	0.35714	0	0.73333	0.26667	0.06667	0.43333	0.4	0.03333	0.03333	0.03333	1	0.38889	0.61111	0.25	0.0625	0.625	0.0625	0.8125	0.1875	0.83333	0.125	0	0	0.04167	0	0.19048	0	0.38095	0.04762	0.28571
Thioalkalivibrio versutus	0.06818	0.56818	0.02273	0.34091	1	0	0.5	0.5	0.375	0.625	0.1	0.9	0.2	0.64444	0.02222	0.13333	0	1	0.09524	0.90476	0	0.06667	0.93333	0	0.06061	0.0303	0.0303	0	0.87879	1	0.21429	0.78571	0	0.23077	0.07692	0.69231	0.15789	0.84211	0.22222	0.5	0.05556	0.16667	0	0.05556	0	0.5	0	0.25	0
Treponema denticola ATCC 35405	0.32558	0.2093	0.44186	0.02326	0	1	0.78571	0.21429	0.80645	0.19355	0.91667	0.08333	0.28571	0.22857	0.34286	0.14286	0.83333	0.16667	0.53125	0.0625	0.40625	0.54167	0.45833	0.48276	0.17241	0.31034	0	0.03448	0	1	0.75	0.25	0.8	0	0	0.2	0.4	0.6	0.21053	0	0.05263	0	0.52632	0.21053	0.24	0.2	0.24	0.08	0.08
Weissella cibaria	0.31148	0.22951	0.27869	0.18033	0	0	0.72727	0.27273	0.82353	0.17647	0.66667	0.33333	0.65116	0.13953	0.18605	0.02326	0	0	0.55556	0.44444	0	0.04762	0.95238	0.04545	0.63636	0.31818	0	0	0	1	0.35294	0.64706	0.34615	0.03846	0.57692	0.03846	0.93333	0.06667	0.81818	0.18182	0	0	0	0	0.26667	0	0.53333	0	0.06667
Wolbachia endosymbiont of Drosophila melanogaster	0.38095	0.04762	0.47619	0.09524	1	0	0.86364	0.13636	0.63333	0.36667	0.91667	0.08333	0.5641	0.05128	0.35897	0.02564	0.75	0.25	0.52941	0.14706	0.32353	0.75	0.25	0.27586	0.17241	0.31034	0.06897	0.06897	0.10345	1	0.76923	0.23077	0.15385	0.15385	0.53846	0.15385	0.91667	0.08333	0.125	0.0625	0.0625	0	0.625	0.125	0.17647	0.05882	0.41176	0	0.11765
Xanthomonas campestris pv. campestris str. ATCC 33913	0.06897	0.53448	0.08621	0.31034	0	1	0.28571	0.71429	0.7	0.3	0.30769	0.69231	0.17021	0.80851	0	0.02128	0.66667	0.33333	0.04545	0.95455	0	0	1	0	0.03333	0	0.1	0	0.86667	1	0.15	0.85	0	0.17647	0.05882	0.76471	0	1	0.26087	0.69565	0	0.04348	0	0	0	0.21429	0	0.35714	0
Xenorhabdus bovienii SS-2004	0.29545	0.20455	0.29545	0.20455	0	0	0.53846	0.46154	0.7931	0.2069	0.46154	0.53846	0.39535	0.34884	0.18605	0.06977	0.5	0.5	0.61538	0.38462	0	0.83333	0.16667	0.09677	0.25806	0.06452	0	0.03226	0.54839	1	0.5	0.5	0.23077	0.07692	0.38462	0.30769	0.18182	0.81818	0.63158	0.31579	0.05263	0	0	0	0.41176	0.11765	0.35294	0	0
Xylella fastidiosa 9a5c	0.40351	0.12281	0.19298	0.2807	1	0	0.84615	0.15385	0.2381	0.7619	0.69231	0.30769	0.57143	0.14286	0.04082	0.2449	0.66667	0.33333	0.61905	0.33333	0.04762	0.1	0.9	0.03125	0.40625	0.15625	0.03125	0.03125	0.34375	1	0.55556	0.44444	0.4	0.06667	0.13333	0.4	0.26316	0.73684	0.625	0.20833	0.125	0.04167	0	0	0.23529	0.17647	0.23529	0.17647	0.05882
Yersinia aldovae	0.34783	0.21739	0.21739	0.21739	1	0	0.5	0.5	0.83333	0.16667	0.38462	0.61538	0.59524	0.35714	0	0.04762	0.5	0.5	0.40909	0.59091	0	0.64706	0.35294	0.13793	0.34483	0.03448	0	0.06897	0.41379	1	0.5625	0.4375	0.4375	0.1875	0.0625	0.3125	0.25	0.75	0.5	0.5	0	0	0	0	0.23077	0.23077	0.30769	0.07692	0
Acinetobacter baumannii	0.33333	0.15385	0.38462	0.12821	1	0	0.56667	0.43333	0.88	0.12	0.61538	0.38462	0.73684	0.21053	0	0.05263	0.6	0.4	0.76923	0.19231	0.03846	0.71429	0.28571	0.33333	0.29167	0.20833	0.04167	0.08333	0.04167	1	0.58333	0.41667	0.33333	0	0.5	0.16667	0.6	0.4	0.84	0.12	0	0	0.04	0	0.25	0	0.25	0.05	0.25
Actinobacillus pleuropneumoniae serovar 5b str. L20	0.13333	0.17778	0.17778	0.51111	0	0	0.77273	0.22727	0.80952	0.19048	0.53846	0.46154	0.69048	0.21429	0.07143	0.02381	0.4	0.6	0.5	0.5	0	0.8	0.2	0.72	0.12	0.08	0	0.04	0.04	1	0.55	0.45	0.36364	0	0.04545	0.59091	0.81818	0.18182	0.58333	0.25	0	0	0.16667	0	0.27273	0.13636	0.13636	0.27273	0.13636
Actinomyces odontolyticus ATCC 17982	0.25758	0.45455	0.06061	0.22727	0	0	0.34615	0.65385	0.14286	0.85714	0	1	0.42105	0.55263	0.02632	0	0	1	0.125	0.875	0	0	1	0	0	0.03226	0.3871	0	0.58065	1	0	1	0.13043	0.47826	0	0.3913	0.16667	0.83333	0.4	0.56	0.04	0	0	0	0.04762	0.38095	0	0.42857	0
Aerococcus viridans	0.55556	0.04444	0.33333	0.06667	0	0	0.47059	0.52941	0.88889	0.11111	0.35294	0.64706	0.76923	0.10256	0.07692	0.05128	0	1	0.2069	0.75862	0.03448	0.78947	0.21053	0.7619	0.09524	0.04762	0	0.09524	0	1	0.13043	0.86957	0.30769	0	0.53846	0.15385	0.94118	0.05882	0.63333	0.26667	0	0	0.1	0	0.33333	0	0.48148	0.03704	0.07407
Aeromonas enteropelogenes	0.13333	0.62222	0.08889	0.15556	0	0	0.25	0.75	0.5625	0.4375	0.16667	0.83333	0.5	0.47619	0	0.02381	0.5	0.5	0.04167	0.95833	0	0.2	0.8	0	0.03704	0.03704	0	0	0.92593	1	0.14286	0.85714	0	0.07143	0.07143	0.85714	0.09091	0.90909	0.42857	0.47619	0	0.04762	0	0.04762	0	0.625	0	0	0.0625
Aggregatibacter actinomycetemcomitans	0.25	0.27083	0.3125	0.16667	0	0	0.83333	0.16667	0.72727	0.27273	0.57143	0.42857	0.63043	0.21739	0.08696	0.06522	0.75	0.25	0.67857	0.25	0.07143	0.78947	0.21053	0.37037	0.44444	0.11111	0	0.03704	0.03704	1	0.76923	0.23077	0.05556	0.05556	0.33333	0.55556	0.66667	0.33333	0.625	0.0625	0.125	0	0.1875	0	0.3125	0.3125	0.0625	0.125	0.125
Alcaligenes faecalis	0.37255	0.41176	0.11765	0.09804	0	1	0.45833	0.54167	0.66667	0.33333	0.4	0.6	0.5	0.47619	0	0.02381	0.16667	0.83333	0.22727	0.77273	0	0.2	0.8	0.08	0.4	0	0	0	0.52	1	0.4	0.6	0.5	0.1	0.3	0.1	0.30769	0.69231	0.3913	0.6087	0	0	0	0	0.04545	0.36364	0	0.18182	0.04545
Aliivibrio wodanis	0.29412	0.07843	0.5098	0.11765	0	0	0.78261	0.21739	0.76471	0.23529	0.63636	0.36364	0.74359	0.10256	0.12821	0.02564	0.66667	0.33333	0.68966	0.27586	0.03448	0.68182	0.31818	0.40741	0.07407	0.40741	0	0.07407	0.03704	1	0.73333	0.26667	0.22727	0	0.59091	0.18182	0.8125	0.1875	0.8125	0.0625	0.0625	0	0.0625	0	0.2	0.06667	0.26667	0.2	0.2
Anaplasma marginale str. Florida	0.17778	0.37778	0.2	0.24444	0	1	0.45833	0.54167	0.55172	0.44828	0.5625	0.4375	0.20513	0.38462	0.17949	0.23077	0.71429	0.28571	0.16667	0.5	0.33333	0.42105	0.57895	0	0.23529	0.32353	0.14706	0.14706	0.14706	1	0.29167	0.70833	0.29412	0.35294	0.05882	0.29412	0.4	0.6	0	0.0625	0.125	0.125	0.3125	0.375	0.11538	0.26923	0.07692	0.11538	0.15385
Arcobacter butzleri RM4018	0.48485	0.06061	0.45455	0	1	0	0.92	0.08	0.70968	0.29032	0.81818	0.18182	0.57143	0	0.42857	0	0.71429	0.28571	0.63158	0.07895	0.28947	0.96667	0.03333	0.6875	0.03125	0.25	0	0.03125	0	1	0.82609	0.17391	0.33333	0	0.66667	0	1	0	0	0	0	0	1	0	0.21739	0	0.47826	0	0.30435
Bacillus anthracis str. Ames	0.34884	0	0.46512	0.18605	0	0	0.83333	0.16667	0.80769	0.19231	0.54545	0.45455	0.61538	0.10256	0.25641	0.02564	0.5	0.5	0.65517	0.31034	0.03448	0.89474	0.10526	0.79167	0	0.125	0	0.08333	0	1	0.63636	0.36364	0.05882	0	0.82353	0.11765	0.85714	0.14286	0.7619	0.09524	0.04762	0	0.09524	0	0.44444	0	0.33333	0	0.11111
Bacteroides cellulosilyticus	0.24242	0.54545	0.12121	0.09091	0.5	0.5	0.59259	0.40741	0.73333	0.26667	0.29412	0.70588	0.42857	0.33333	0.19048	0.04762	0.33333	0.66667	0.30769	0.5641	0.12821	0.51724	0.48276	0	0.1	0.1	0.16667	0.03333	0.6	1	0.28571	0.71429	0.09091	0.54545	0	0.36364	0.3	0.7	0.45	0.4	0.1	0.05	0	0	0.11538	0.11538	0.07692	0.07692	0.26923
Bartonella bacilliformis KC583	0.51429	0.07143	0.27143	0.14286	1	0	0.89655	0.10345	0.64583	0.35417	1	0	0.4	0.2	0.26667	0.13333	0.75	0.25	0.74359	0.07692	0.17949	0.52381	0.47619	0.39474	0.21053	0.21053	0.05263	0.10526	0.02632	1	0.73913	0.26087	0.58333	0	0.29167	0.125	0.47222	0.52778	0.74194	0.16129	0.03226	0.03226	0	0.03226	0.48077	0.05769	0.17308	0.03846	0.17308
Bordetella bronchiseptica 253	0.11321	0.43396	0	0.45283	0	1	0.09091	0.90909	0.41379	0.58621	0.1	0.9	0.1087	0.80435	0	0.08696	0.28571	0.71429	0.25	0.75	0	0.08333	0.91667	0	0.07407	0.03704	0.18519	0	0.7037	1	0.15789	0.84211	0	0.2	0	0.8	0.14286	0.85714	0.125	0.875	0	0	0	0	0	0.07143	0	0.35714	0
Borrelia burgdorferi B31	0.48571	0.11429	0.31429	0.08571	0	0	0.9	0.1	0.54167	0.45833	1	0	0.2381	0.19048	0.38095	0.19048	1	0	0.71429	0.05714	0.22857	0.5	0.5	0.27586	0.10345	0.58621	0.03448	0	0	1	0.91304	0.08696	0.45455	0.09091	0.45455	0	0.84615	0.15385	0.23077	0	0.07692	0	0.69231	0	0.5	0.07692	0.03846	0.03846	0.19231
Brucella melitensis bv. 1 str. 16M	0.26667	0.33333	0.2	0.2	0	1	0.6	0.4	0.63636	0.36364	0.5	0.5	0	0.55556	0.11111	0.33333	0.5	0.5	0	0.83333	0.16667	0.33333	0.66667	0	0.18182	0.27273	0.18182	0	0.36364	1	0.5	0.5	0	0	0	1	0.5	0.5	0.18182	0.63636	0	0.18182	0	0	0	0.28571	0	0.42857	0
Burkholderia gladioli	0.01538	0.46154	0.04615	0.47692	0	1	0.30303	0.69697	0.28125	0.71875	0.07692	0.92308	0	0.94118	0	0.05882	0	1	0.05263	0.94737	0	0	1	0	0.10526	0	0.26316	0	0.63158	1	0.18182	0.81818	0.05405	0.37838	0	0.56757	0.16667	0.83333	0.03333	0.66667	0	0.3	0	0	0	0.25	0	0.65	0
Capnocytophaga ochracea DSM 7271	0.59091	0.11364	0.25	0.04545	0.75	0.25	0.78378	0.21622	0.64815	0.35185	0.92857	0.07143	0.34884	0.11628	0.37209	0.16279	0.28571	0.71429	0.49091	0.2	0.30909	0.65909	0.34091	0.35135	0.24324	0.32432	0	0.05405	0.02703	1	0.63636	0.36364	0.61111	0.16667	0.22222	0	0.92308	0.07692	0.47368	0.21053	0.05263	0.05263	0.21053	0	0.375	0.04167	0.22917	0.04167	0.22917
Chlamydophila pneumoniae CWL029	0.6	0.2	0.1	0.1	0.25	0.75	0.66667	0.33333	0.45455	0.54545	0.625	0.375	0.14286	0.28571	0.28571	0.28571	0.5	0.5	0.66667	0.33333	0	0.45455	0.54545	0.14815	0.18519	0.25926	0.22222	0.11111	0.07407	1	0.71429	0.28571	0.6	0.2	0	0.2	0.61538	0.38462	0.2	0	0.2	0.2	0.2	0.2	0.30769	0.23077	0.23077	0	0.07692
Chronobacter sakazakii	0.20833	0.20833	0.1875	0.39583	0	0	0.44444	0.55556	0.74074	0.25926	0.69231	0.30769	0.42857	0.5	0	0.07143	0.66667	0.33333	0.31818	0.68182	0	0.5625	0.4375	0.03448	0	0.03448	0.10345	0	0.82759	1	0.13333	0.86667	0.25	0	0.0625	0.6875	0	1	0.63158	0.36842	0	0	0	0	0.30769	0.30769	0	0.15385	0.07692
Citrobacter amalonaticus	0.21739	0.06522	0.21739	0.5	0	0	0.42857	0.57143	0.69231	0.30769	0.46154	0.53846	0.47619	0.45238	0.02381	0.04762	0.66667	0.33333	0.27273	0.72727	0	0.64706	0.35294	0.03448	0.10345	0.03448	0.03448	0	0.7931	1	0.25	0.75	0.26667	0	0.06667	0.66667	0.21429	0.78571	0.61111	0.38889	0	0	0	0	0.41667	0.25	0	0.16667	0
Clostridium bolteae 90A9	0.22581	0.37097	0.29032	0.1129	0.5	0.5	0.7619	0.2381	0.21429	0.78571	0.5	0.5	0.19565	0.43478	0.32609	0.04348	0.8	0.2	0.72222	0.22222	0.05556	0.19231	0.80769	0.17391	0.13043	0.26087	0.04348	0	0.3913	1	0.64	0.36	0.31818	0.22727	0.09091	0.36364	0	1	0.27273	0.09091	0	0	0.36364	0.27273	0.04348	0.26087	0.17391	0.04348	0.17391
Comamonas testosteroni TK102	0.23077	0.55769	0.09615	0.11538	0	1	0.32	0.68	0.61538	0.38462	0.14286	0.85714	0.26	0.74	0	0	0.57143	0.42857	0.25	0.75	0	0	1	0	0.03448	0	0.10345	0	0.86207	1	0.29412	0.70588	0.30769	0.53846	0	0.15385	0.25	0.75	0.31818	0.63636	0.04545	0	0	0	0.10526	0.26316	0	0.26316	0
Corynebacterium diphtheriae	0.28889	0.15556	0.37778	0.17778	1	0	0.54054	0.45946	0.56667	0.43333	0.38462	0.61538	0.55814	0.25581	0.13953	0.04651	0.33333	0.66667	0.55	0.45	0	0.5	0.5	0	0.22581	0.25806	0.25806	0.09677	0.16129	1	0.33333	0.66667	0.41176	0	0.52941	0.05882	0.45455	0.54545	0.28571	0.5	0.14286	0.07143	0	0	0.34615	0.26923	0.23077	0.11538	0.03846
Coxiella burnetii RSA 493	0.35714	0.21429	0.11905	0.30952	1	0	0.84615	0.15385	0.77419	0.22581	0.61538	0.38462	0.31915	0.3617	0.19149	0.12766	0.66667	0.33333	0.33333	0.54167	0.125	0.8	0.2	0.38235	0.26471	0.05882	0.08824	0.05882	0.14706	1	0.61905	0.38095	0.23077	0.38462	0.07692	0.30769	0.72727	0.27273	0.2	0.4	0.15	0.2	0.05	0	0.28571	0	0.21429	0.14286	0
Cutibacterium avidum 44067	0.19608	0.62745	0.07843	0.09804	0	1	0.27273	0.72727	0	1	0.08333	0.91667	0.30612	0.42857	0.16327	0.10204	0.25	0.75	0.21429	0.78571	0	0.09091	0.90909	0	0.16129	0	0.51613	0	0.32258	1	0.33333	0.66667	0.09091	0.27273	0.04545	0.59091	0.08	0.92	0.57143	0.33333	0.04762	0	0	0.04762	0.06061	0.51515	0	0.18182	0.0303
Delftia acidovorans SPH-1	0.04054	0.52703	0.09459	0.33784	0.5	0.5	0.10714	0.89286	0.33333	0.66667	0.28571	0.71429	0.07407	0.88889	0	0.03704	0.44444	0.55556	0.22222	0.77778	0	0	1	0	0.04167	0	0.1875	0	0.77083	1	0.09091	0.90909	0.11765	0.52941	0	0.35294	0.02564	0.97436	0	0.85185	0.07407	0.07407	0	0	0.08571	0.34286	0	0.2	0.05714
Desulfovibrio vulgaris str. Hildenborough	0.0678	0.57627	0.20339	0.15254	0.25	0.75	0.25926	0.74074	0.54839	0.45161	0	1	0.29167	0.58333	0.02083	0.10417	0.33333	0.66667	0.12121	0.78788	0.09091	0.11111	0.88889	0	0.04	0.24	0.52	0	0.2	1	0.1875	0.8125	0.17391	0.47826	0	0.34783	0.03571	0.96429	0.41667	0.5	0	0	0	0.08333	0.09091	0.36364	0	0.31818	0
Edwardsiella ictaluri 93-146	0.23404	0.3617	0.10638	0.29787	0	0	0.51852	0.48148	0.53571	0.46429	0.76923	0.23077	0.29545	0.52273	0.04545	0.13636	0.33333	0.66667	0.43478	0.52174	0.04348	0.375	0.625	0.03333	0.06667	0	0.03333	0	0.86667	1	0.3125	0.6875	0	0.06667	0.26667	0.66667	0	1	0.47368	0.47368	0.05263	0	0	0	0.47059	0.23529	0	0.05882	0
Eikenella corrodens ATCC 23834	0.31373	0.4902	0.13725	0.05882	0.5	0.5	0.41667	0.58333	0.76	0.24	0.33333	0.66667	0.475	0.525	0	0	0.5	0.5	0.45161	0.51613	0.03226	0.92308	0.07692	0.03704	0.44444	0	0.03704	0.03704	0.44444	1	0.42857	0.57143	0.16667	0.16667	0	0.66667	0.5	0.5	0.35	0.65	0	0	0	0	0.23529	0.05882	0.11765	0.05882	0.11765
Enterobacter(Klebsiella) aerogenes KCTC 2190	0.23913	0.08696	0.06522	0.6087	0	0	0.42857	0.57143	0.69231	0.30769	0.46154	0.53846	0.52381	0.45238	0	0.02381	0	1	0.31818	0.68182	0	0.52941	0.47059	0.03448	0	0.03448	0.03448	0	0.89655	1	0.25	0.75	0.06667	0	0.33333	0.6	0.21429	0.78571	0.55556	0.44444	0	0	0	0	0.33333	0.25	0.08333	0.16667	0
Enterococcus avium ATCC 14025	0.35897	0	0.5641	0.07692	0	0	0.80769	0.19231	0.94872	0.05128	0.4	0.6	0.5122	0.21951	0.17073	0.09756	0	0	0.42424	0.54545	0.0303	0.73077	0.26923	0.5	0.19231	0.03846	0.07692	0.15385	0.03846	1	0.45455	0.54545	0.33333	0	0.6	0.06667	0.94118	0.05882	0.66667	0.2381	0	0	0.09524	0	0.18182	0.04545	0.40909	0.04545	0.09091
Flavobacterium hydatis	0.38462	0.12821	0.38462	0.10256	1	0	0.78947	0.21053	0.7541	0.2459	0.88	0.12	0.5122	0.02439	0.41463	0.04878	0.77778	0.22222	0.60345	0.32759	0.06897	0.81081	0.18919	0.41176	0.27451	0.23529	0	0.07843	0	1	0.69388	0.30612	0.37931	0	0.55172	0.06897	0.64	0.36	0.26087	0.04348	0	0	0.69565	0	0.36957	0.04348	0.32609	0.06522	0.17391
Francisella philomiragia subsp. philomiragia ATCC 25017	0.63158	0.02632	0.23684	0.10526	1	0	0.83333	0.16667	0.64286	0.35714	0.64286	0.35714	0.80952	0.11905	0.07143	0	1	0	0.38462	0.34615	0.26923	0.66667	0.33333	0.19048	0.04762	0.42857	0	0.28571	0.04762	1	0.88235	0.11765	0.35714	0	0.5	0.14286	1	0	0	0	0	0	1	0	0.41379	0	0.31034	0.03448	0.17241
Fusobacterium nucleatum	0.41935	0.03226	0.51613	0.03226	0	0	0.83333	0.16667	1	0	0.91667	0.08333	0.29412	0	0.70588	0	0	0	0.46875	0.03125	0.5	0.80645	0.19355	0.56667	0.06667	0.3	0	0.06667	0	1	0.75	0.25	0.46154	0	0.53846	0	1	0	0	0	0	0	1	0	0.4	0	0.4	0	0.2
Gallibacterium anatis UMN179	0.21569	0.07843	0.47059	0.23529	0	0	0.8	0.2	0.8	0.2	0.77778	0.22222	0.65909	0.09091	0.11364	0.13636	0.5	0.5	0.74194	0.25806	0	0.875	0.125	0.57143	0.25	0.14286	0	0.03571	0	1	0.82353	0.17647	0.14286	0	0.28571	0.57143	0.5	0.5	0.69231	0	0.07692	0	0.23077	0	0.21053	0.26316	0.21053	0	0.15789
Gardnerella vaginalis 409-05	0.55556	0.06349	0.28571	0.09524	0	1	0.75862	0.24138	0.58621	0.41379	0.61538	0.38462	0.63889	0.25	0.11111	0	0.85714	0.14286	0.83333	0.16667	0	0.47059	0.52941	0.14815	0.2963	0.2963	0.07407	0.03704	0.14815	1	0.72727	0.27273	0.6	0	0.35	0.05	0.47619	0.52381	0.64286	0.14286	0.14286	0.07143	0	0	0.46429	0.10714	0.10714	0.07143	0.03571
Granulibacter bethesdensis CGDNIH1	0.06977	0.60465	0.09302	0.23256	0	0	0.5	0.5	0.58824	0.41176	0	1	0.26415	0.56604	0.03774	0.13208	0.71429	0.28571	0.11538	0.84615	0.03846	0.14286	0.85714	0	0.0303	0.09091	0.0303	0.0303	0.81818	1	0.45	0.55	0.1875	0.25	0.0625	0.5	0.10345	0.89655	0.17647	0.64706	0.02941	0.14706	0	0	0.09375	0.28125	0.03125	0.21875	0
Haemophilus influenzae Rd KW20	0.45	0.075	0.45	0.025	0	0	0.89474	0.10526	0.78378	0.21622	0.875	0.125	0.54348	0.21739	0.17391	0.06522	0.66667	0.33333	0.77419	0.12903	0.09677	0.89474	0.10526	0.34615	0.15385	0.26923	0.11538	0.07692	0.03846	1	0.70833	0.29167	0.53333	0.06667	0.13333	0.26667	0.75	0.25	0.57895	0.21053	0	0.05263	0.15789	0	0.28571	0.09524	0.38095	0	0.19048
Helicobacter pylori 26695	0.52941	0.14706	0.08824	0.23529	0.5	0.5	0.7619	0.2381	0.72414	0.27586	0.875	0.125	0.30769	0.23077	0.23077	0.23077	0.55556	0.44444	0.5	0.47368	0.02632	0.75862	0.24138	0.26087	0.30435	0.26087	0.13043	0.04348	0	1	0.6875	0.3125	0.64706	0.23529	0.05882	0.05882	0.82353	0.17647	0	0.11111	0	0	0.55556	0.33333	0.36	0.12	0.04	0.04	0.08
Klebsiella oxytoca	0.21277	0.2766	0.12766	0.38298	0	0	0.46429	0.53571	0.57692	0.42308	0.46154	0.53846	0.38095	0.59524	0.02381	0	0.33333	0.66667	0.22727	0.77273	0	0.58824	0.41176	0.03448	0	0.03448	0.10345	0	0.82759	1	0.125	0.875	0.06667	0	0.33333	0.6	0.14286	0.85714	0.55556	0.44444	0	0	0	0	0.46154	0.23077	0	0.15385	0
Kocuria kristinae	0.01887	0.69811	0.01887	0.26415	0	0	0.125	0.875	0	1	0	1	0.11538	0.71154	0.03846	0.13462	0	1	0	1	0	0	1	0	0.0303	0	0.15152	0	0.81818	1	0.05556	0.94444	0	0.25	0	0.75	0	1	0	0.86364	0	0.13636	0	0	0	0.82759	0	0.13793	0
Lactobacillus crispatus ST1	0.67442	0.04651	0.2093	0.06977	0	0	0.68421	0.31579	0.76471	0.23529	0.71429	0.28571	0.58974	0.23077	0.12821	0.05128	0.66667	0.33333	0.85714	0.10714	0.03571	0.32258	0.67742	0.28	0.36	0.16	0	0.16	0.04	1	0.45833	0.54167	0.61905	0	0.38095	0	0.76923	0.23077	0.53846	0.07692	0.15385	0	0.23077	0	0.32143	0	0.21429	0	0.28571
Lactococcus garvieae Lg2	0.3617	0.14894	0.38298	0.10638	0	0	0.82143	0.17857	0.93103	0.06897	0.71429	0.28571	0.67442	0.16279	0.16279	0	0	1	0.53571	0.46429	0	0.92857	0.07143	0.15385	0.30769	0.42308	0.11538	0	0	1	0.38095	0.61905	0.38889	0	0.55556	0.05556	1	0	0.7619	0.19048	0.04762	0	0	0	0.17241	0	0.62069	0.03448	0.10345
Micrococcus luteus NCTC 2665	0.01667	0.55	0.03333	0.4	0	0	0	1	0	1	0	1	0	0.90909	0.02273	0.06818	0	1	0	1	0	0	1	0	0	0	0.5	0	0.5	1	0	1	0	0.34783	0	0.65217	0	1	0.125	0.70833	0	0.16667	0	0	0	0.625	0	0.375	0
Moraxella catarrhalis BBH18	0.29545	0.22727	0.34091	0.13636	1	0	0.8	0.2	0.6	0.4	0.9	0.1	0.64103	0.33333	0.02564	0	1	0	0.51852	0.48148	0	0.69231	0.30769	0.29167	0.41667	0.04167	0.08333	0.08333	0.08333	1	0.83333	0.16667	0.38462	0	0.46154	0.15385	0.93333	0.06667	0.31579	0.36842	0.10526	0.05263	0.15789	0	0.25	0.0625	0.1875	0	0.375
Morganella morganii subsp. morganii KT	0.17391	0.19565	0.21739	0.41304	0	0	0.44	0.56	0.76667	0.23333	0.46154	0.53846	0.41463	0.46341	0.04878	0.07317	1	0	0.18182	0.81818	0	0.8	0.2	0.21429	0.03571	0.03571	0.03571	0	0.67857	1	0.2381	0.7619	0.27273	0	0	0.72727	0.18182	0.81818	0.6	0.4	0	0	0	0	0.05882	0.23529	0.35294	0.05882	0
Mycobacterium abscessus	0.08333	0.46875	0.17708	0.27083	0.4	0.6	0.43636	0.56364	0.55319	0.44681	0.25	0.75	0.3871	0.51613	0.05376	0.04301	0.5	0.5	0.30909	0.69091	0	0.44444	0.55556	0.01754	0.29825	0.03509	0.29825	0	0.35088	1	0.41176	0.58824	0.14286	0.39286	0.03571	0.42857	0.25	0.75	0.15	0.475	0.05	0.225	0.05	0.05	0.04	0.26	0.06	0.26	0.1
Neisseria gonorrhoeae FA 1090	0.1	0.28	0.28	0.34	0	1	0.52	0.48	0.77778	0.22222	0.66667	0.33333	0.61765	0.32353	0.02941	0.02941	0.6	0.4	0.43333	0.56667	0	0.86667	0.13333	0	0.53846	0.03846	0.03846	0	0.38462	1	0.61905	0.38095	0.23077	0.15385	0	0.61538	0.33333	0.66667	0.27273	0.54545	0	0.09091	0.04545	0.04545	0.21739	0.21739	0.04348	0.13043	0.13043
Orientia tsutsugamushi str. Boryong	0.45455	0.04545	0.47727	0.02273	0.33333	0.66667	0.93333	0.06667	0.83871	0.16129	0.69231	0.30769	0.05882	0.17647	0.70588	0.05882	0.8	0.2	0.63636	0.13636	0.22727	0.62069	0.37931	0.6129	0.12903	0.12903	0.06452	0.06452	0	1	0.85714	0.14286	0.4	0	0.6	0	0.83333	0.16667	0.2	0.06667	0	0	0.66667	0.06667	0.20588	0.11765	0.32353	0	0.23529
Piscirickettsia salmonis LF-89 = ATCC VR-1361	0.25	0.225	0.25	0.275	1	0	0.85714	0.14286	0.67568	0.32432	0.90909	0.09091	0.525	0.375	0.05	0.05	1	0	0.68	0.24	0.08	0.76471	0.23529	0.43333	0.26667	0.13333	0	0.03333	0.13333	1	0.76923	0.23077	0.3	0.1	0.2	0.4	0.66667	0.33333	0.6	0.15	0.15	0.05	0.05	0	0.21739	0.04348	0.08696	0.13043	0.34783
Pluralibacter gergoviae	0.08511	0.40426	0.06383	0.44681	0	0	0.48148	0.51852	0.74074	0.25926	0.69231	0.30769	0.40476	0.54762	0.02381	0.02381	0	1	0.31818	0.68182	0	0.41176	0.58824	0.06667	0.03333	0.03333	0.06667	0	0.8	1	0.125	0.875	0.14286	0.21429	0.14286	0.5	0	1	0.27778	0.72222	0	0	0	0	0.35714	0.5	0	0.07143	0
Porphyromonas gingivalis ATCC 33277	0.18182	0.54545	0.24242	0.0303	1	0	0.42857	0.57143	0.65	0.35	0.21429	0.78571	0.45	0.35	0.1	0.1	0.33333	0.66667	0.2	0.575	0.225	0.3913	0.6087	0.02381	0.11905	0.07143	0.42857	0.02381	0.33333	1	0.53333	0.46667	0.25	0.3125	0.125	0.3125	0.2	0.8	0.34375	0.28125	0.15625	0.1875	0	0.03125	0.2381	0.09524	0.04762	0.19048	0.14286
Prevotella melaninogenica ATCC 25845	0.36111	0.05556	0.47222	0.11111	1	0	0.53659	0.46341	0.45946	0.54054	0.13333	0.86667	0.7561	0.17073	0.07317	0	0.44444	0.55556	0.375	0.5625	0.0625	0.1875	0.8125	0.06452	0.16129	0.12903	0.41935	0.03226	0.19355	1	0.17241	0.82759	0.58333	0	0.41667	0	0.36364	0.63636	0.7619	0.19048	0	0	0.04762	0	0.23529	0	0.11765	0	0.23529
Proteus mirabilis HI4320	0.36	0.12	0.3	0.22	0	0	0.69565	0.30435	0.71875	0.28125	0.71429	0.28571	0.575	0.35	0.075	0	0.5	0.5	0.5	0.5	0	0.66667	0.33333	0.53571	0.03571	0.10714	0.03571	0.07143	0.21429	1	0.61905	0.38095	0.5	0	0.5	0	0.78571	0.21429	0.77778	0.11111	0	0	0.11111	0	0.4375	0.0625	0.25	0.0625	0.0625
Providencia stuartii MRSN 2154	0.34043	0.12766	0.34043	0.19149	0	0	0.65217	0.34783	0.71875	0.28125	0.61538	0.38462	0.60976	0.31707	0.02439	0.04878	0.5	0.5	0.45455	0.54545	0	0.76471	0.23529	0.2069	0.2069	0.17241	0	0.06897	0.34483	1	0.6	0.4	0.33333	0	0.58333	0.08333	0.53846	0.46154	0.68421	0.31579	0	0	0	0	0.4375	0.0625	0.375	0	0.0625
Ralstonia pickettii 12J	0.11321	0.37736	0.22642	0.28302	0	1	0.14286	0.85714	0.66667	0.33333	0.08333	0.91667	0.19565	0.76087	0	0.04348	0.42857	0.57143	0.1875	0.8125	0	0.05882	0.94118	0	0.04	0	0.28	0	0.68	1	0.07143	0.92857	0	0	0	1	0.27778	0.72222	0.33333	0.66667	0	0	0	0	0.05263	0.10526	0	0.52632	0
Rhodococcus equi 103S	0.11321	0.41509	0.01887	0.45283	0	1	0.11111	0.88889	0.07143	0.92857	0	1	0.31579	0.54386	0.10526	0.03509	0	1	0	1	0	0	1	0	0.03125	0.03125	0.625	0	0.3125	1	0	1	0.04167	0.25	0	0.70833	0	1	0.3913	0.56522	0	0.04348	0	0	0	0.39286	0	0.39286	0
Rickettsia conorii str. Malish 7	0.46512	0.11628	0.39535	0.02326	0	1	0.73077	0.26923	0.87097	0.12903	0.66667	0.33333	0.51282	0.17949	0.20513	0.10256	1	0	0.59459	0.13514	0.27027	0.95652	0.04348	0.4375	0	0.25	0.03125	0.1875	0.09375	1	0.80556	0.19444	0.33333	0.11111	0.16667	0.38889	0.92308	0.07692	0.26667	0.13333	0	0.06667	0.53333	0	0.31034	0.03448	0.27586	0.03448	0.2069
Rothia dentocariosa	0.37097	0.16129	0.37097	0.09677	0	0	0.56667	0.43333	0.63636	0.36364	0.46154	0.53846	0.5102	0.36735	0.08163	0.04082	0.33333	0.66667	0.56	0.44	0	0.57143	0.42857	0	0.21875	0.21875	0.3125	0.09375	0.15625	1	0.33333	0.66667	0.25	0.4375	0.0625	0.25	0	1	0.55	0.35	0.05	0.05	0	0	0.33333	0.28571	0.09524	0.2381	0.04762
Salmonella enterica subsp. enterica serovar Typhi str. CT18	0.16667	0.10417	0.14583	0.58333	0	0	0.33333	0.66667	0.74074	0.25926	0.46154	0.53846	0.35714	0.59524	0.04762	0	0.33333	0.66667	0.36364	0.63636	0	0.5625	0.4375	0.03333	0.13333	0.03333	0.03333	0.03333	0.73333	1	0.3125	0.6875	0.21429	0.07143	0.14286	0.57143	0.21429	0.78571	0.66667	0.33333	0	0	0	0	0.33333	0.33333	0	0.16667	0
Serratia rubidaea	0.06667	0.4	0.06667	0.46667	0	1	0.32	0.68	0.82759	0.17241	0.30769	0.69231	0.39024	0.56098	0.02439	0.02439	0.25	0.75	0.3913	0.6087	0	0.52941	0.47059	0	0.06897	0	0.03448	0.03448	0.86207	1	0.27778	0.72222	0.25	0	0.125	0.625	0.13333	0.86667	0.55556	0.44444	0	0	0	0	0.23077	0.38462	0.15385	0.07692	0
Shigella flexneri 2a str. 301	0.31915	0.04255	0.25532	0.38298	0	0	0.52	0.48	0.73077	0.26923	0.5	0.5	0.45455	0.43182	0.04545	0.06818	0.66667	0.33333	0.22727	0.77273	0	0.58824	0.41176	0	0.10714	0.07143	0	0	0.82143	1	0.52941	0.47059	0.13333	0	0.33333	0.53333	0.35714	0.64286	0.52941	0.47059	0	0	0	0	0.58333	0.25	0	0	0
Staphylococcus aureus	0.43902	0.02439	0.4878	0.04878	0	0	0.52174	0.47826	0.83333	0.16667	0.71429	0.28571	0.68293	0.09756	0.21951	0	1	0	0.51852	0.44444	0.03704	0.89474	0.10526	0.85714	0.04762	0.09524	0	0	0	1	0.63636	0.36364	0.33333	0	0.66667	0	1	0	0.47368	0.05263	0.05263	0	0.42105	0	0.5	0	0.28125	0	0.09375
Stenotrophomonas maltophilia	0.06452	0.54839	0.08065	0.30645	0	1	0.10714	0.89286	0.55	0.45	0.07692	0.92308	0.12766	0.87234	0	0	0.33333	0.66667	0	1	0	0	1	0	0	0	0.03333	0	0.96667	1	0.21053	0.78947	0	0.05882	0	0.94118	0	1	0.27273	0.72727	0	0	0	0	0.05882	0.17647	0	0.52941	0
Streptococcus pneumoniae R6	0.01754	0.45614	0.08772	0.4386	0	0	0.10345	0.89655	0.13333	0.86667	0	1	0.2	0.73333	0	0.06667	0	1	0	1	0	0	1	0	0	0	0.36364	0.0303	0.60606	1	0	1	0	0.25	0	0.75	0	1	0.16667	0.625	0.04167	0.16667	0	0	0	0.4375	0	0.4375	0
Tropheryma whipplei str. Twist	0.18182	0.29545	0.27273	0.25	0	0	0.89655	0.10345	0.45455	0.54545	1	0	0.45652	0.21739	0.15217	0.17391	0.66667	0.33333	0.4	0.12	0.48	0.45455	0.54545	0.02941	0.11765	0.23529	0.29412	0.08824	0.23529	1	0.90909	0.09091	0.14286	0.21429	0.42857	0.21429	0.33333	0.66667	0.125	0.4375	0.125	0	0.1875	0.125	0.38889	0.05556	0.16667	0.05556	0.11111
Vibrio alginolyticus NBRC 15630 = ATCC 17749	0.40385	0.07692	0.30769	0.21154	0	0	0.53846	0.46154	0.73333	0.26667	0.81818	0.18182	0.7381	0.2381	0	0.02381	0.33333	0.66667	0.4	0.56	0.04	0.5	0.5	0.03704	0.14815	0.2963	0.07407	0.2963	0.14815	1	0.6	0.4	0.25	0	0.4	0.35	0.65	0.35	0.66667	0.13333	0.06667	0	0.13333	0	0.43478	0.08696	0	0.08696	0.13043
Yersinia pestis CO92	0.32609	0.13043	0.19565	0.34783	0	1	0.44	0.56	0.82759	0.17241	0.53846	0.46154	0.64286	0.28571	0	0.07143	0.5	0.5	0.31818	0.68182	0	0.61111	0.38889	0.10345	0.24138	0.03448	0	0.10345	0.51724	1	0.5625	0.4375	0.6	0.06667	0.13333	0.2	0.27273	0.72727	0.5	0.5	0	0	0	0	0.30769	0.23077	0.30769	0	0.07692
[truncated: 15 more columns]
