# Supplementary material for: Comparative in silico analysis of ftsZ gene from different bacteria reveals the preference for core set of codons in coding sequence structuring and secondary structural elements determination
Source: PLoS One. 2019 Dec 16;14(12):e0219231. doi: 10.1371/journal.pone.0219231 (PMC6913975; doi:10.1371/journal.pone.0219231)
Supplement: S5 Table — (XLS) [file pone.0219231.s005.xls]

## Sheet: Sheet1
Organism	Total no. of genes	ftsZ Nc	No of genes with Nc less than ftsZ	% of genes with Nc less than ftsZ	ftsZ GC3	No of genes with GC3 less than ftsZ	% of genes with GC3 less than ftsZ	rpoB Nc	No of genes with Nc less than rpoB	% of genes with Nc less than rpoB	rpoB GC3	No of genes with GC3 less than rpoB	% of genes with GC3 less than rpoB
Acetobacter malorum	3101	40.62	726	23.4118	0.6933	1357	43.7601	38.49	326	10.5127	0.6732	1162	37.4718
Acinetobacter baumannii	4132	40.11	535	12.9477	0.1885	404	9.77735	36.86	192	4.64666	0.1542	192	4.64666
Acinetobacter johnsonii XBB1	3642	39.98	354	9.71993	0.3384	1132	31.0818	38.67	239	6.56233	0.2329	391	10.7359
Actinobacillus pleuropneumoniae serovar 5b str. L20	2012	42.48	815	40.507	0.4796	866	43.0417	36.53	161	8.00199	0.3449	219	10.8847
Actinomyces odontolyticus ATCC 17982	2159	33.9	810	37.5174	0.7556	504	23.3441	28.57	135	6.25289	0.8769	1661	76.9338
Aerococcus viridans	1970	34.65	98	4.97462	0.1463	132	6.70051	36.12	154	7.81726	0.1642	166	8.4264
Aeromonas enteropelogenes	3778	31.64	236	6.24669	0.7818	822	21.7575	33.53	588	15.5638	0.6686	291	7.70249
Afipia broomeae ATCC 49717	5042	34.41	467	9.2622	0.8211	2736	54.2642	30.82	68	1.34867	0.8702	4060	80.5236
Aggregatibacter actinomycetemcomitans	2175	43.73	878	40.3678	0.4048	327	15.0345	38.26	192	8.82759	0.5252	639	29.3793
Alcaligenes faecalis	3766	40.8	751	19.9416	0.6238	446	11.8428	38.33	417	11.0728	0.6361	533	14.1529
Aliivibrio wodanis	3975	41.07	762	19.1698	0.1973	694	17.4591	38.14	324	8.15094	0.1519	238	5.98742
Alteromonas macleodii ATCC 27126	3872	42.82	198	5.11364	0.2791	248	6.40496	38.54	78	2.01446	0.2224	100	2.58264
Anaerostipes hadrus DSM 3319	2783	41.37	1269	45.5983	0.209	873	31.369	38.61	767	27.5602	0.1553	429	15.415
Anaplasma marginale str. Florida	942	56.88	513	54.4586	0.5459	600	63.6943	54.38	274	29.087	0.5806	803	85.2442
Anoxybacillus gonensis	2768	42.2	399	14.4147	0.5079	1993	72.0014	46.66	1361	49.1691	0.3527	535	19.328
Arcobacter butzleri RM4018	2259	30.85	442	19.5662	0.01974	287	12.7047	30.55	358	15.8477	0.0217	319	14.1213
Arthrobacter sp. ATCC 21022	3995	35.98	576	14.418	0.7443	1001	25.0563	30.82	96	2.403	0.7516	1108	27.7347
Bacillus anthracis str. Ames	5328	36.21	439	8.23949	0.1347	420	7.88288	41.39	1745	32.7515	0.1764	924	17.3423
Bacillus mycoides	5684	38.08	728	12.8079	0.1214	295	5.19001	42.45	2234	39.3033	0.1979	1382	24.3139
Bacteroides cellulosilyticus	5475	45.97	1058	19.3242	0.61	5099	93.1324	40.36	236	4.3105	0.2891	723	13.2055
Bartonella bacilliformis KC583	1283	38.92	126	9.82073	0.2074	233	18.1606	40.03	195	15.1988	0.2109	257	20.0312
Bifidobacterium adolescentis ATCC 15703	1631	33.14	299	18.3323	0.7975	829	50.8277	27.48	39	2.39117	0.8412	1182	72.4709
Blautia obeum	3368	42.21	880	26.1283	0.2439	534	15.8551	42.45	932	27.6722	0.2806	782	23.2185
Bordetella bronchiseptica 253	4841	29.98	1079	22.2888	0.9196	1095	22.6193	30.87	1648	34.0426	0.9024	787	16.257
Borrelia burgdorferi B31	1339	36.28	218	16.2808	0.1946	837	62.5093			0			0
Brevibacillus brevis NBRC 100599	5947	46.54	480	8.0713	0.3824	608	10.2236	46.14	448	7.53321	0.4456	1229	20.6659
Brucella melitensis bv. 1 str. 16M	3198	54.33	2921	91.3383	0.7538	1822	56.9731	36.18	161	5.0344	0.7163	1102	34.459
Buchnera aphidicola str. APS (Acyrthosiphon pisum)	574	36.7	248	43.2056	0.1479	398	69.338	37.95	366	63.7631	0.1335	307	53.4843
Burkholderia gladioli	7540	29.7	1871	24.8143	0.9593	4521	59.9602	28.6	934	12.3873	0.8975	1944	25.7825
Burkholderia ubonensis MSMB22	6251	26.99	219	3.50344	0.9447	2923	46.7605	28.86	1047	16.7493	0.8818	1264	20.2208
Butyrivibrio proteoclasticus B316	3811	36.02	183	4.80189	0.1473	265	6.95356	37.71	303	7.95067	0.1274	187	4.90685
Caldicellulosiruptor bescii DSM 6725	2666	49.39	2285	85.7089	0.2821	2083	78.132	44.52	1231	46.174	0.1938	631	23.6684
Capnocytophaga ochracea DSM 7271	2171	44.39	447	20.5896	0.2059	222	10.2257	43.19	337	15.5228	0.2781	516	23.7678
Caulobacter crescentus CB15	3737	29.63	505	13.5135	0.8675	1098	29.3819	26.85	69	1.8464	0.9088	1968	52.6626
Chania multitudinisentens RB-25	4540	42.16	525	11.5639	0.5896	1488	32.7753	41.14	357	7.86344	0.5611	1153	25.3965
Chlamydophila pneumoniae CWL029	1052	61	1023	97.2433	0.3846	870	82.6996	46.43	180	17.1103	0.258	150	14.2586
Chromobacterium subtsugae	3995	30.35	1243	31.1139	0.9539	2539	63.5544	28.04	383	9.58698	0.8811	670	16.771
Chronobacter sakazakii	4513	39.1	1668	36.9599	0.6861	1157	25.637	33.67	204	4.52027	0.6174	759	16.8181
Citrobacter amalonaticus	4689	40.25	632	13.4784	0.653	1474	31.4353	36.2	152	3.24163	0.5865	844	17.9996
Clavibacter michiganensis subsp. sepedonicus	3236	27.21	321	9.91965	0.9576	1631	50.4017	27.34	434	13.4116	0.9447	1184	36.5884
Clostridium bolteae 90A9	5745	47.82	2886	50.235	0.5505	1465	25.5004	43.54	868	15.1088	0.5791	1851	32.2193
Clostridium butyricum	3925	33.83	1083	27.5924	0.09884	2049	52.2038	34.6	1476	37.6051	0.07606	1242	31.6433
Comamonas testosteroni TK102	5544	34.91	1467	26.461	0.8059	2103	37.9329	30.5	235	4.23882	0.7883	1827	32.9545
Corynebacterium diphtheriae	2337	49.9	1187	50.7916	0.405	319	13.65	36.5	242	10.3552	0.6028	1628	69.662
Corynebacterium glutamicum ATCC 13032	3099	46.74	1346	43.4334	0.3267	41	1.32301	36.54	333	10.7454	0.519	1035	33.3979
Coxiella burnetii RSA 493	1848	53.76	1145	61.9589	0.5665	1483	80.2489	51.53	769	41.6126	0.5552	1409	76.2446
Cupriavidus metallidurans CH34	6723	30.27	259	3.85245	0.8745	5003	74.4162	29.73	193	2.87074	0.825	2953	43.9238
Cutibacterium avidum 44067	2241	36.31	581	25.9259	0.7449	764	34.0919	30.6	89	3.97144	0.783	1318	58.813
Deinococcus radiodurans R1	3102	28.77	86	2.7724	0.9393	2607	84.0426	29.98	158	5.09349	0.9261	2252	72.5983
Delftia acidovorans SPH-1	6040	30.84	2041	33.7914	0.9188	3148	52.1192	29.83	1408	23.3113	0.8798	1942	32.1523
Desulfovibrio vulgaris str. Hildenborough	3529	36.38	817	23.151	0.7705	1457	41.2865	31.95	187	5.29895	0.8489	2841	80.5044
Edwardsiella ictaluri 93-146	3735	38.45	1032	27.6305	0.6878	1031	27.6037			0			0
Eikenella corrodens ATCC 23834	2627	38.32	1178	44.842	0.6146	675	25.6947	42.17	1657	63.0758	0.6692	857	32.6228
Eisenbergiella tayi	6063	46.42	2036	33.5807	0.5222	1434	23.6517	44.74	1201	19.8087	0.5337	1582	26.0927
Ensifer adhaerens	6747	29.21	64	0.94857	0.8272	2997	44.4197	30.26	123	1.82303	0.7784	1620	24.0107
Enterobacter (Klebsiella) aerogenes KCTC 2190	4910	37.36	678	13.8086	0.6441	992	20.2037	34.88	261	5.31568	0.5876	662	13.4827
Enterococcus avium ATCC 14025	4539	38.28	146	3.21657	0.1786	150	3.30469	40.58	247	5.44173	0.2394	445	9.80392
Escherichia coli IAI39	4876	44.85	1489	30.5373	0.5091	803	16.4684	35.92	146	2.99426	0.5318	999	20.4881
Flavobacterium hydatis	4666	39.39	1035	22.1817	0.1213	605	12.9661	36.48	358	7.67252	0.0751	207	4.43635
Francisella philomiragia subsp. philomiragia ATCC 25017	1914	33.83	59	3.08255	0.08808	191	9.9791	37.78	355	18.5475	0.1175	434	22.675
Fusobacterium nucleatum	2059	30.57	334	16.2215	0.02721	187	9.08208	32.29	899	43.662	0.05333	621	30.1603
Gallibacterium anatis UMN179	2500	40	358	14.32	0.3452	715	28.6	40.59	432	17.28	0.3041	522	20.88
Gardnerella vaginalis 409-05	1258	43.91	535	42.5278	0.2315	416	33.0684	39.69	166	13.1955	0.3587	1026	81.558
Geobacillus subterraneus	2663	43.67	1670	62.7112	0.7788	1478	55.5013	39.46	960	36.0496	0.7931	1686	63.3121
Geobacter sulfurreducens PCA	3429	33.86	258	7.52406	0.8571	2443	71.2453	38.63	1044	30.4462	0.7883	1338	39.0201
Gluconobacter oxydans 621H	2663	38.42	709	26.6241	0.7771	1453	54.5625	36.86	475	17.837	0.7023	636	23.8828
Granulibacter bethesdensis CGDNIH1	2572	37.13	142	5.521	0.8012	2264	88.0249	36.79	125	4.86003	0.7418	1554	60.4199
Haemophilus influenzae Rd KW20	1708	44.54	955	55.9133	0.244	303	17.74	37.34	178	10.4215	0.2521	348	20.3747
Halomonas boliviensis LC1	3897	50.66	2447	62.7919	0.5198	393	10.0847	41.1	280	7.18501	0.65045	1827	46.8822
Helicobacter pylori 26695	1552	44.64	426	27.4485	0.4167	258	16.6237	47.25	821	52.8995	0.5687	1156	74.4845
Ketogulonicigenium vulgare WSH-001	3053	39.63	1480	48.4769	0.7981	836	27.3829	37.12	677	22.1749	0.7909	763	24.9918
Klebsiella oxytoca	6622	39.72	2055	31.0329	0.6802	1917	28.949	35.53	500	7.55059	0.6142	1295	19.556
Kocuria kristinae	2030	24.56	30	1.47783	0.9577	947	46.6502	25.39	81	3.99015	0.9719	1476	72.7094
Lactobacillus amylovorus	2058	36.61	253	12.2935	0.1238	180	8.74636	31.06	51	2.47813	0.07985	52	2.52672
Lactobacillus crispatus ST1	2024	44.07	888	43.8735	0.1527	243	12.0059	33.14	80	3.95257	0.08759	67	3.31028
Lactococcus garvieae Lg2	1968	34.19	84	4.26829	0.161	160	8.13008	37.15	151	7.67276	0.1955	249	12.6524
Lactococcus lactis subsp. lactis Il1403	2266	33.67	98	4.3248	0.1161	109	4.81024	36.6	225	9.92939	0.1426	191	8.42895
Methylobacterium aquaticum	7289	26.96	255	3.49842	0.9819	6215	85.2655	27.07	287	3.93744	0.9775	5639	77.3631
Microbacterium foliorum	3324	30.91	464	13.9591	0.8455	770	23.1649	29.28	156	4.69314	0.8646	1132	34.0554
Micrococcus luteus NCTC 2665	2236	26.34	207	9.2576	0.9731	1617	72.3166	26	149	6.66369	0.9634	1189	53.1753
Moraxella catarrhalis BBH18	1886	44.35	444	23.5419	0.3443	409	21.6861	41.3	229	12.1421	0.3214	314	16.649
Morganella morganii subsp. morganii KT	3526	38.92	665	18.8599	0.6038	860	24.3902	37.2	285	8.08281	0.5173	459	13.0176
Mycobacterium abscessus	4942	30.91	64	1.29502	0.8455	4001	80.9591	31.12	73	1.47713	0.8392	3813	77.155
Neisseria gonorrhoeae FA 1090	2157	43.97	1120	51.924	0.6	439	20.3523	41.69	845	39.1748	0.5903	412	19.1006
Neorhizobium galegae bv. orientalis str. HAMBI 540	6170	32.05	203	3.29011	0.7837	1772	28.7196	32.61	271	4.39222	0.8063	2357	38.201
Obesumbacterium proteus	4574	40.26	234	5.11587	0.467	892	19.5015	40.27	235	5.13774	0.4455	725	15.8505
Ochrobactrum anthropi ATCC 49188	4799	36.7	258	5.37612	0.6106	1022	21.2961	36.07	199	4.1467	0.6828	2361	49.1977
Oenococcus oeni PSU-1	1682	48.33	585	34.78	0.3065	365	21.7004	43.34	179	10.6421	0.331	525	31.2128
Orientia tsutsugamushi str. Boryong	2145	36.9	299	13.9394	0.1351	735	34.2657	36.54	248	11.5618	0.1262	622	28.9977
Pantoea ananatis LMG 20103	4240	42.46	727	17.1462	0.5794	614	14.4811	39.43	246	5.80189	0.5371	417	9.83491
Phaeobacter gallaeciensis DSM 26640	4359	41.71	1268	29.0892	0.7275	1742	39.9633	37.46	349	8.00642	0.7162	1512	34.6869
Photobacterium kishitanii	3832	39.99	576	15.0313	0.2	430	11.2213	38.44	341	8.89875	0.2064	493	12.8653
Photorhabdus temperata subsp. thracensis	4002	44.89	609	15.2174	0.4028	1284	32.084	41.19	234	5.84708	0.3841	1061	26.5117
Piscirickettsia salmonis LF-89 = ATCC VR-1361	3360	45.74	1131	33.6607	0.4731	2847	84.7321	48.03	1793	53.3631	0.4427	2555	76.0417
Pluralibacter gergoviae	4918	36.02	1778	36.1529	0.7534	1141	23.2005	33.51	744	15.1281	0.7053	851	17.3038
Polynucleobacter asymbioticus QLW-P1DMWA-1	2077	41.18	71	3.41839	0.2448	48	2.31103	43.71	142	6.83678	0.325	274	13.1921
Porphyromonas gingivalis ATCC 33277	2089	51.39	702	33.6046	0.6288	1690	80.9	58.04	1715	82.0967	0.4096	222	10.6271
Prevotella melaninogenica ATCC 25845	2296	41.73	355	15.4617	0.3109	1458	63.5017	36.76	94	4.09408	0.1504	135	5.87979
Prevotella ruminicola 23	2763	41.02	565	20.4488	0.4396	784	28.375	36.09	90	3.25733	0.357	387	14.0065
Prochlorococcus marinus str. AS9601	1921	37.8	470	24.4664	0.2081	1445	75.2212	41.31	1181	61.4784	0.1729	958	49.8699
Propionibacterium acnes KPA171202	2297	45.69	784	34.1315	0.5992	332	14.4536	38.35	171	7.44449	0.6824	1317	57.3357
Proteus mirabilis HI4320	3739	40.77	469	12.5435	0.3184	1351	36.1327	39.39	307	8.21075	0.2364	421	11.2597
Providencia stuartii MRSN 2154	4097	45.56	838	20.454	0.3684	1392	33.9761	39.3	178	4.34464	0.3167	740	18.062
Pseudoalteromonas luteoviolacea	4982	47.2	809	16.2385	0.3288	1377	27.6395	38.56	117	2.34845	0.18	138	2.76997
Ralstonia pickettii 12J	4950	31.7	441	8.90909	0.8312	1874	37.8586	31.46	384	7.75758	0.8304	1857	37.5152
Ralstonia solanacearum GMI1000	5115	28.7	591	11.5543	0.9603	3878	75.8162	29.57	950	18.5728	0.8966	1699	33.216
Rhizobium etli CFN 42	6016	33.46	274	4.55452	0.7994	2308	38.3644	33.13	233	3.87301	0.8329	3311	55.0366
Rhodanobacter thiooxydans	3625	29.32	867	23.9172	0.9163	1631	44.9931	27.01	121	3.33793	0.9544	3081	84.9931
Rhodobacter sphaeroides 2.4.1	4282	29.33	150	3.50304	0.9228	1551	36.2214	29.6	183	4.2737	0.9378	2119	49.4862
Rhodococcus aetherivorans	4988	29.55	644	12.911	0.9336	2893	57.9992	28.18	208	4.17001	0.9202	2154	43.1836
Rhodococcus equi 103S	4525	30.2	365	8.0663	0.8315	580	12.8177	27.62	63	1.39227	0.8928	2564	56.663
Rhodospirillum rubrum ATCC 11170	3840	35.01	1227	31.9531	0.8929	1757	45.7552	31.4	157	4.08854	0.9221	2957	77.0052
Rickettsia conorii str. Malish 7	1374	42.27	513	37.3362	0.2379	741	53.9301	42.12	497	36.1718	0.2179	575	41.8486
Riemerella anatipestifer ATCC 11845 = DSM 15868	1941	42.56	625	32.1999	0.1646	289	14.8892	40.93	412	21.2262	0.1732	347	17.8774
Rothia dentocariosa (P)	2091	40.33	246	11.7647	0.496	530	25.3467	36.58	90	4.30416	0.6122	1209	57.8192
Rothia dentocariosa ATCC 17931	2217	47.28	799	36.0397	0.448	341	15.3811	37.93	127	5.72846	0.6126	1328	59.9008
Salinibacter ruber DSM 13855	2833	31.59	122	4.30639	0.9605	2703	95.4112	35.31	897	31.6625	0.8798	1314	46.3819
Salinispora tropica CNB-440	4536	35.49	2196	48.4127	0.7911	653	14.3959	31.82	459	10.119	0.8683	2513	55.4012
Salmonella enterica subsp. enterica serovar Typhi str. CT18	4971	41.55	783	15.7514	0.6818	2526	50.8147	36.53	194	3.90264	0.623	1668	33.5546
Selenomonas noxia ATCC 43541	2020	38	317	15.6931	0.7037	955	47.2772	34.77	102	5.0495	0.8567	1927	95.396
Serratia fonticola	5098	37.3	234	4.59004	0.6712	1595	31.2868	38.29	356	6.98313	0.566	680	13.3386
Serratia rubidaea	4486	36.06	1916	42.7107	0.7281	644	14.3558	35.24	1514	33.7494	0.6642	406	9.05038
Shewanella baltica OS678	4532	45.79	719	15.865	0.4018	616	13.5922	41.56	213	4.69991	0.3111	300	6.61959
Shigella dysenteriae Sd197	4503	44.82	1197	26.5823	0.5273	913	20.2754	35.89	129	2.86476	0.5472	1056	23.451
Shigella flexneri 2a str. 301	4696	44.97	1330	28.322	0.5291	1008	21.4651	35.97	130	2.76831	0.5413	1099	23.4029
Sinorhizobium fredii NGR234	6365	33.64	536	8.42105	0.8261	2781	43.6921	30.94	137	2.1524	0.8693	4238	66.5829
Staphylococcus aureus	2504	34.09	157	6.26997	0.07407	79	3.15495	35.04	229	9.14537	0.08806	131	5.23163
Staphylococcus capitis subsp. capitis	2370	37.79	500	21.097	0.1179	331	13.9662	36.95	393	16.5823	0.1292	400	16.8776
Stenotrophomonas maltophilia	4130	26.77	252	6.10169	0.8976	2274	55.0605	25.75	85	2.05811	0.9004	2385	57.7482
Streptococcus agalactiae 2603V/R	2122	36.22	160	7.54006	0.1273	187	8.81244	35.53	141	6.64467	0.1382	249	11.7342
Streptococcus pneumoniae R6	2040	38.53	192	9.41176	0.193	318	15.5882	38.36	189	9.26471	0.2	341	16.7157
Streptomyces lydicus	7036	28.92	1532	21.7737	0.9067	1568	22.2854	28.71	1348	19.1586	0.8972	1268	18.0216
Thioalkalivibrio versutus	2672	33.78	1047	39.1841	0.8987	1539	57.5973	31.86	601	22.4925	0.8792	1087	40.6811
Treponema denticola ATCC 35405	2767	42.35	302	10.9143	0.2383	261	9.4326	54.21	2247	81.2071	0.3779	1436	51.8974
Tropheryma whipplei str. Twist	808	52.62	193	23.8861	0.4834	681	84.2822	54.99	367	45.4208	0.4866	690	85.396
Vibrio alginolyticus NBRC 15630 = ATCC 17749	4698	45.75	946	20.1362	0.2763	493	10.4938	35.88	156	3.32056	0.1982	181	3.8527
Weissella cibaria	2270	37.12	313	13.7885	0.308	400	17.6211	31.19	78	3.43612	0.2387	159	7.00441
Wolbachia endosymbiont of Drosophila melanogaster	1195	41.99	200	16.7364	0.1648	133	11.1297			0			0
Xanthomonas campestris pv. campestris str. ATCC 33913	4179	30.17	355	8.49486	0.8745	1958	46.8533	29.12	177	4.23546	0.869	1831	43.8143
Xenorhabdus bovienii SS-2004	4344	48.23	1206	27.7624	0.4486	1726	39.733	40.94	264	6.07735	0.4222	1395	32.1133
Xylella fastidiosa 9a5c	2832	42.99	550	19.4209	0.4735	676	23.8701	46.1	892	31.4972	0.4088	313	11.0523
Yersinia aldovae	3943	48.11	1171	29.6982	0.4928	1085	27.5171	42.47	236	5.98529	0.4891	1052	26.6802
Yersinia pestis CO92	4212	45.27	484	11.491	0.5117	1417	33.642	42.47	206	4.89079	0.459	850	20.1804
