# Supplementary material for: Comparative in silico analysis of ftsZ gene from different bacteria reveals the preference for core set of codons in coding sequence structuring and secondary structural elements determination
Source: PLoS One. 2019 Dec 16;14(12):e0219231. doi: 10.1371/journal.pone.0219231 (PMC6913975; doi:10.1371/journal.pone.0219231)
Supplement: S6 Table — (XLS) [file pone.0219231.s006.xls]

## Sheet: Sheet1
Organism	ftsZ GC3 z-score	ftsZ Nc z-score	rpoB GC3 z-score	rpoB Nc z-score
Acetobacter malorum	0.0282582	-0.756743	-0.14386	-1.09325
Acinetobacter johnsonii XBB1	-0.431931	-1.25941	-1.31505	-1.48342
Afipia broomeae ATCC 49717	0.244282	-1.1668	0.812729	-1.7004
Alteromonas macleodii ATCC 27126	-1.64782	-1.89363	-2.35617	-2.67822
Anaerostipes hadrus DSM 3319	-0.485311	-0.16526	-1.02825	-0.598009
Anoxybacillus gonensis	0.597122	-0.919441	-0.830818	-0.0699057
Arthrobacter sp. ATCC 21022	-0.4834	-0.995289	-0.372081	-1.8628
Bacillus mycoides	-1.6032	-1.01814	-0.642033	-0.276596
Bifidobacterium adolescentis ATCC 15703	0.27577	-0.91331	0.646574	-1.63137
Blautia obeum	-1.02762	-0.595182	-0.702781	-0.552363
Brevibacillus brevis NBRC 100599	-1.29253	-1.42593	-0.657319	-1.50017
Buchnera aphidicola str. APS (Acyrthosiphon pisum)	0.379247	-0.179963	0.0561016	0.177107
Burkholderia ubonensis MSMB22	0.311502	-1.06492	-0.481756	-0.759772
Butyrivibrio proteoclasticus B316	-1.56377	-1.74886	-1.78184	-1.46271
Caldicellulosiruptor bescii DSM 6725	0.64796	0.917379	-0.649429	-0.0754289
Caulobacter crescentus CB15	-0.197911	-0.894465	0.329427	-1.3338
Chania multitudinisentens RB-25	-0.230856	-1.1293	-0.480076	-1.31721
Chromobacterium subtsugae	0.455941	-0.536047	-0.419851	-0.94071
Clavibacter michiganensis subsp. sepedonicus	0.361817	-0.687403	0.179495	-0.662371
Clostridium butyricum	-0.0234214	-0.546637	-0.48337	-0.352669
Corynebacterium glutamicum ATCC 13032	-2.31527	-0.0929061	-0.406884	-1.39105
Cupriavidus metallidurans CH34	0.690686	-1.35626	0.160625	-1.42877
Deinococcus radiodurans R1	0.716738	-1.3646	0.573608	-1.17415
Eisenbergiella tayi	-0.511519	-0.366613	-0.419317	-0.709739
Ensifer adhaerens	0.154943	-1.72836	-0.464829	-1.5659
Escherichia coli IAI39	-0.869093	-0.497572	-0.665497	-1.92629
Geobacillus subterraneus	0.30452	0.171244	0.461161	-0.491992
Geobacter sulfurreducens PCA	0.593718	-1.28093	-0.0242517	-0.594409
Gluconobacter oxydans 621H	0.285898	-0.655359	-0.533457	-0.901118
Halomonas boliviensis LC1	-1.22148	0.127758	0.0634341	-1.54535
Ketogulonicigenium vulgare WSH-001	-0.234792	-0.193115	-0.329233	-0.672561
Lactobacillus amylovorus	-1.13325	-0.109837	-1.88858	-2.15123
Lactococcus lactis subsp. lactis Il1403	-1.65523	-1.70603	-1.30121	-1.20959
Methylobacterium aquaticum	0.65071	-1.00971	0.603696	-0.992055
Microbacterium foliorum	-0.412385	-0.825993	-0.0908931	-1.18218
Neorhizobium galegae bv. orientalis str. HAMBI 540	-0.327117	-1.42076	-0.0460202	-1.33352
Obesumbacterium proteus	-0.762923	-1.61133	-0.960548	-1.6096
Ochrobactrum anthropi ATCC 49188	-0.731028	-1.5533	0.0885406	-1.65019
Oenococcus oeni PSU-1	-0.656411	-0.23335	-0.355812	-1.15749
Pantoea ananatis LMG 20103	-0.876219	-0.854744	-1.27648	-1.40578
Phaeobacter gallaeciensis DSM 26640	-0.1214	-0.58599	-0.252049	-1.27018
Photobacterium kishitanii	-1.21771	-0.935082	-1.14621	-1.22789
Photorhabdus temperata subsp. thracensis	-0.398892	-0.971386	-0.550504	-1.62965
Polynucleobacter asymbioticus QLW-P1DMWA-1	-2.15761	-2.03411	-1.04266	-1.53693
Prevotella ruminicola 23	-0.508496	-0.837333	-1.15073	-1.65639
Prochlorococcus marinus str. AS9601	0.559646	-0.534218	-0.00159443	0.114607
Propionibacterium acnes KPA171202	-0.983037	-0.375737	0.17217	-1.53794
Pseudoalteromonas luteoviolacea	-0.48016	-0.821383	-2.13404	-2.37089
Ralstonia solanacearum GMI1000	0.675312	-0.883746	0.00630151	-0.759133
Rhizobium etli CFN 42	-0.0293581	-1.31847	0.34891	-1.36814
Rhodanobacter thiooxydans	0.239676	-0.642807	0.738674	-1.00621
Rhodobacter sphaeroides 2.4.1	0.113977	-1.06926	0.308257	-1.0178
Rhodococcus aetherivorans	0.414125	-0.896575	0.144743	-1.24742
Rhodospirillum rubrum ATCC 11170	0.190273	-0.531296	0.620967	-1.2443
Riemerella anatipestifer ATCC 11845 = DSM 15868	-0.992944	-0.45333	-0.900528	-0.734291
Salinibacter ruber DSM 13855	1.11539	-1.20087	0.182623	-0.570793
Salinispora tropica CNB-440	-1.0014	-0.224688	0.31113	-0.995348
Selenomonas noxia ATCC 43541	0.10802	-0.998972	1.31438	-1.4714
Serratia fonticola	-0.159895	-1.48796	-1.05463	-1.32189
Shewanella baltica OS678	-1.10768	-0.900322	-1.85078	-1.69373
Shigella dysenteriae Sd197	-0.814244	-0.599309	-0.625172	-1.91103
Sinorhizobium fredii NGR234	0.103119	-1.14455	0.577028	-1.53084
Staphylococcus capitis subsp. capitis	-1.05307	-0.69788	-0.892482	-0.856747
Streptococcus agalactiae 2603V/R	-1.21132	-1.35133	-1.06889	-1.464
Streptomyces lydicus	-0.418681	-0.682021	-0.605416	-0.735463
Thioalkalivibrio versutus	0.360961	-0.398848	0.0759917	-0.724715
Treponema denticola ATCC 35405	-1.29479	-1.20486	0.0776678	0.802109
Weissella cibaria	-0.95979	-1.19344	-1.58727	-2.01923
Xanthomonas campestris pv. campestris str. ATCC 33913	0.236486	-1.01432	0.17599	-1.17894
Xenorhabdus bovienii SS-2004	-0.203515	-0.479218	-0.40703	-1.636
Xylella fastidiosa 9a5c	-0.636691	-0.830054	-1.13601	-0.39517
Yersinia aldovae	-0.437805	-0.463693	-0.471412	-1.5307
Acinetobacter baumannii	-1.23371	-1.03771	-1.62229	-1.57321
Actinobacillus pleuropneumoniae serovar 5b str. L20	-0.00365094	-0.260722	-1.23311	-1.29492
Actinomyces odontolyticus ATCC 17982	-0.570555	-0.452791	0.750214	-1.17536
Aerococcus viridans	-1.5799	-1.77019	-1.43314	-1.56101
Aeromonas enteropelogenes	-0.36906	-1.22731	-1.43481	-0.912528
Aggregatibacter actinomycetemcomitans	-0.977213	-0.301117	-0.219117	-1.24232
Alcaligenes faecalis	-1.09216	-0.668753	-0.94323	-1.12887
Aliivibrio wodanis	-0.914356	-0.822887	-1.46273	-1.34363
Anaplasma marginale str. Florida	0.34766	0.279219	0.813444	-0.302488
Arcobacter butzleri RM4018	-0.932712	-0.683286	-0.883383	-0.772643
Bacillus anthracis str. Ames	-1.35622	-1.26257	-0.861433	-0.401803
Bacteroides cellulosilyticus	1.37318	-0.774244	-1.14484	-1.80841
Bartonella bacilliformis KC583	-0.797311	-1.01182	-0.758337	-0.8221
Bordetella bronchiseptica 253	-0.212235	-0.64399	-0.486704	-0.463071
Brucella melitensis bv. 1 str. 16M	0.349278	1.55716	-0.0902496	-1.37706
Burkholderia gladioli	0.50164	-0.641471	-0.176726	-0.803757
Capnocytophaga ochracea DSM 7271	-1.37454	-0.734088	-0.73053	-0.949996
Chlamydophila pneumoniae CWL029	0.878025	2.20456	-1.01887	-0.845815
Chronobacter sakazakii	-0.418543	-0.508744	-0.915157	-1.24936
Citrobacter amalonaticus	-0.16173	-1.03297	-0.727785	-1.69597
Clostridium bolteae 90A9	-0.451166	-0.0851438	-0.219092	-0.919047
Comamonas testosteroni TK102	0.0507639	-0.665987	-0.100667	-1.25575
Corynebacterium diphtheriae	-1.16859	0.185639	0.569359	-1.48498
Coxiella burnetii RSA 493	0.762827	0.279096	0.650148	-0.130367
Cutibacterium avidum 44067	-0.299524	-0.67063	0.297956	-1.5802
Delftia acidovorans SPH-1	0.362222	-0.531906	-0.00186713	-0.683237
Desulfovibrio vulgaris str. Hildenborough	0.0664434	-0.754709	0.760998	-1.34426
Eikenella corrodens ATCC 23834	-0.555245	-0.318342	-0.250251	0.113213
Enterobacter(Klebsiella) aerogenes KCTC 2190	-0.61499	-0.964959	-1.05932	-1.3383
Enterococcus avium ATCC 14025	-1.90678	-2.09511	-1.30734	-1.69522
Flavobacterium hydatis	-1.07201	-0.731955	-1.62601	-1.25401
Francisella philomiragia subsp. philomiragia ATCC 25017	-1.25059	-1.79014	-0.656398	-0.809069
Fusobacterium nucleatum	-1.04223	-0.699902	-0.526546	-0.233843
Gallibacterium anatis UMN179	-0.492431	-0.941141	-0.819922	-0.837758
Gardnerella vaginalis 409-05	-0.520814	-0.158705	0.81752	-0.995873
Granulibacter bethesdensis CGDNIH1	0.995581	-1.4924	0.367794	-1.54898
Haemophilus influenzae Rd KW20	-0.891667	0.113811	-0.806697	-1.18483
Helicobacter pylori 26695	-0.926431	-0.497721	0.668331	0.0462705
Klebsiella oxytoca	-0.342078	-0.623271	-0.814403	-1.21251
Kocuria kristinae	0.227839	-1.36334	0.530204	-1.11937
Lactobacillus crispatus ST1	-1.29085	-1.16089	-1.60414	-1.64389
Lactococcus garvieae Lg2	-1.57252	-1.94628	-1.21084	-1.52608
Micrococcus luteus NCTC 2665	0.538499	-0.899597	0.352611	-0.982441
Moraxella catarrhalis BBH18	-0.607466	-0.547128	-0.844451	-1.0423
Morganella morganii subsp. morganii KT	-0.393442	-0.803476	-1.08516	-1.11264
Mycobacterium abscessus	0.819873	-2.09359	0.717591	-2.05537
Neisseria gonorrhoeae FA 1090	-0.607572	-0.0151075	-0.673055	-0.328244
Orientia tsutsugamushi str. Boryong	-0.533487	-0.941869	-0.639234	-0.999929
Piscirickettsia salmonis LF-89 = ATCC VR-1361	1.05386	-0.425597	0.754728	0.00564952
Pluralibacter gergoviae	-0.390709	-0.525368	-0.741327	-0.886649
Porphyromonas gingivalis ATCC 33277	0.804869	-0.281165	-1.25139	0.95708
Prevotella melaninogenica ATCC 25845	0.198644	-0.994748	-1.32683	-1.77937
Proteus mirabilis HI4320	-0.269152	-1.03629	-1.13128	-1.28444
Providencia stuartii MRSN 2154	-0.262309	-0.731712	-0.836945	-1.85439
Ralstonia pickettii 12J	0.00237322	-1.08996	-0.00711965	-1.1266
Rhodococcus equi 103S	-1.00678	-1.20662	0.320437	-1.89097
Rickettsia conorii str. Malish 7	0.0990755	-0.304618	-0.151749	-0.328367
Rothia dentocariosa	-0.664014	-1.26623	0.254539	-1.8203
Salmonella enterica subsp. enterica serovar Typhi str. CT18	0.280821	-0.953106	-0.180416	-1.72731
Serratia rubidaea	-0.921965	-0.388083	-1.46797	-0.517444
Shigella flexneri 2a str. 301	-0.677599	-0.56696	-0.565735	-1.95733
Staphylococcus aureus	-1.80478	-1.3463	-1.61484	-1.16171
Stenotrophomonas maltophilia	0.301458	-1.14534	0.349417	-1.3448
Streptococcus pneumoniae R6	-1.0635	-1.29527	-1.00198	-1.31952
Tropheryma whipplei str. Twist	0.913018	-0.535867	0.966725	0.0285796
Vibrio alginolyticus NBRC 15630 = ATCC 17749	-1.26788	-0.758582	-2.06196	-2.22666
Yersinia pestis CO92	-0.263291	-1.12475	-0.753589	-1.67236
