# Supplementary material for: Comparative in silico analysis of ftsZ gene from different bacteria reveals the preference for core set of codons in coding sequence structuring and secondary structural elements determination
Source: PLoS One. 2019 Dec 16;14(12):e0219231. doi: 10.1371/journal.pone.0219231 (PMC6913975; doi:10.1371/journal.pone.0219231)
Supplement: S7 Table — (XLS) [file pone.0219231.s007.xls]

## Sheet: Sheet1
Amino acid	Codon	Burkholderia_np (C)	Burkholderia_np (E)	Burkholderia_np (H)	Cutibacterium (C)	Cutibacterium (E)	Cutibacterium (H)	Pseudoalteromonas_np (C)	Pseudoalteromonas_np (E)	Pseudoalteromonas_np (H)	Streptococcus_p (C)	Streptococcus_p (E)	Streptococcus_p (H)
Alanine	GCU	0.28571	0	0	0.6	0.57143	1	0.8	0.72727	0.76923	2.10526	1.6	1.68421
Alanine	GCG	2.85714	3.2	2.72727	0.6	0.57143	0.16667	0.8	2.18182	0.92308	0.21053	0	0.42105
Alanine	GCC	0.57143	0.8	0.90909	2	2.85714	2.83333	0.53333	0.36364	0.46154	0.42105	0	0.84211
Alanine	GCA	0.28571	0	0.36364	0.8	0	0	1.86667	0.72727	1.84615	1.26316	2.4	1.05263
Cysteine	UGU	0	0	0	0	0	0	0	0	0	0	0	0
Cysteine	UGC	0	0	2	0	0	2	0	0	0	0	0	0
Aspartic acid	GAU	0.22222	0	0.25	0.8	0	0.16667	1.2	0	0.8	1.47368	2	1.6
Aspartic acid	GAC	1.77778	2	1.75	1.2	2	1.83333	0.8	0	1.2	0.52632	0	0.4
Glutamic acid	GAG	0.44444	0	0.71429	2	2	2	0.77778	0	0.4	0.44444	0	0.625
Glutamic acid	GAA	1.55556	2	1.28571	0	0	0	1.22222	0	1.6	1.55556	2	1.375
Phenylalanine	UUU	1	0	0	0.5	0	0	1.71429	1	2	2	1.5	1.6
Phenylalanine	UUC	1	2	2	1.5	2	2	0.28571	1	0	0	0.5	0.4
Glycine	GGU	0.14815	0.57143	0	1.10345	1.33333	1.45455	1.69697	2.66667	2.28571	1.91304	3.55556	1.84615
Glycine	GGG	0.14815	0	0.44444	0.55172	0.44444	0	0.24242	0	0	0.17391	0.44444	0.30769
Glycine	GGC	3.7037	3.42857	3.55556	1.65517	1.33333	2.18182	1.33333	1.33333	1.42857	0.52174	0	0.30769
Glycine	GGA	0	0	0	0.68966	0.88889	0.36364	0.72727	0	0.28571	1.3913	0	1.53846
Histidine	CAC	1.6	0	1	1.33333	0	2	0.66667	0	1.33333	0	0	0
Histidine	CAU	0.4	0	1	0.66667	0	0	1.33333	0	0.66667	2	0	2
Isoleucine	AUU	0	0	0	0.75	0.54545	0.66667	1.66667	2.33333	1.875	3	1.61538	1.8
Isoleucine	AUA	0	0	0	0	0	0	0	0.33333	0	0	0	0
Isoleucine	AUC	3	3	3	2.25	2.45455	2.33333	1.33333	0.33333	1.125	0	1.38462	1.2
Lysine	AAA	0	0	0	0	0	0.4	1.63636	2	1.45455	1.42857	2	1.42857
Lysine	AAG	2	2	2	2	2	1.6	0.36364	0	0.54545	0.57143	0	0.57143
Leucine	CUA	0	0	0	0	0	0	0	0	0	0	1	0
Leucine	CUC	1.81818	0	0.5	2.66667	2.28571	2.4	0	0	0	0	1	0
Leucine	CUG	2.18182	4	3.5	1.33333	1.71429	1.6	1.6	0	3.2	0	0	0.66667
Leucine	CUU	0	0	0	0	0	0	2.4	4	0.8	4	2	3.33333
Leucine	UUA	0	0	0	0	0	0	2	1	0.75	0.5	0	0
Leucine	UUG	2	0	2	2	0	2	0	1	1.25	1.5	2	2
Methionine	AUG	1	1	1	1	1	1	1	1	1	1	1	1
Asparagine	AAC	1.71429	2	1.71429	1.66667	2	0.85714	0.66667	0	1	1	1.5	1.25
Asparagine	AAU	0.28571	0	0.28571	0.33333	0	1.14286	1.33333	2	1	1	0.5	0.75
Proline	CCA	0	0	0	0.21053	0	0	2.22222	0	1.33333	3	0	1
Proline	CCC	0	0	0	0.84211	4	2	0	0	0	0.33333	0	0
Proline	CCU	0	0	0	0.21053	0	2	1.77778	4	2.66667	0.33333	0	3
Proline	CCG	4	0	4	2.73684	0	0	0	0	0	0.33333	0	0
Glutamine	CAA	0	0	0	0.11111	0	0.28571	1.6	0	2	1.75	0	1.71429
Glutamine	CAG	2	2	2	1.88889	0	1.71429	0.4	2	0	0.25	2	0.28571
Arginine	AGA	0	0	0	0	0	0	0	2	1.5	2	0	0
Arginine	AGG	0	0	0	0	0	2	0	0	0.5	0	0	0
Arginine	CGA	0	0	0	0.44444	0	0	0	0	0	0	0	0
Arginine	CGC	3.27273	4	2.66667	0.44444	2.66667	2	0	2	4	0.92308	0	0
Arginine	CGG	0	0	0.44444	0	0	0	0	0	0	0	0	0
Arginine	CGU	0.72727	0	0.88889	3.11111	1.33333	2	4	2	0	3.07692	4	4
Serine	AGC	2	2	2	2	0	0	1	0	2	0.4	0	0.66667
Serine	AGU	0	0	0	0	0	2	1	0	0	1.6	0	1.33333
Serine	UCA	0	0	0	0	0	0	2.15385	0	0	2	4	2
Serine	UCC	0	1.33333	0	2.66667	2	3	0	0	0	0	0	0
Serine	UCG	4	2.66667	4	0.8	2	1	0.61538	4	0	0.5	0	0
Serine	UCU	0	0	0	0.53333	0	0	1.23077	0	4	1.5	0	2
Threonine	ACC	2.33333	0.5	0.8	2.66667	3.33333	1.6	0.72727	0	0	0.25	0	1.14286
Threonine	ACA	0	0	0	0	0	0.8	0.72727	1.2	2	3	1.33333	0.57143
Threonine	ACG	1.66667	3.5	3.2	1.33333	0.66667	0.8	0.72727	0.8	1	0	0.44444	1.14286
Threonine	ACU	0	0	0	0	0	0.8	1.81818	2	1	0.75	2.22222	1.14286
Valine	GUU	0	0.21053	0	0.5	0	1	1.09091	1.88235	1.71429	1.75	1.84615	1.33333
Valine	GUG	1.33333	2.10526	2.4	1.5	0.85714	0.5	0.72727	0.94118	0.85714	1	0	1
Valine	GUC	2.66667	1.68421	1.6	2	2.57143	2.5	0.36364	0.47059	0	0.5	1.23077	0.33333
Valine	GUA	0	0	0	0	0.57143	0	1.81818	0.70588	1.42857	0.75	0.92308	1.33333
Tryptophan	UGG	1	0	0	0	0	0	0	0	0	1	1	0
Tyrosine	UAC	2	2	2	2	0	0	0	0	0	1	0	0
Tyrosine	UAU	0	0	0	0	0	0	2	0	2	1	0	0
