# Supplementary material for: Comparative in silico analysis of ftsZ gene from different bacteria reveals the preference for core set of codons in coding sequence structuring and secondary structural elements determination
Source: PLoS One. 2019 Dec 16;14(12):e0219231. doi: 10.1371/journal.pone.0219231 (PMC6913975; doi:10.1371/journal.pone.0219231)
Supplement: S1 MSA — (TXT) [file pone.0219231.s008.txt]

>Amal
ATGACA---------------------CTGAACCTGACCGTTCCACCTCAGACACATGCTGATTT------------------------------------TTCACCGAGAATTACGGTTTTCGGTGTTGGGG-----GCGGCGG--------------CACG--AACGCA---------------GT-----TGA---------------CAACATGA---------------T-TG--CGTCCAGC-------------------CT---TCAGG--GTG------------------------------------TGGAA----------TTTGTTGTTGCC-------AATACCGATGCGCAGAG-C--------------------------CTT--------GCCAAGAGCCGTGCAGACCGCCGCGTGCAGCTCG----GCCCGCACCTCACCCACGGTC-------------TGGGCG---CTGGCGCAAAAC-------------CGGAAGTTGGC---CGTGGTG-----CAGCGGAAG-----------A---AGCAGCGG----ATGAACTGGCCCGGTATCTGG---ATGG------CTGCC-ACA------------TG--------GTGTTCAT--------CACCACAGGCATGGG---------------CGGCGGCACCGG----------CACCGGGGCAGC---------------------------------------ACCGGTTAT------TGCCCGCA------------------------TGG---CGCGTG-----------------------AG---CGGAAC------ATT------------------------------CTGA---CGGTTGGCGTTG----TCAGCAAGCCGTTTGACTACGAAG------GCAAACGCCG---------------------------------------------CGCCCGCATTGCGGAAGAA---GGCATC--AAGGAACTGCA--------------------------------GCAGTACGTTGATACGCTG---ATT---------GTG------ATTC------------CCAACCAGAACCTGT---TCCGTGTGGCC---AGCGAGCGGACAACTCTGCGTGA------------AGCCTACAAG------------AT---GGCTGATC---ATGTGCTCTACATGGGTG----------------------TGCGTGGCGTGACCGATCTGATG------------AT---------------------------------------------GGCTCC---CG-----------------GCTACA---------TCAACC---TCG---------AC---------------------TTTGCCGATATC---CGCAGCGTCATGGCGGAA------------ATGGGCAAGGCCATGATGG-GCAC--------GGGTGAA-GGC---------GAA--G------GT---G-AAAAC--CGCGCTGTTG-------AAGCC--GCCGAGGCC---GCCAT-------TGCCAACCCGCTG--CTGGAAGACACCTGCATGTCCGGCGCGC---AGGGCCTGCTGG----TCAACGTG-------------------A--CCGG-CG--GTGAAGA---CATGACGTTCTTCGA---AG------TGGATGAGG---------------------------CCTGT--AACCGTA--------------TCCGCCGT---GAAGTGGC------GGAAGACGCGAACA------TGATCTTC---GGTTCCATTATTGATGAGAACATGA--A-CGG--------------------CAAGATCCGCGTGTCCG---TCGTGG--------CAACAGGG----ATTGATATCGGCACGCAGGCGAATGACCGCCCGCATCTGGTAGCTGTGGACGGTGAAGCGCAGGCTGAACAGCAG------------------------------------------------------------ACGCAGGCAACCGGCAC----------------------GGGTCCGTCCGTCA------------------------------------TGGCCAATCCGGCGC------AGCCCTCGTCCACCA-------------------------------------------------------------------------------------------------------------------TGCAGCAGCCTGCCGCGCCGCGTATGGATGCTGGCATGCAGCAGCCCCGTCCCGCCGCAGCGCCTGCTCCGCAGTCTTACCAGCCGCAGCAGGGTGGGCAGTATGCCT------------------CTCCGCCGCCCGCA----CACAGCG--TCCCC----------------------------GGTCAGATCAACACGGCTCCCGCAGCCT------------------CTGCTCCGGCACAGGCTCAGCCGCAGCGTCCTGTGGCCTCCCCGCGGGCCGGCCTGTTTACGGAAGCCCCGCGCTCTCCGTATCTGCCGGAGTCCAACCAGCCGTCCTCACGCAGCCTGTTTGGCCGCGTGACGGGTGCCTTCCGTCGCGCAGGCGGTGCTGAGGAACAGCGGAGCGAACCGGCTGTGGAACCGCAGCGTCCGACGATCACCCCGGCTGGTCAGCAGGGTGCAAGCGTGCGTCCGGCTGATACAGATGA---------------------------------------------------------------------------------------------------------------------------------------------------------------------------------------------------------------------------------------TGCCGG-----GCTTGAA------------ATC------------------CCGACC------------TTCCT------------------------------------------------------------------------------------------------------------------------GCGCCGC-----------------------------------------------------CAGTAA----------------------------------------------------------------------------------
>Apleu
AT---G---------------------TTTGAACCTATTTATGAAACAACGCA------------------------------------------------AGATGCGGTAATTAAGGTAGTCGGCGTTGGTG-----GCGGTGG--------------CGGT--AATGCA---------------CT-----AAA---------------CCATATGG---TGGACGGAAACCTGAATAACGAAGGT-------------------GT---CGGCG--GCG------------------------------------TTGAG----------TTTTTCTCGGTA-------AATACCGATGCGCAAGT-A--------------------------TTG--------CGTACAAGTTCCGTGCGCCAAACGATTCAAATCG----GTGCGAATATCACTAAAGGTT-------------TAGGTG---CCGGTGCAAATC-------------CGAATGTAGGT---CGTCAAG-----CAGCGGAAG-----------A---AGACCGCG----AAGCGTTATCGAATATGCTTG---CGGG------TGCGG-ATA------------TG--------GTATTTAT--------CTCTGCCGGTATGGG---------------CGGCGGTACGGG----------TACCGGTGCGGC---------------------------------------GCCGGTTAT------TGCCGATA------------------------TCG---CAAAAT-----------------------CG---CAAGGT------TCA------------------------------TTAA---CGGTTGCCATCG----TAACCAAACCGTTCCGTTTCGAAG------GTAACAAACG---------------------------------------------TATGAATTACGCGGAGCAA---GGTATC--CAAGAGTTATC--------------------------------TAAGCACGTAGATTCATTA---ATT---------ATC------ATCC------------CTAACGATAAATTAT---TAAAGGTATTA---CCTAAAAATACGAAAATGATGGA------------TGCTTTCAAA------------GC---GGCGAATG---ATATTTTACGTAACGCCG----------------------TTTTAGGTATCACCGATATGATT------------AC---------------------------------------------CTCTCC---GG-----------------GGTTAA---------TTAACG---TGG---------AC---------------------TTTGCCGACGTG---AAAACCGTTATGTCGGAA------------ATGGGACGTGCGATGATGG-GTAC--------CGGTATT-GCC---------GAA--G------GC---G-AAGAC--CGTGCAGAAC-------ATGCG--GCACACGAT---GCGGT-------GGCAAGCCCGTTA--TTGGAAGATGTGGATTTATCCGGTGCGA---AAGGTATCTTAG----TAAGTATC----------------------TCTTCAG--GTTTGGA---TATTGAGTTAAACGA---AG------TCGATGTGA---------------------------TTATG--GATTATA--------------TCCACAGT---TTTGCCGC------TCCGGATGCGACGA------TTGTATTC---GGTACTTCGGTTTATCCGGAAATGG--A-AGG--------------------TAAACTTCGCGTAACAT---TAGTGG--------CGACAGGT----ATCGGTCA-------------------------------------------------------------------------------------------------------------------------------AGCGGAAGAATTAACGT----------------------T--ACCGAGAGCGA------------------------------------CTGTCGTTCCGCAACCAATGCAACAACCTATGCAAC----------------------------------------------------------------------------------------------------------------------AGCAAGGCTATCAACAACAAGCGCAACAGCCTCAACAACCTGCTTTTGCACAACAGGGTTACGCTC---------------------------------------------------------AGCCGGCGCAATTC----GCTCAACCGCAACAA---------------------------GCGGCTCCGAAACCTCAGCAGGTGGATT------------------CTTCCCAAGTT-----------------------------------------------------------------------------------------------------------------------------------------------------------------------------------------------------------------------------------------------------------------------------------------------------------------------------------------------------------------------------------------------------------------------------------------------------------------------------------------------TGGTCT-----CCTAATT----------CGATT------------------CCGGGA------------TTTAT------------------------------------------------------------------------------------------------------------------------GAGAAACG---------------------GT-----------------------------CAATAA----------------------------------------------------------------------------------
>Aodon
AT---G---------------------GCGACACCGCAAAACCA---------------------------------------------------------CCTGGCAGTGATCAAGGTCGTCGGCGTCGGCG-----GCGGCGG--------------AGTT--AACGCC---------------GT-----GAA---------------CCGAATGA---------------T-CG--AGGTCGGC-------------------CT---CAAGG--GCG------------------------------------TTGAG----------TTCATTGCCGTC-------AACACTGACGCGCAGGC-T--------------------------CTG--------CTCATGTCCGATGCCGAGACCAAGCTCGACATCG----GCCGCGAACTGACGCACGGCC-------------TGGGCG---CCGGCGCGGATC-------------CGGCCGTCGGC---CGTAAGG-----CTGCGGAGG-----------A---TCACATTG----ACGAGATCACCGCCGCACTTG---AGGG------TGCAG-ACA------------TG--------GTGTTCGT--------GACCGCCGGTGAGGG---------------CGGTGGTACCGG----------TACCGGTGCGGC---------------------------------------CCCCGTTGT------CGCGAAGA------------------------TCG---CCCGCG-----------------------AT---GCTGGC------GCT------------------------------CTGA---CGGTCGGCGTTG----TGACCCGTCCCTTCTCGTTCGAGG------GCAACCGTCG---------------------------------------------TGCGGCTCAGGCTGAGGGT---GGCGTG--ACGACCCTGCG--------------------------------CGAAGAGGTCGACACCCTG---ATC---------GTC------ATCC------------CGAACGACCGTCTCC---TGGAGATCTCC---GACGCGAACATCTCCGTGCTCGA------------CGCTTTCCGT------------GC---TGCCGACC---AGGTGCTCCTCTCGGGTG----------------------TTCAGGGCATCACCGAACTGATC------------AC---------------------------------------------CACCCC---CG-----------------GCCTCA---------TCAACG---TGG---------AC---------------------TTCAACGACGTC---AAGTCGGTCATGAAGGAC------------GCCGGTTCGGCCCTCATGG-GTAT--------CGGTGCG-GCG---------ACC--G------GT---G-AGGAT--CGTGCGCTGC-------GCGCC--GTCGAGAGC---GCCAT-------CTCGTCCCCGCTG--CT---GGAAGCCTCGATCGACGGCGCCC---ACGGCGTGCTCA----TGTTCTTC----------------------CAGGGTG--GCTCCGA---CCTCAGCCTGCAAGA---GG------TCTACAGCT---------------------------CTTCG--CAGCTCG--------------TGCGCGAG---GCAGCCCA------CCCCGAGGCGAACA------TCATCTTC---GGTAACGTCATCGACGATGCCCTGG--G-TGA--------------------CGAGATCCGCGTGACGG---TCATCG--------CCGCCGGT----TTCGACGA-------------------------------------------------------------------------------------------------------------------------------GGCCACGGATGCGGCCC----------------------T--GTCGCGCCCGA------------------------------------ACGTTGCCCGCGTGT------CCGCTCCGGTGGCTC----------------------------------------------------------------------------------------------------------------------------------AGCAGCGTCCTGCCGCTCCCGAGGCCAAGGCTCCGGCCGCCGAGACCACCCGCATCACTCAGCTGTCGACG----------------------------------------CGTCGCCCGCAGCA----CCGCG----CTGAT----------------------------GTTGCGGCTCCCGTGCGTGAGGCCGCTC------------------CGGCCCCCGTCGAGACGCCCGCTGCCGCTGAGTACGAGGAGTCCGAGCGCTCCTTCGAGGTTCCTCGCGTCTACCCCGAGGCGCCCGAGAA---------------------------------------------------------------------------------------------------------------------------------------------------------------------------------------------------------------------------------------------------------------------------------------------------------------------------------------------------------------------------------------------------------------GGAAGA-----GCTGGAT------------ATT------------------CCTCCC------------TTCCT------------------------------------------------------------------------------------------------------------------------GCGC-----------------------------------------------------------TGA----------------------------------------------------------------------------------
>Aviri
AT---G------------GATATGGAATTCGAATACGAAAACATGGATATGAA------------------------------------------------TAACGCATCAATCAAGGTAGTTGGTGTCGGTG-----GTGGTGG--------------TAAC--AACGCG---------------GT-----TAA---------------CCGTATGA---------------T-CG--AAGAGAAC-------------------GT---ACGTG--GCG------------------------------------TTGAA----------TTTATCGTAGCA-------AACACTGATACACAAGC-T--------------------------TTG--------AAAAACTCAAGAGCTGATATTAAAATCCAACTTG----GACCTAAATCGACTCGTGGTT-------------TAGGTG---CTGGTGCTCAAC-------------CAGAAGTTGGG---GCTAAAG-----CTGCTGAAG-----------A---ATCAGAAG----ACCAAATCCGCGAAGCATTAC---AGGG------TGCTG-ACT------------TA--------ATCTTCAT--------CACTGCCGGAATGGG---------------TGGTGGTACTGG----------TACTGGTGCAGC---------------------------------------GCCAATCGT------AGCCCGTA------------------------TCG---CTAAAG-----------------------AGGAAATCGGC------GCT------------------------------TTAA---CTGTTGGTGTTG----TAACTCGTCCGTTCACTTTTGAAG------GACCAAAACG---------------------------------------------TGGTCGCTCTGCTGCTCAA---GGTATC--GCAGAAATGAA--------------------------------ACAACACGTGGATACTTTA---GTA---------ACT------ATCT------------CAAACAACCGTCTAT---TAGAAATCGTT---GACAAGAAAACACCTATGCGTGA------------AGCATTTGGT------------GA---AGCTGACA---ACGTATTACGTCAAGGTG----------------------TTCAAGGTATCTCTGACTTGATT------------AC---------------------------------------------GGCACC---TG-----------------GTTACG---------TAAACT---TAG---------AC---------------------TTCGCTGACGTT---CGTACAGTAATGGCTGAC------------CAAGGTACTGCTTTAATGG-GGAT--------CGGTGCT-TCT---------ACT--G------GT---G-AAAAC--CGTACAGCTG-------AAGCA--ACCAAGAAA---GCTAT-------CTCATCTCCATTA--TT---AGAAGTGTCTATTGATGGTGCTG---AGCAAATCCTAT----TAAACATT-------------------A--AAGG-TG--GCGACGA---CTTAACATTATTCGA---AG------CACAAGATG---------------------------CAGCG--GATATCG--------------TGGCAGCA---GCTTCTTC------TTCAGAAGTAAATA------TCATCTTT---GGTACTACAATTGCTGAAAACTTAG--A-AGA--------------------CGAAGTTATCGTAACGG---TTATCG--------CAACTGGT----ATTGATACTGAAAAACGTCGCGA----------------------------------------------------------------------------------------------------------------TGAAAAACGCGCTAAAC-----------------------GTTCTGGTGGCCACTCAGCTTTCCAACAAAGTTCAGGTCGCGACTTCGCTAACCAACCAGACAACTTTAAAGAAAAACAAGTGAC------------------------------------------------------------------------------------------------TGAACGTCGCCAAGAAGAAAACCGCGACATATTCAGTGACTTCGACAGCAGCCGTTATGAAGATTCAAAC---------------------------------------------------------------------------CGTTCACGCAGAACTTTTGATGACGCA---------------------------------CCATCTGCACCTGTAGAAAATGATTACT------------------CATCACACAACTCAGATGA---------------------------------------------------------------------------------------------------------------------------------------------------------------------------------------------------------------------------------------------------------------------------------------------------------------------------------------------------------------------------------------------------------------------------------------------------------------------------------------CGATGA-----GTTAGAT------------ACA------------------CCGCCA------------TTCTT------------------------------------------------------------------------------------------------------------------CAGAAAGCGTCGTC-----------------------------------------------------GTTAA----------------------------------------------------------------------------------
>Aentero
AT---G---------------------TTTGAATTCATGGATAGCCATACTGA------------------------------------------------CGAAGCCGTCATCAAGGTGATCGGTGTCGGTG-----GCGGCGG--------------TGGC--AACGCC---------------GT-----CGA---------------ACACATGG---------------TGCG---TCAGAAC-------------------AT---CGAGG--GCG------------------------------------TAGAG----------TTCATCACGGTG-------AACACCGACGCCCAGGC-A--------------------------CTG--------CGCAACTCCAGTGCCAACACCACCCTGCAGATCG----GCGGTGGCATCACCAAGGGTC-------------TTGGCG---CTGGCGCCAACC-------------CGGAAGTGGGT---CGTGACG-----CCGCCATGG-----------A---AGACAGGG----AAGCACTGCGTGAGCTGCTGA---CCGG------TTCCG-ACA------------TG--------GTCTTCAT--------CGCAGCCGGCATGGG---------------CGGCGGTACCGG----------TACCGGTGCTGC---------------------------------------GCCGATCGT------GGCCGAAG------------------------TGG---CCCGCG-----------------------AG---ATGGGC------ATC------------------------------CTGA---CCGTGGCCGTGG----TGACCAAACCGTTCTCCTTCGAAG------GGAAGAAGCG---------------------------------------------GATGGGCTTTGCCCAGCAT---GGTATC--GAAGAGCTGTC--------------------------------CAAGAATGTCGACTCCCTG---ATC---------ACC------ATCC------------CCAACGACAAGTTGC---TGAAAGTGCTG---GGCCGCGGTATCTCCCTGCTGGA------------CGCCTTCAAG------------GC---TGCCAACG---ACGTGCTGCTGGGCGCGG----------------------TACAGGGCATCGCCGAGCTGATC------------AC---------------------------------------------CCGTCC---GG-----------------GCCTGA---------TCAACG---TCG---------AC---------------------TTCGCGGACGTG---CGTACCGTCATGCGCGAA------------ATGGGTACCGCCATGATGG-GTAC--------CGGTTCC-GCC---------TCC--G------GT---G-ACGAT--CGTGCCGAAG-------AAGCG--GCAGAGAAA---GCCAT-------CTCCAGCCCGCTG--CTGGAAGACGTGGATCTGGCCGGTGCCC---GTGGCATCCTGG----TCAACATC-------------------A--CCGC-CG--GCATGGA---CATGACCATCGAAGA---GT------TCGAAACCG---------------------------TGGGT--AATGCGG--------------TCAAGGCC---TTCGCCTC------CGAGAACGCCACCG------TGGTGGTA---GGTACCGTAATCGATCCGGAAATGC--A-CGA--------------------CGAGCTGCGTGTGACCG---TGGTTG--------CGACCGGT----ATCGGTGC-------------------------------------------------------------------------------------------------------------------------------CGAGCGCAAGCCGGACA------------------------TCACCCTGGTCA------------------------------------AGAGCAGCCAGGTGC------AAGAGCGCCCGGTGC--------------------------------------------------------------------------------------------------------------------GCCAGCCGCTGGTCAGCGACATGATGCA-------------------------------------------------------------------------------------------------GGGCCGCGTGATGG----AAGAG-------------------------------------GCTCCGGCCAAGGTGGTCAACGCCGAGC---------------------CACAGGCTCGTCGCGAACC------------------------------------------------------------------------------------------------------------------------------------------------------------------------------------------------------------------------------------------------------------------------------------------------------------------------------------------------------------------------------------------------------------------------------------------------------------------------------------GGATTA-----TCTGGAT------------ATT------------------CCGGCG------------TTCCT------------------------------------------------------------------------------------------------------------------------GCGCAAGC-----------------------AGGCT------------------------GACTAA----------------------------------------------------------------------------------
>Abroom
AT---G------------ACCATCAATCTCACACCCCCGGATGTTCGCGAGCT------------------------------------------------GAGGCCACGCATCACCGTGTTCGGCGTCGGCG-----GCGCGGG--------------CGGT--AACGCT---------------GT-----CAA---------------CAACATGA---------------T-CT--CCGCCGGT-------------------TT---GCAGG--GGG------------------------------------TCGAT----------TTCGTCGTCGCC-------AACACCGACGCGCAGGC-C--------------------------CTC--------ACCATGTCGAAGGCCGAGCGCATCGTGCAGATGG----GCACTCAGGTCACCCAGGGTC-------------TCGGCG---CGGGTTCGCAGC-------------CGGACGTTGGC---GCCGCGG-----CCGCCCAGG-----------A---AGTCATCG----ATGAGATCAAGGATCACCTCT---CGGG------CGCGA-ACA------------TG--------GTGTTCGT--------CACCGCGGGCATGGG---------------CGGCGGCACCGG----------CACCGGCGCAGG---------------------------------------CCCCGTGAT------CGCCGCGA------------------------CCG---CGCGCG-----------------------AG---ATGGGG------ATC------------------------------CTCA---CCGTCGGCGTCG----TCACCAAGCCGTTCCACTTCGAAG------GCCAGCGCCG---------------------------------------------CATGCGCACGGCGGAGGCC---GGCATC--GCCGAGCTTCA--------------------------------GAAGGTGGTCGATACGCTG---CTG---------ATC------ATCC------------CGAACCAGAACCTGT---TCCGCGTCGCC---AACGAGAAGACCACGTTCGCCGA------------CGCCTTCGCG------------AT---GGCCGATC---AGGTGCTCTATTCGGGCG----------------------TCGCCTGCATCACCGACCTGATG------------GT---------------------------------------------CAAGGA---AG-----------------GACTCA---------TCAACC---TCG---------AC---------------------TTCGCCGACGTC---CGCGCCGTGATGCGCGAA------------ATGGGCAAGGCCATGATGG-GCAC--------CGGCGAA-GCC---------ACC--G------GC---G-AGAAG--CGTGCGCTGA-------CCGCG--GCGGAAGCT---GCGAT-------CGCCAACCCGCTG--ATCGACGATTCGTCGATGCGCGGGGCGC---GGGGCCTGCTGA----TCTCGATC-------------------A--CCGG-CG--GCAAGGA---TCTGACGCTGTTCGA---AG------TCGACGAAG---------------------------CCGCC--ACCCGCA--------------TCCGCGAG---GAAGTCGA------CAACGACGCCAACA------TCATCGTC---GGCGCGACGTTCGATGAAACCCTTG--A-AGG--------------------CGTTATCCGCGTGTCGG---TGGTTG--------CCACCGGC----ATCGACACGGTCGCTGCCAGCCGCGCCGCTCCGGCGCCGCAGGTCACTTCAGGTGCACCTGAAAGCCGCCTTGCCGAACTCACGGCGCGTCTGCGCGCCGACAACCAGCGTAT----------------------GGCCGAACGCGCGCAGC----------------------A--GCAGAAGACCG------------------------------------CTGCCGCACCTGCGC------CGGTACGTGCCACCG---------------------------------------------------------------------------------------------------------------CCGACCAGATCGACCGCGCGGCGCTTGCTGCCATCGCGGAAGCTGTCTCTCCGACCGAGCGTCCGGCTCCG-----GCGCCGATGCAGCCCGCCGC----------------------------------CTATGGCGACGTCA----GCGTG----CGTCC----------------------------GATTCCGCCGAAGCCCTCGCTCTTCCCG------------------GATCACGACGAGCCGATGAACCTCCAGGAAGCTGCCCCGCCT-----------------------------------------------GCGTCGTTCATTCCACAGCCTGCCGAGCGCATGCCGCTCCGCGCGCCGCGGATGCCGCAGTTCGAGGAATTGCCGGTTCCGGCCCAGAACCAGATCCGGCAGGCACGCGGCGAAACCGCCGAGGAGCATCCGCCTCAGAAGCGCGCTTCGCTGCTGCAGCGTCTGGCCAATGTCGGCCTCGGCCGCCGCGACGAGGAAACCGAGCCGCCGATCGCCGCCCGTGCGTCCGGCCCGGCCATGCCGTCGATGCCGCCGTTGCCCGAGCGCAAGCCGCAGCGTCCGGTTCCCGCCGAGTTCGGTGGCTCTGGCGCTCCGGTATCTGAATACGCTCGCCGCCCGGCACCTCAGGGGCTTGATTCGCACGGACGTCCGGCTCCGGCCGCACCGCAGGGCGGTGGGGAGGACCA-----TCTGGAT------------ATC------------------CCCGCC------------TTCTT------------------------------------------------------------------------------------------------------------------------GCGGCGCC-----------------------AGGCC------------------------AACTGA----------------------------------------------------------------------------------
>Aactino
AT---G---------------------TTTGAGCCAGTGGATTATGATCTTGGTGAAATGAA---------------------------------------TGGAGCACTGATTAAAGTGGTCGGTGTCGGTG-----GTGGTGG--------------CGGT--AATGCC---------------GT-----TAA---------------CCACATGG---------------T-TGCCACGATGGTTAAAGATGATATTGGCGGTGT---CCTTG--TTGATGAAACAATGTTGAACACTGATGAACATGGAAAAATCATG----------TTCTATGCCATT-------AATACCGATGCACAAGC-A--------------------------TTG--------CGTAAAAGCCAAGTGCAGCAAACTGTTCAAATTG----GTGCGAATACCACCAAGGGTT-------------TGGGCG---CGGGTGCCAACC-------------CGAATGTCGGA---CGTAAAG-----CCGCAGAAG-----------A---CGATCAGG----ATGCCATTCGTCAAATGTTAG---AAGG------CGCTG-ATA------------TG--------GTGTTTAT--------CGCTGCCGGCATGGG---------------TGGTGGTACAGG----------CACAGGTGCTGC---------------------------------------GCCGATAGT------CGCTCAAA------------------------TCG---CAAAAG-----------------------AA---TTGGGT------ATT------------------------------CTTA---CCGTTGCTGTAG----TTACCAAGCCATTTGCTTTTGAAG------GTAAGAAACG---------------------------------------------AATGATGTTCGCCGAAATG---GGGATT--AAAGAATTATC--------------------------------CAAACATGTAGATTCCCTA---ATC---------ATC------ATCC------------CAAATGAACAATTAG---CTAAGGTTATG---CCGAAAAATGCAACATTAATGCA------------AGCTTTCTCC------------GC---CGCTAATG---ATGTGTTGCGTAATTCTG----------------------TTACCGGTATTTCGGATATGATT------------AC---------------------------------------------CTCTCC---GG-----------------GTTTAA---------TTAACG---TGG---------AC---------------------TTTGCCGATGTT---CGTACCGTAATGTCGGAG------------ATGGGGCAGGCAATGATTG-GTTT--------TGGTTCT-GCATTGGGTTCACCG--G------GT---G-AAGGT--CGTGCGGAAG-------ATGCA--GCTAAAATT---GCAGT-------GAAAAGTGACTTG--TTAGAGCGTGTGGATTTATCCGGTGCCA---GAGGGGTATTGG----TTAATATT-------------------A--CGGC-CG--GTATGGA---CTTAGGCTTAACCGA---GT------TCCAGGCAG---------------------------TAGGC--GATACAA--------------TTAAAGCA---TTTGCTTC------TGATGAGGCTACGG------TTGTAGTC---GGTACAACATTGGTGCCTGATATGG--T-GGA--------------------TGAAATCCGCGTAACTA---TTGTTG--------CAACAGGT----ATTGGTGAACCCGAAG-----------------------------------------------------------------------------------------------------------------------CGCCGGAGATTCAAATT----------------------T--CTCCACGTCCA------------------------------------CAAGCAGCCCCGAAT------AATCAACCGATAAAT-----------------------------------------------------------------------------------------------------------------------ACTCAGTTCGGCGCGCCGAGAACAAATGCGCCAACTTATGGACATAGTGCACAGGATGCGAAT-----AA----------------------------------------------------TTTGTCCAATAACC----AGCAA----AACGT----------------------------ACAACGTAGAGACGATTTAGATACGCCG------------------ATTACCGAACGATTGAAAGATAC-----------------------------------------------------------------------------------------------------------------------------------------------------------------------------------------------------------------------------------------------------------------------------------------------------------------------------------------------------------------------------------------------------------------------------------------------------------------------------------TAATTT-----GTTCAAT------------GTG------------------CAAGGT------------TTTAT------------------------------------------------------------------------------------------------------------------------GCGTAATG-----------------------GCGAT------------------------AAATAA----------------------------------------------------------------------------------
>Afaeca
ATGATG------------------AACTTTGAAATGTTAGATACCAGCGGTAG------------------------------------------------CGGCACGGTCATCAAGGTCGTGGGCGTGGGCG-----GCGCAGG--------------CGGT--AACGCT---------------GT-----GAC---------------GCATATGA---------------T-CA--ATTCTGGT-------------------GT---TCAGG--GCG------------------------------------TTGAT----------TTCATCTGCGCC-------AATACCGACTCGCAGGC-T--------------------------CTG--------GCCAGCAGCGATGCACCTATCCAGATCCGTCTGG----GCCG---------CAGTGGTC-------------TGGGCG---CCGGTGCCAAGC-------------CTGACCAAGGC---CGTGCGG-----CTGCTGAAA-----------C---GGCTCGCG----AAGAGATTCGTGCAGCTTTGA---ACGG------TGCCA-ATA------------TG--------GTGTTCAT--------CACGGCCGGCATGGG---------------TGGTGGCACTGG----------CACGGGTGCCAG---------------------------------------CCCCGTTGT------TGCCGAAG------------------------TGG---CCAAGG-----------------------AA---TTGGGC------ATT------------------------------TTGA---CCGTGGGTGTAG----TCACCAAACCTTTCTCCTTTGAAG------GCAATCGCCG---------------------------------------------TTTGCGCATGGCCGAAGAA---GGGATC--GAGGAGCTGAG--------------------------------CAAGCACGTTCACTCCCTG---ATC---------GTT------GTAT------------TGAATGAAAACCTGT---ATGACTTGATG---GATGAGGACGCAACGCAGTCCGA------------TTGCTTCAAG------------GC---AGCGGACG---ATGTCTTGCACAATGCCT----------------------GCGCCGGTATTGCCGAGATCATC------------AA---------------------------------------------TGTTGA---AG-----------------GTAACG---------TGAACG---TCG---------AC---------------------TTTGAAGACGTG---AAAACCATCATGGGTGAG------------CAAGGTCAGGCCATGATGG-GTAC--------GGCTGTG-GCT---------TCC--G------GC---T-CGAAC--CGCGCTCGTG-------AAGCG--GCCGAGCGT---GCCAT-------CGCTTGCCCATTG--CTGGAAGGTGTGGACCTGCACGGTGCCC---GCGGCATGCTGG----TGAACATT----------------------ACGT-----CCTCCTCGTCCCTGAAGATGCGCGA---AA------CGCGCGAAA---------------------------TCATG--GACACCA--------------TCCGTGGC---TACGCTGC------AGAAGACGCCACCG------TTATCTTT---GGTACCGCTTACGATGAGTCCATGG--G-CGA--------------------CAGCCTGCGCGTGACCG---TTGTGG--------CTACCGGC----CTGGGTCGC------------------------------------------------------------------------------------------------------------------------------AAGCAAGCGCGCCCACA----------------------------GTTGGTAC------------------------------------AAAACAACGAAGAAG---TGTTACGTACAGGTACGG--------------------------------------------------------------------------------------------------------------------ACAACATGCCTGTCATCGGCGCTGATTACGCTAATGCCGACGTGCC-------------------------------------------------------------------------------TGCCGTCATCCGCA----ACCCACGCAGCCAG----------------------------GCTTCGGCTCAGGTGC------------------------------GTGCTCTGGAGACAGCCGGTAT------------------------------------------------------------------------------------------------------------------------------------------------------------------------------------------------------------------------------------------------------------------------------------------------------------------------------------------------------------------------------------------------------------------------------------------------------------------------------------GGATCA-----CTTCGAT------------ATT------------------CCGGCG------------TTCTT------------------------------------------------------------------------------------------------------------------------GCGCAAGC-----------------------AGGCT------------------------GATTAA----------------------------------------------------------------------------------
>Awoda
AT---G---------------------TTTGAGCCGATGATGGAAATGTCCGA------------------------------------------------CGACGCAGTAATTAAAGTTGTTGGTGTAGGTG-----GCGGTGG--------------CGGT--AATGCT---------------AT-----CGA---------------GCACATGG---------------TACG---TGAGTCA-------------------AT---TGAAG--GTG------------------------------------TTGAA----------TTCATCAGTGTG-------AATACTGATGCTCAAGC-A--------------------------CTT--------CGTAAGACCAATGTAAAGACAGTTATTCAGATTG----GTGGAGACATCACAAAAGGCT-------------TGGGAG---CAGGTGCAAACC-------------CACAAGTTGGT---CGTGATG-----CAGCTCTAG-----------A---AGATCGTG----AAGCGCTTAAAGAAGTATTAG---CTGG------TGCCG-ATA------------TG--------GTATTTAT--------AGCAGCTGGTATGGG---------------TGGTGGTACCGG----------AACTGGTGCTGC---------------------------------------ACCAATTAT------TGCTGAAG------------------------TAG---CAAAAG-----------------------AA---TTAAAT------ATT------------------------------CTAA---CGGTTGCAGTAG----TAACAAAGCCATTCAGTTTTGAAG------GTCGTAAACG---------------------------------------------TCTTGCTTTTGCAGAACAA---GGTATT--GAAGAGTTATC--------------------------------TAAACATGTTGACTCATTA---ATT---------ACG------ATTC------------CAAACGAGAAACTTT---TAAAAGTACTT---GGCCGTGGTATTACGTTATTAGA------------AGCATTTGCA------------AA---AGCCAATG---ATGTTCTTCGTAATGCGG----------------------TTCAAGGTATTGCTGAGTTGATT------------AC---------------------------------------------TCGCCC---AG-----------------GTATGA---------TCAACG---TCG---------AT---------------------TTCGCCGATGTT---CGTACAGTAATGTCTGAA------------ATGGGACATGCAATGATGG-GTAG--------CGGTATC-GCA---------GTA--G------GT---G-AAGAA--AGAGCAGAAC-------AAGCA--GCCGAAGAA---GCAAT-------TTCAAGTCCATTA--CTTGAAGATATCGATCTTGCTGGTGCTC---GTGGTGTTCTGG----TTAACATT-------------------A--CAGC-TG--GTCTTGA---TATGCGTCTTGATGA---GT------TCGAAACTG---------------------------TAGGT--AATACCG--------------TGAAGGCA---TTTGCATC------AGATAATGCAACTG------TGGTTATT---GGTACTTCGCTTGACCCAGATATGA--C-AGA--------------------TGAAATTCGTGTAACGG---TTGTTG--------CTACGGGT----ATCGGAAC-------------------------------------------------------------------------------------------------------------------------------TGAGAAAAAACCAGAAA------------------------TCACATTAGTAA------------------------------------CAAATAAAACGGCTGCGCCAATTGCACAACCGACAC---------------------------------------------------------------------------------------------------------CTCAAGTGAAGCCAAAGATTGAAACGCCGGCAGAACCTGTGGTAGAAAAATCGGCACAAAATGTGCAAGTGACTAAAC----------------------------------------------------------CTGTACCGCAACAACCTGCACCATCTACATCG----------------------------CCAGCGGCGGGGGTTCAGAATGCAGGTA------------------CAGCACAAACGAAACCAGATCAGAAGGA------------------------------------------------------------------------------------------------------------------------------------------------------------------------------------------------------------------------------------------------------------------------------------------------------------------------------------------------------------------------------------------------------------------------------------------------------------------------------AGATTA-----TTTAGAT------------ATT------------------CCTGCG------------TTTTT------------------------------------------------------------------------------------------------------------------------ACGACGTC-----------------------AAGCT------------------------GATTAA----------------------------------------------------------------------------------
>Amaclo
AT---G---------------------TTCGAATTAATGGATAGTCACGGCGA------------------------------------------------AGAAGCCGTAATCAAAGTCATCGGTGTCGGTG-----GCGGCGG--------------CAGC--AATGCT---------------GT-----TGA---------------GCACATGG---------------TGTC---TCAAAGC-------------------AT---TGAAG--GCG------------------------------------TAGAA----------TTTATTGCAGTT-------AATACCGATGCACAGGT-G--------------------------CTT--------CGTAGCTCAAGTGCAGACGTTACACTTCAAATTG----GTTCAAGTGTAACGAAAGGGT-------------TAGGTG---CGGGGGCTGATC-------------CGAACATTGGT---CGTGAAG-----CAGCACAAG-----------A---AGACAGAG----AAACCATTCGTCAGGCGCTAG---ACGG------TGCAG-ATA------------TG--------GTTTTCAT--------CACTGCCGGTATGGG---------------TGGTGGTACAGG----------TACGGGTGCAGC---------------------------------------GCCAGAAGT------GGCGAAGA------------------------TTG---CACGTG-----------------------AA---ATGGGT------ATT------------------------------CTTA---CGGTAGCTGTGG----TAACTAAGCCATTCCCATTTGAAG------GTAAAAAGCG---------------------------------------------TACTTCGTTTGCTGAACAG---GGTATT--GTCGAACTGTC--------------------------------TAACAACGTTGACTCGTTA---ATT---------ACT------ATTC------------CAAACGAAAAACTAC---TTAAAGTAATG---GGTCCGGGCACGCCGCTTCTTCA------------AGCGTTTAGC------------GC---AGCAAATG---ACGTATTACGCGGTGCAG----------------------TTCAAGGTATTGCTGAACTGATT------------AC---------------------------------------------CCGTCC---TG-----------------GTCTAA---------TCAACG---TTG---------AC---------------------TTTGCAGACGTA---CGTACTGTTATGTCTGAA------------ATGGGTAAAGCCATGATGG-GTAG--------TGGTGCT-GCA---------AGC--G------GT---C-CTGAC--CGTGCTGAAG-------AAGCT--GCTGAAGCA---GCGAT-------TGCTAGCCCACTT--CTTGAAGATATCGATTTGTCAGGCGCGC---GCGGTATTCTTG----TGAATATT-------------------A--CGGC-TG--GTCCAGA---TTTCGCTATCGACGA---GT------TCGAGACTG---------------------------TAGGT--AACGCCG--------------TTAAAGCA---TTTGCTTC------AGAAAATGCCACAG------TGGTTGTG---GGTACGGTTATCGATATGGAAATGA--C-AGA--------------------TGAGCTTCGCGTTACGG---TTGTTG--------CAACCGGT----ATTGGCGC-------------------------------------------------------------------------------------------------------------------------------AGAGCGCAAGCCTGACA------------------------TTTCGCTAGTTA------------------------------------GCTCTGAAGGTTCTCGTCTAACTCAGCCAGCAAAAG----------------------------------------------------------------------------------------------------------------------AATATGGTAGCACGCAATCAAGTGAGCCACG--------------------------------------------------------------------------------------------TTCTGCAGTAGGCG----GTACA-------------------------------------GAGGGTAACCAGGCGCTAAAAGCTGATG---------------ATAGTGCGCAGCCAGACAACGATTT------------------------------------------------------------------------------------------------------------------------------------------------------------------------------------------------------------------------------------------------------------------------------------------------------------------------------------------------------------------------------------------------------------------------------------------------------------------------------------GGAATA-----CTTAGAT------------ATT------------------CCTGCG------------TTTCT------------------------------------------------------------------------------------------------------------------------TCGTAAGC-----------------------AGGCA------------------------GACTAA----------------------------------------------------------------------------------
>Ahadr
AT---G---------------------CCTAGTGTTGAGAACAC---------------------------------------------------------ACAAGCAAGGATTTTAGTAATAGGAGTCGGTG-----GAGCAGG--------------AAAC--AATGCG---------------GT-----AAA---------------CCGAATGG---------------T-AG--ATGAGAAT-------------------GT---CCAGG--GTG------------------------------------TTGAA----------CTCGTGGGTGTG-------AATACAGATAGACAGGC-T--------------------------TTA--------TCTTTATGTAAAGCAGGAACAAAGATCCAGATCG----GGGAGAAACTGACAAAGGGAC-------------TTGGAG---CAGGAGCAAAAC-------------CTGAGATCGGG---GAAGCAG-----CGGTTGAAG-----------A---GAATCGTG----AAGAGATCACAGAATTGGTTC---AGGG------ATCAG-ATA------------TG--------GTATTTGT--------AACATGTGGAATGGG---------------TGGAGGTACCGG----------TACAGGTGCAGC---------------------------------------ACCGATCAT------TGCAGAGA------------------------TTT---CCAAAG-----------------------GA---CTTGGA------ATC------------------------------TTAA---CAGTTGGAGTTG----TGACAAAACCATTTACATTTGAAG------GAAAGCCTCG---------------------------------------------TATGAACAATGCAATGTCA---GGAATT--GCACGCCTTCA--------------------------------GGATCAGGTGGATACAATG---ATC---------GTC------ATTC------------CGAATGACAAGTTGT---TACAGATCTGT---GATAAGAGAACAACGATCCCAGA------------TGCACTGAAG------------AA---AGCAGATG---AAGTACTGCAGCAGGGTG----------------------TACAGGGAATTACAGATATGATC------------TA---------------------------------------------CAACCC---AG-----------------GATTGA---------TCAATG---TCG---------AT---------------------TTTGCTGATATT---CAGACAGTTATGAGAGAT------------AAAGGTATTGCACATATCG-GTAT--------GGGTGTT-GCA--------------G------AC---G-AAGAA--CTTG-------------AAGCA--ATCAAGACA---GCGAT-------GGAAAGTCCATTG--CT---TGAGACAACTGTTGCAGGAGCTA---CAGATGTGATCG----TCAATTTC-------------------G--CAGG-AGCGGTTGGAA-----------TGTTAGA---AG------CACAGCAGG---------------------------CTGTG--GAATACT--------------TGAAAGAC---GAAGCAGG------AGACGATGTCAATG------TCATCTTC---GGTACAG---TCAATGCAGATTTTG--G-AGA--------------------TCAGATCAGTGCAACGA---TCATCG--------CAACAGGA----ATCAAATCCGCAGATATTACAGG----------------------------------------------------------------------------------------------------------------GAATGCAAGAACTGGAT---------------------------TTGCTGCAG------------------------------------CGAAGAAGCCAGTACAGCAGACACAGCAGGCTCCGG----------------------------------------------------------------------------------------------------------------------AATTTTCAGGGCAGCCATTACATAATGG-----------------------------------------------------------------------------------------------AAAGGTCATGGAGG----AAGAA-------------------------------------CAGCCAGTACAGACAACAAGCTATGTTT------------------CTGAACCTGAGATGAAAGAGATCGAACAGGAAAGCTCTA-------------------------------------------------------------------------------------------------------------------------------------------------------------------------------------------------------------------------------------------------------------------------------------------------------------------------------------------------------------------------------------------------------------------------------------------------------------------AGATCA----------AC------------ATA------------------CCAGAG------------TTCTT----------------------------------------------------------------------------------------------------------------ATTAAAGAGCAGAAGA----------------------------------------------------AGATAA----------------------------------------------------------------------------------
>Amargi
ATGTCGTTGAACGTCTACTTGCCTGACCACCAATCCGTATCTGCAGT------------------------------------------------------ACGGCCCAGAATCACAGTTCTGGGCGTTGGTG-----GCGCTGG--------------CGGT--AATGCA---------------GT-----AAA---------------CAACATGA---------------TACA---GTCGTGC-------------------CT---TCAGG--GGG------------------------------------TCAAC----------TTTATAGTTGCC-------AACACAGACGCCCAAGC-G--------------------------CTT--------GATTGCTCTCTGTCAGAAAAGAAAATTCAGCTCG----GGATCAACCTAACGAAGGGGC-------------TAGGCG---CTGGCTCCCTAC-------------CAGAAGTTGGA---AGGGGCG-----CCGCTGAGG-----------A---GTCCATAG----ACGAGATCATGGGAGAAATTG---CCGA------CAGCA-ACA------------TG--------CTATTTAT--------AACAGCGGGTATGGG---------------GGGCGGCACAGG----------TACAGGCGCCGC---------------------------------------ACCCGTGAT------TGCTAAGG------------------------CTG---CCAAGG-----------------------AA---AACAAA------ATC------------------------------CTGA---CTGTAGGAGTGG----TAACCAAGCCGTTCCACTTTGAGG------GTGCACATAG---------------------------------------------GATGAAAACCGCCGACTTG---GGGCTG--GAAGAACTTCA--------------------------------GCGGTATGTAGACACTCTT---ATA---------ATA------ATCC------------CGAACCAGAACTTGT---TTAGGATCGCA---AACGAGAATACCACCTTCGCGGA------------CGCGTTCAAG------------CT---CGCGGATA---CGGTGCTTCATACGGGAG----------------------TAAGAGGCATAACTGACCTTATG------------GT---------------------------------------------GATGCC---TG-----------------GGTTGA---------TCAACC---TCG---------AT---------------------TTTGCCGACATA---AAAGTTGTGATGAGCGAA------------ATGGGCAAGGCAATGATGG-GAAC--------TGGAGAG-GCA---------GAG--G------GA---G-AGCAT--CGAGCTGTAA-------TCGCC--GCAGAAGCC---GCGAT-------CTCCAACCCCCTT--CTTGATAATATTTCCATGAAGGGCGCCA---GGGGGATCTTGA----TAAATATC-------------------A--CTGG-GG--GCCTGGA---CCTTACTTTGTTTGA---AG------TGGACGCGG---------------------------CCGCG--AACAGAA--------------TCAGGGAA---GAAGTCGA------TGATAATGCCAACA------TCATATTT---GGCTCCACGTTCAACGAGGAAAGCA--G-CGG--------------------GAAGATTAGAGTCTCTG---TTCTTG--------CCACTGGT----ATCGACAGTG-----------------------------------------------------------------------------------------------------------------------------TGCGCCCCGCGCAAAGG-------------------------CCCCATAGTGT------------------------------------CGAGCAACAACAGCCGCAGCGAATCAGCGATTTTGA------------------------------------------------------------------------------------------------------------------------------TTTCGATAGTGAACTAAGCTCGCTCAATCCCGAGAATGGCAG-------------------------------------------------------------------------CACCATGGCCTATT----ACAAGCCTAGTCTT----------------------------CCTGAGGAGGATGCCATGGCTGATGCGC------------------ATGCTGCCGCGGAAAAACAGCAGCCGCCTCAAAAATCCGGTACATTTAACTGGGG---------------------------------------------------------------------------------------------------------------------------------------------------------------------------------------------------------------------------------------------------------------------------------------------------------------------------------------------------------------------------------------------------------------------------------------------------TGAATC-----ATTCGAC------------GTA------------------CCGGCA------------TTCCT------------------------------------------------------------------------------------------------------------------------CAGAAAAA-----------------------AGGAAAAA---------------------TTGTGA----------------------------------------------------------------------------------
>Agoen
AT---G---------------------TTGGAGTTTGACACGACTGTTGATCA------------------------------------------------GTTAGCGACAATTAAAGTAATCGGTGTCGGCG-----GCGGCGG--------------AAAC--AACGCT---------------GT-----CAA---------------CCGCATGA---------------T-TG--AACATGGG-------------------GT---ACAAG--GTG------------------------------------TTGAA----------TTTATCGCGGTC-------AATACAGATGCCCAAGC-A--------------------------TTA--------AACTTATCAAAAGCGCCAATTAAGCTACAAATTG----GAGCGAAATTGACGCGCGGAT-------------TAGGTG---CGGGGGCAAATC-------------CAGAAGTAGGA---AAAAAAG-----CGGCAGAAG-----------A---AAGCAAAG----AACAAATTGAAGAAGCGCTCA---AAGG------TGCGG-ATA------------TG--------GTATTCGT--------CACAGCCGGCATGGG---------------TGGAGGAACAGG----------AACAGGGGCGGC---------------------------------------GCCAGTCAT------CGCTCAAA------------------------TTG---CGCGCG-----------------------AT---TTAGGT------GCG------------------------------CTTA---CTGTTGGCGTCG----TGACGCGGCCGTTTACGTTTGAAG------GAAGAAAGCG---------------------------------------------TGCGATGCAAGCGGCAAGC---GGTATA--GCAGCGATGAA--------------------------------AGAAGCGGTCGATACGCTC---ATC---------GTC------ATTC------------CGAACGATCGTTTAT---TAGAAATTGTT---GACAAAAATACGCCGATGTTAGA------------AGCGTTCCGT------------GA---AGCAGACA---ACGTGCTTCGTCAAGGCG----------------------TACAAGGCATCTCCGACTTAATT------------GC---------------------------------------------TGTGCC---AG-----------------GATTAA---------TTAACT---TAG---------AC---------------------TTCGCTGATGTG---AAAACGATTATGTCAAAT------------AAAGGTTCCGCTCTTATGG-GAAT--------CGGCGTA-GCG---------ACA--G------GG---G-AAAAT--CGTGCGGCAG-------AAGCT--GCGAAAAAG---GCGAT-------TTCAAGCCCGCTA--TT---AGAAACGTCGATCGACGGTGCGC---AAGGGGTGTTAA----TGAACATT-------------------A--CAGG-CG--GCACGAA---TTTAAGCTTGTACGA---AG------TGCAAGAAG---------------------------CAGCC--GACATCG--------------TCGCATCC---GCTGCGGA------CCAAGATGTAAATA------TGATTTTC---GGTTCCGTCATTAACGAAAACTTAA--A-AGA--------------------CGAAATTATCGTTACTG---TCATTG--------CGACAGGA----TTTAACGAAGA----------------------------------------------------------------------------------------------------------------------------AGTTAACCAAGCCAAAG-------------------------CAACGCGACAA------------------------------------GCAGTTGTCAAACCAACTGTTGGCGTCAAGCGCGAG----------------------------------------------------------------------------------------------------------------------------------------------------------------------------------------------------------------------------------------------------------AAAAA----AGAAGAACCAGTCG----------------------------ACTACCCGCCAACACGCGGTCAACAAGT----------------------------------------------------------------------------------------------------------------------------------------------------------------------------------------------------------------------------------------------------------------------------------------------------------------------------------------------------------------------------------------------------------------------------------------------------------------------------------------------------------------------------AGAAGA--TCCGCTTGAC------------ATT------------------CCAGCC------------TTTTT------------------------------------------------------------------------------------------------------------------------GCGCAACC--------------GCAATCGTCGC---------------------------CGTTAA----------------------------------------------------------------------------------
>Abutz
AT---GGAAAATTTATTTAGAGAAGATGATATTAGAGTAGATATGCCAAGTAAGGTTTTATCTAACAA---------------------------------CCTTCCAAAAATTGCCGTAATTGGAGTTGGTG-----GAGGTGG--------------TTGT--AATATG---------------AT-----TAA---------------CCACATGA---------------T-AG--ATGAAGGT-------------------TCACATAAAA-----------------------------------------TCGAT----------TTAATTGTTGCA-------AATACAGATTTAAAAGT-T--------------------------CTT--------CATGTATCAAAAGCTCCAAAAAAAATAGAGTTAG----GTCATAAACTAAATAATGGTT-------------TTGGTG---CAGGAATGGATC-------------CTGAAGTTGGA---AGAAATT-----CAGCACTTG-----------A---AAGTTATG----AAGAGATAAAAGAGACTTTAA---AAGG------TTCAG-ATA------------TA--------GTATTTGT--------TGCTGCTGGTCTTGG---------------TGGAGGAACTGG----------AACAGGTGCTGC---------------------------------------TGCTATTAT------TGCAAAAG------------------------CTG---CTAGAG-----------------------AA---GTAGGA------GCT------------------------------TTAA---CTGTTTCAGTTG----TTACAAAACCATTTTCATTTGAAG------GAAAAATGAG---------------------------------------------AGCAGGTTTAGCTAATCTT---GGATTA--GAAGAGTTAAA--------------------------------AAAAGTAAGTGATTCTTTA---ATT---------GTT------ATAT------------CAAATGATAAATTAA---CAGAGATTGTT---GATGCAAGTTTAGGTATAAAAAA------------TGCTTTCAAA------------AT---AGTAGATA---ATATCCTTTATCAAGCTG----------------------TAAATGGTATGAGTGAAGTTATT------------TT---------------------------------------------AAATCC---TG-----------------GAAGTGGTGCAGATATTAATG---CCG---------AT---------------------TTTGCTGATGTT---AAAACTATTATGAAACAT------------AAAGGTATAGCATTAATGG-GAAT--------TGGAAAA-GCA---------AAA--G------GT---G-AAGAG--GCAACTCAAA-------GAGCT--TTAGAAAAT---GCTAT-------AAACTCTCCATTA--TTAGAGAAAGTTCCTCTTGATGGAGCAA---AAGGTATTTTAA----TTCACTTT-------------------A--CAGT-AA--ATCCAGA-AATTTCACTTTTAGCAA-----------TTAGTGATA---------------------------TTATG--GAAACAG--------------TTCATGAA---AAAGTTGA------CCAAAATGCACAAA------TTATTTTT---GGTACAACAACAGACGCAACTTTTGATAGAGA--------------------TGAAGTGAAAATAACTA---TTATTG--------CAACTGGA----TTCG-----------------------------------------------------------------------------------------------------------------------------------AGTCAAAAAATGAAGAA----------------------AAATCAGATTCTCA------------------------------------AGATCAAACAGAAGA----------------------------------------------------------------------------------------------------------------------------------------------------------------------------------------------------------------------------------------------------------------------TATTGAATCAATCA----AAATA---------------------------------------------GAAAATGCTGAAACATC------------------------------------------------------------------------------------------------------------------------------------------------------------------------------------------------------------------------------------------------------------------------------------------------------------------------------------------------------------------------------------------------------------------------------------------------------------------------------------------------------------------------------------------TTTAGAT------------ACA------------------CCACCT------------TTGAT------------------------------------------------------------------------------------------------------------------------GAGAGGTT-----------------------ATACTATTGAGTATCCATTA---------AATTAA----------------------------------------------------------------------------------
>Arthrobacter
GT---G---------------------GCAGCACCGCAGAATTA---------------------------------------------------------CTTGGCCGTCATCAAGGTCGTCGGCATCGGCG-----GCGGTGG--------------CGTG--AACGCA---------------GT-----CAA---------------CCGGATGA---------------T-TG--AAGTCGGC-------------------CT---CCGCG--GAG------------------------------------TCGAG----------TTCATTGCCATC-------AACACTGACGCGCAGGC-G--------------------------CTG--------CTCATGAGCGATGCCGACGTCAAGCTCGACGTCG----GACGTGAGCTCACCAGGGGAC-------------TCGGCG---CCGGCGCCAACC-------------CCGAGGTAGGC---AAGCAGG-----CCGCCGAAG-----------A---CCATGCCG----ATGAGATCGAGGAAGTGCTCC---GCGG------CGCCG-ACA------------TG--------GTGTTCGT--------CACCGCCGGTGAAGG---------------TGGTGGTACCGG----------TACAGGCGGTGC---------------------------------------GCCCGTCGT------TGCACGCA------------------------TCG---CCCGCT-----------------------CG---CTTGGC------GCC------------------------------CTGA---CCATCGGTGTCG----TCACCCGCCCCTTCACGTTCGAAG------GCCGTCGCCG---------------------------------------------TGCAGGTTCGGCTGAAGCC---GGAATC--GACGCCCTGCG--------------------------------CGACGAAGTCGACACACTG---ATC---------GTC------ATTC------------CCAACGACCGTCTGC---TGTCCATCAGC---GATCGCAACGTCTCTGTCCTTGA------------CGCCTTCCGT------------TC---CGCTGACC---AGGTGCTTCTCTCCGGTG----------------------TCCAGGGAATCACCGACCTGATT------------AC---------------------------------------------CACCCC---CG-----------------GCTTGA---------TCAACC---TCG---------AC---------------------TTCGCCGACGTC---AAGTCGGTCATGCAGGGT------------GCGGGCTCGGCACTGATGG-GCAT--------CGGCTCC-GCC---------CGT--G------GC---G-AGGAC--CGCGCCGTCA-------AAGCC--GCAGAGCTC---GCCAT-------TGCGTCGCCGCTG--CT---GGAGGCATCCATCGACGGTGCAC---ACGGCGTCCTCC----TGTCCATT----------------------CAGGGCG--GTTCGGA---CCTCGGCCTGTTCGA---GA------TCAACGAGG---------------------------CCGCC--CGCCTGG--------------TCCAGGAA---GTCGCGCA------CCCCGAAGCCAACA------TCATCTTC---GGTGCCGTGATCGATGACGCCCTGG--G-CGA--------------------CGAAGCCCGCGTCACCG---TGATCG--------CTGCCGGC----TTCGACGACGTCAA-------------------------------------------------------------------------------------------------------------------------GGCCACCTCGCCGTCCA----------------------T--GGACCAGTCAC------------------------------------GTCCGGCCCAGAACC------CGGTCCCGGCCGAGC------------------------------------------------------------------------------------------------------------------GTCCCGCGGCACCCGCATCCGCCCCCGCCAGCGCACCTGCACCGCAGCACGCCACGGCAGGAATCGGTGCAGCCGGGCTGAGC--------------------------------------------AACTGGGGCCAGCA----GCGTC----CCGCT----------------------------GCCCTGCCGGCCGATTCGGGTTTCGACG------------------TTGACCTGCCGGCCGTCGTGGAACCGGACCTTTCGGGTAACCGTTC------------------------------------------------------------------------------------------------------------------------------------------------------------------------------------------------------------------------------------------------------------------------------------------------------------------------------------------------------------------------------------------------------------------------------------------------------------GGACGA-----CCTCGAC------------GTT------------------CCTGAT------------TTCCT------------------------------------------------------------------------------------------------------------------------G-----------------------------------------------------------AAGTAA----------------------------------------------------------------------------------
>Abauma
AT---GGCCTCATTTGAATTTATAGAAGATGAACTAAACGATGGCAACGG---------------------------------------------------TCAAGCCCGTTTCACTGTATTTGGTGTAGGTG-----GCGGTGG--------------CGGT--AATGCC---------------GT-----TCA---------------GCACATGG---------------TACA---GTCTGAT-------------------AT---TCAGG--GTG------------------------------------TTAAA----------TTCGTTTGTGCT-------AATACAGATAAACAAGC-A--------------------------CTT--------GACTGTATGAATGCCCCTTTCAAAATTCAGTTAG----GTGAGCAAAGTACACGTGGTC-------------TAGGTG---CAGGTGCTAACC-------------CTGAAGTAGGC---CAGGTAG-----CAGCAGAAG-----------A---AAGCCGTG----AAATTATTCGTCAGCACCTTG---AAGG------GACTG-ACA------------TG--------GTGTTTGT--------AACCGCTGGTATGGG---------------TGGTGGTACAGG----------TACTGGTGCAGC---------------------------------------TCCGGTTGT------TGCCGAAG------------------------TTG---CTAAAG-----------------------AA---ATGGGG------ATT------------------------------TTGA---CTGTTGGTGTTG----TAACAACTCCATTTAACTTTGAAG------GCCGTCGTCG---------------------------------------------TCAAAAGTCTGCTGAGCGT---GGTATT--GAAGCGCTGGA--------------------------------AGCTCATGTTGATTCATTG---ATT---------ATT------ATTC------------CTAACCAACGTTTAT---TAAGCGTT------TATGGTGATATTTCAATGAAAGA------------TGCCTATAAA------------AA---GGCAGATG---ACGTATTGTTAAACGCTG----------------------TACGCAGTATCTTTGATCTTGTG------------GT---------------------------------------------TAACCG---TG-----------------GTCATA---------TTAACC---TTG---------AC---------------------TTCGCGGACTTG---AAAACTGCAATGAGTACT------------CGTGGTTACGCAATGATGG-GTGC--------TGGTTTG-GGC---------CGT--G------GT---G-AAGAC--CGTGCGCGTC-------AAGCA--GCTGAACAA---GCTAT-------CCGTAGCCCATTA--CTTGATAATGTGAATATTATTAATGCGA---AAGGCGTGTTAA----TTAACATT-------------------A--CTGG-TG--GCGATGA---CATCACATTGCGTGA---AA------CAGAAATCA---------------------------TTACT--GACGTTG--------------TTAACCAG---ATTGTTGA------CCTCGATGAAGGTG------AAATCTTCTACGGTACAGTATTTGACCCAGACGCAC--G-TGA--------------------TGAATTACGCGTAACTG---TGATTG--------CAACTGGT-----TTAACACGTAATGCAGC---------------------------------------------------------------------------------------------------------------------TGATGCAGAGCCAAGAA---------------------AGCGTAATACAGTTA------------------------------------GCCATACATCAACTC------------------------------------------------------------------------------------------------------------------------------------------AATCTGCACAATCTGTAGATGAAGATGACGTTCC------------------------------------------------------------------------------------------TGCAATTAATAAAC----GCCAA-------------------------------------AATGCTGAAAATGACGTGAATAATGCGC------------------CAAGTTCAACACCG--------------------------------------------------------------------------------------------------------------------------------------------------------------------------------------------------------------------------------------------------------------------------------------------------------------------------------------------------------------------------------------------------------------------------------------------------------------------------------------------CGTTCTTCGCCAATGAGT------------ATT------------------CAAGAT------------TACTT------------------------------------------------------------------------------------------------------------------------GAAAAATC-----------------------AGCAACGT---------------------AAGTAA----------------------------------------------------------------------------------
>Ajohn
AT---GGCCTCATTTGAATTTTTAGAAGATGATCAAACCGATAGCAACGG---------------------------------------------------TCAAGCCCGTTTTACTGTGTTTGGTGTTGGTG-----GTGCAGG--------------TGGT--AACGCC---------------GT-----ACA---------------ACACATGC---------------T-TG--AGTCAGAT-------------------AT---TCAAG--GTG------------------------------------TAAAG----------TTTGTATGTGCC-------AATACGGACAAGCAAGC-G--------------------------CTA--------GACCGTATGAATGCACAATTCAAAATCCAGTTGG----GTGAGCAAAGTACTCGTGGTT-------------TAGGTG---CGGGCGCCAATC-------------CAAATGTAGGC---CAAGCCG-----CGGCTGAAG-----------A---AAGTCGTG----ACTTGATTCGTCAACACCTTG---AAGG------CACTG-ACA------------TG--------GTATTTGT--------CACTGCCGGCATGGG---------------CGGTGGTACAGG----------TACAGGTGCTGC---------------------------------------GCCAGTGGT------TGCTGAAA------------------------TTG---CCAAAG-----------------------AA---ATGGGT------ATT------------------------------TTAA---CCGTAGGTGTGG----TAACGACACCGTTTAACTTTGAAG------GTAAGCGTCG---------------------------------------------TCTTCAGTCTGCTGAGCAA---GGCATT--GAAGCATTAGA--------------------------------AGCGCATGTAGATTCTTTA---ATC---------ATC------ATTC------------CAAACCAACGTTTGT---TAAAAGTTTTC------CGTGACATCTCAATGAAAGA------------TGCCTATAAA------------AA---AGCGGATG---ATGTCTTATTAAATGCGG----------------------TCCGTAGTATCTTTGATTTGGTA------------GT---------------------------------------------ACGCCC---AG-----------------GTCATA---------TTAACC---TTG---------AC---------------------TTTGCTGACTTG---AAAACTGCGATGAGCACA------------CGTGGTTATGCCATGATGG-GTGC--------GGGTTTA-GGT---------CGT--G------GT---G-AAAAC--CGTGCACGTC-------AAGCA--GCCGAACAA---GCGAT-------CCGTAGCCCATTG--CTAGATAATGTCACCATTATGAATGCCA---AAGGGATTCTGA----TTAATGTG-------------------A--CGGG-TG--GTGATGA---CGTCACCTTTGGCGA---AA------TTGAAGAAA---------------------------TTACT--GATGTTG--------------TGAACCAA---ATTGTCGA------TCTAGACGAAGGCC------AAGTCTTCTATGGCACTGTATTTGATCCAGATGCGC--G-TGA--------------------TGAAATTAGTGTCACTG---TCATTG--------CAACAGGTCTAACTCGAAATTCAGCAGATTCTGCTGAGCC-----------------------------------------------------------------------------------------------------------AGTGAAGCGTCCAAATG------------------------------------------------------------------------CACATGTGCAGGTAG------CACAACATGGGCATG------------------------------------------------------------------------------------------------------------------------CAACGCAAGCGGTTGTTGAAGATGATGATGTGCCTGCA-----------------------------------------------------------------------------------ATCCAGCGTCAGAA-----CCAA-------------------------------------GACGCGGCTCCTGCAGCGAGTT------------------------CTGCATCGACAGTGAGTGCTGCA-----------------------------------------------------------------------------------------------------------------------------------------------------------------------------------------------------------------------------------------------------------------------------------------------------------------------------------------------------------------------------------------------------------------------------------------------------------------------------------CGTCCAACACCAATGAGT------------ATT------------------CAAGAT------------TACTT------------------------------------------------------------------------------------------------------------------------GAAAAATC-----------------------AACAACGT---------------------AAGTAG----------------------------------------------------------------------------------
>Banthra
AT---G---------------------TTAGAGTTTGATACTACTCAAGATCA------------------------------------------------ATTAGCGAATATAAAAGTTATCGGTGTCGGCG-----GTGGCGG--------------AAAC--AATGCT---------------GT-----AAA---------------CCGTATGA---------------T-TG--AACACGGT-------------------GT---ACAAG--GTG------------------------------------TAGAC----------TTTATCGCTGTG-------AATACTGATGCACAAGC-A--------------------------TTA--------AATCTATCAAAAGCTGAAACGAAAATGCAAATTG----GTGGAAAATTAACACGTGGAC-------------TTGGTG---CAGGTGCAAACC-------------CTGAAGTAGGG---AAAAAAG-----CTGCGGAAG-----------A---AAGTAAAG----AACAGATCCAAGAAGCACTTC---GTGG------TGCAG-ATA------------TG--------GTCTTCGT--------AACTGCTGGTATGGG---------------CGGCGGAACTGG----------AACTGGTGCAGC---------------------------------------TCCAGTTGT------TGCTCAAG------------------------TGG---CAAAAG-----------------------AA---CTAGGT------GCA------------------------------TTAA---CAGTTGGTGTTG----TAACACGTCCATTTACATTTGAAG------GACGTAAGCG---------------------------------------------TGCAACACAAGCGGCATCT---GGTATT--GCGGCATTTAA--------------------------------AGAAAATGTAGATACACTT---ATT---------GTA------ATTC------------CAAACGATCGCTTAT---TAGAGATTGTT---GATAAAAACACGCCAATGTTAGA------------GGCATTCCGT------------GA---AGCGGATA---ACGTATTACGTCAAGGTG----------------------TTCAAGGTATTTCTGATTTAATT------------GC---------------------------------------------AACACC---AG-----------------GTTTAA---------TTAACT---TAG---------AC---------------------TTCGCAGACGTA---AAAACAATTATGTCTAAT------------AGAGGTTCTGCTTTAATGG-GTAT--------CGGTTCT-GGT---------AAT--G------GA---G-AAAAT--CGTGCTGCTG-------AAGCT--GCGAAAAAA---GCGAT-------TTCTAGTCCATTA--TT---AGAAACATCTATTGATGGAGCTC---AAGGTGTTATCA----TGAACATT-------------------A--CGGG-TG--GAGCTAA---TTTAAGCTTATACGA---AG------TACAAGAAG---------------------------CAGCA--GACATTG--------------TAGCTTCA---GCTTCAGA------TCCAGAAGTAAATA------TGATCTTC---GGTTCTGTTATTAATGAAGGATTAA--A-AGA--------------------TGATATCGTTGTAACTG---TAATTG--------CAACTGGT----TTTGATGATAGCATTGCAACTCA----------------------------------------------------------------------------------------------------------------ACCACCAAAACCAATTA----------------------T--CCGTCCGAATG------------------------------------TGAATCACACGCAAC------AACAGCAACAG------------------------------------------------------------------------------------------------------------------------CCAGTAGCGCAACCACCAAAACAACGTGAAGTAAAA-----------------------------------------------------------------------------------------CGTGAAATGAAGCG----TGAAG----AGCCG----------------------------GTTGTACATGAGCGTCATTCAGATTCAG------------------ATTC------------------------------------------------------------------------------------------------------------------------------------------------------------------------------------------------------------------------------------------------------------------------------------------------------------------------------------------------------------------------------------------------------------------------------------------------------------------------------------------------------AGATGA-----TATCGAT------------ATT------------------CCAGCA------------TTCTT------------------------------------------------------------------------------------------------------------------------ACGTAATC-----------------------GCCGTAGA---------------------CGATAA----------------------------------------------------------------------------------
>Bmycoi
ATGGCA---------------------AAAAACTTTCTAAAAAATGAAGT---------------------------------------------------CGCGGTAAAAATGACTATGGTTGGTTTTGGGC-----AAGCTGG--------------TACTAGAATGGTAGATAAGTTTGCTGAGTATAAGCAT---------------ACAGATGG---------------T-----ACAGCAGT-------------------AT-------------------------------------------------ATAAT----------TGTCTTGCATTA-------AATAGTAATGACGGAGA----------------------------TTT--------AGCTGAACTGAAGCATGTTCCAAAAAGCAATCAG----------GTTTCACTAAAA--T-------------TAGGTGGTTTAGGTAAGAATC-------------CTGA-GCGTGC---TGTAAAG-------GTTTTAG-----------A---ATCTAATG----ATGATGCTAAAGATAAATTAA---AGGAATTTATTACAGAACGTGTAAGACCATCTGATGAATTAGTGTTATT--------TTTTGCTGGTTTAGG---------------CGGTGGAACAGG----------TACATCTACAATTATTAAAGCAATTGAAGAATTCTCTGCTTTTCATAATAAGCCTGTTAT------CGCGGAAGAACTAAAAAGTATGGCAATGAAAATTC---CTAGAGAAGAACTAATAGCAAATCAACAAAA---GTATGC--AAGAATTGCTTTCAATAATGCAATTGAACGTAAAGATTTCATTAAAATGGGTATTG----TGGTTACAC--TTCCAGTTAGAGC------AGATGGACCT---------------------------------------------GATGTACTGAGACAAGTAAATAAGTTTTCACAAGAAATTTG--------------------------------GAAGCTAGCAAATG-----------------------------ATCCGG----------CTAAAGGCGTAGCAT---TTGTTGTGTTT---GCAGATAATCAACATTTTTATGA------------TGAGTTTAAAGGATTAAATGAAAA---TGAGAAAA--AAGGTATTGCAAACTCACG-----------GGACTATGCAAACCAGCGCATTGGAGATATTATTCATGAGTTAAACAC---------------------------------------------AGCTGCAAACG-----------------GCTCAGGAACATCTGTAATTT---TAG---------AT---------------------TCCCAAGACTTTAAACGAATTCTTCTAGAAAGA------------AGAGGCTGCTTAGTAATTA-ATAA--------GGTTTCACGTAACATGAATCAAATTGAAAATAGT---A-AAGAAATTGTAGATATGTTCTCAGAATC---ATTGAAAGGAAGCTCAT-----TCCACCATCCAATTGATCTAATGAAGACAAATGAAAATGGAGATT---TAGAGGCATCAAAAGTTCATCATT----------------------TTGG-TATGTTGGCAA---TTTTA-----GATGA---AC------AAAAGAACA---------------------------TTGAT--GATTCAT--------------TTATGGAT---GACGCTAA------GGTAGAAGTTACAAACAAACTACCAATCAATGGAACTGTTTTTAATGGATATCTAGTTAGTAA----------------------------GAATGACT----TTATGGG-------CAGTGTGT----ATACATTCTATA---------------------------------------------------------------------------------------------------------------------------AAACAGATGCACTACCA----------------------TCTCGCTTATCTAA------------------------------------AGGATTAGTCGAAGAATACAATGAATTTAAAGAAAA-----------------------------------------------------------------------------------------------------------------------ACAAAACCAAATACAATATAAAAAGTCTCAAAT-----------------------------------------------------------------------------------------TACAACTATTGAAG----AACAA-------------------------------------GATTCAGATGATGATTTCAACATTAATTTTGGTGATTACTTTGAAATAGAACCAGCTAAAGATGAAGAACAGAATGCACC------------------------------------------------------------------------------------------------------------------------------------------------------------------------------------------------------------------------------------------------------------------------------------------------------------------------------------------------------------------------------------------------------------------------------------------------------------------------AAATGA-----TGAAGAA------------TTA------------------GCTGCA------------TTTAT------------------------------------------------------------------------------------------------------------------------GGATCCAG-----------ATAAAATGTTTGGAGCA------------------------AAATAA----------------------------------------------------------------------------------
>Bcellulo
AT---G---------------GACGATATAGTACAATTCGATTTCCCGACAGATTC---------------------------------------------ACCGAAGATCATTAAAGTGATTGGTGTAGGTG-----GTGGTGG--------------TGGT--AATGCC---------------GT-----GAA---------------CCACATG----------------TACC--GGGAAGGC-------------------AT---ACACG--ACG------------------------------------TGACG----------TTCGTTCTGTGT-------AACACGGACAACCAAGC-G--------------------------TTG--------AAAGAGTCTCCCGTCCCCGTAAAACTGCAACTGG----GGCGTTCTATTACCGAGGGAC-------------TGGGTG---CCGGAAACCGTC-------------CCGAACGTGCC---CGAGAAG-----CCGCCGAAG-----------A---GAGTAGCG----AAGAAATCAAATCGCTGCTGAACGACGG------TACCA-AAA------------TG--------GTATTTAT--------CACCGCCGGAATGGG---------------TGGCGGAACAGG----------TACGGGAGCTGC---------------------------------------TCCCGTCAT------TGCCCGCA------------------------TAG---CCAAGG-----------------------AG---ATGGAC------ATT------------------------------CTCA---CCGTCGGTATCG----TCACCATACCTTTTATCTTCGAAG------GTGAAAAGAA---------------------------------------------AATTATCCAGGCGCTGGAT---GGCGTG--GAACGTATCGC--------------------------------CCAGCATGTAGATGCCCTA---CTG---------GTT------ATCA------------ACAATGAGCGTCTGC---GCGAAATA------TATTCCGACCTTACGTTTATGAA------------TGCTTTTGGC------------AA---GGCAGATG---ATACGTTGTCCATCGCCG----------------------CCAAAAGTATTGCAGAAATCATC------------AC---------------------------------------------CATGCG---TG-----------------GAACGG---------TGAACC---TGG---------AC---------------------TTTGCAGATGTA---AAGACCATCCTCAAAGAC------------GGTGGCGTTGCCATCATGA-GTAC--------CGGCTTC-GGC---------GAA--G------GT---G-AAAGC--CGTGTGACGA-------AAGCT--ATCGACGAT---GCCCT-------GCACTCTCCGTTG--CTGAACAATAACGATATCTTCAATGCCA---AGAAGGTGATGC----TGAACGTA--------------TCCTT---CTGC-GAAAGTTCGGA---ACTGATGATGGAGGA---AA------TGAACGAGA---------------------------TCCAC--GA----A--------------TTCATGAG---CAAGTTCC-----GCGAAGGCGTAGAGG------TAATCTGG---GGTGTGGCTATGGACAACACACTGG--A-AGG--------------------TAAAGTAAAGATTACCG---TACTCG--------CCACCGGT----TTCGGCATGGAAGATGTCCCCGGTAT-------------------------------------------------------------------------------------------------------------GGACAGTGTGCTCGAAA----------------------A--GCGCAGCCAGG------------------------------------AAGAGGAAGAACGCC------AGCTTCAGCTCGAAG--------------------------------------------------------------------------------------------------------AAGAAAAAGAAAAGAACAAAGAGCGTATCCGCAAGGCTTATGGCGAAAGTGCCAG----------------------------------------------------------------------------------CGGCATCGGCAGCA----AGAAC----ATTCG----------------------------TAAACGCCGACATATCTATATCTTCAAC------------------CC--------------------------------------------------------------------------------------------------------------------------------------------------------------------------------------------------------------------------------------------------------------------------------------------------------------------------------------------------------------------------------------------------------------------------------------------------------------------------------------------------------CGAGGA-----TCTGGATAATGCCGATATTATCAGCATGGTAGAAAGTTCACCGACA------------TACCT------------------------------------------------------------------------------------------------------------------------GCGCGATA-----------------------AGAGCACCCTGAGCAC-------------CATTAAAACCAAAGCGGCTACCGAAGGGCAGCTTGCTACGGAAGAGGCACAGGGCGGCGAAGATATGGGAGGAGTGATTACCTTCTAA
>Bbacilli
AT---G------------ACAATTAATCTGCACCGGCCAGATATTGCTGAATT------------------------------------------------AAAGCCGCGCATTACCGTTTTTGGTGTTGGGG-----GTGGTGG--------------TGGA--AATGCC---------------GT-----AAA---------------TAATATGA---------------T-TA--ATGCGGGC-------------------CT---TCAAG--GCG------------------------------------TTGAT----------TTTGTTGTTGCC-------AATACGGATGCACAGGC-T--------------------------TTA--------GCTATGTCAAAAGCTGAACGTGTAATCCAGCTTG----GCGCAGCAGTGACAGAGGGAT-------------TAGGAG---CTGGTGCTTTAC-------------CAGAGGTTGGG---CAAGCTG-----CTGCAGATG-----------A---ATGTATTG----ATGAAATCATTGATCATCTTG---CAGA------TTCTC-ATA------------TG--------GTTTTTAT--------TACAGCAGGTATGGG---------------AGGAGGCACAGG----------AACGGGAGCAGC---------------------------------------GCCTGTTGT------TGCTCGTG------------------------CAG---CACGTG-----------------------AA---AAAGGT------ATT------------------------------TTGA---CCGTTGGCGTTG----TGACAAAGCCTTTTCAGTTTGAAG------GTGCGCGTCG---------------------------------------------CATGAAGACAGCAGAGGCT---GGCATA--GAGGAGTTACA--------------------------------AAAATCCGTTGATACATTG---ATT---------GTT------ATTC------------CTAACCAAAATTTAT---TTCGCATTGCC---AATGAAAAGACAACATTTGCTGA------------CGCCTTTGCT------------AT---GGCTGATC---AGGTTCTTTATTCTGGGG----------------------TTGCTTCTATTACAGATTTGATG------------AT---------------------------------------------TAAAGA---AG-----------------GCTTAA---------TTAATC---TAG---------AT---------------------TTTGCTGATGTT---CGTTCTGTTATGCATGAA------------ATGGGTCGTGCAATGATGG-GCAC--------TGGTGAG-GCA---------TCT--G------GT---G-AAGGG--CGTGCTTTAG-------CTGCT--GCTGAAGCT---GCTAT-------TGCAAATCCTCTA--TTAGATGAAACCTCTATGTGTGGAGCTC---GTGGTCTTTTGA----TTTCCATT-------------------A--CTGG-TG--GCCGTGA---TATGACTCTATTTGA---AG------TAGATGAAG---------------------------CTGCT--AATCGTA--------------TTCGCGAA---GAAGTTGA------TGCTGATGCGAATG------TTATCTTT---GGTGCTATTGATGATGAGTCGCTTG--A-GGG--------------------TGTTATTCGTGTATCGG---TTGTTG--------CAACAGGT----ATTGATCGTTTGGCTAGTGATGTAGTTCAGCCTTCTCATTCTAAATTTCAGAAATCCGTATCTTCAGTTCGTAAGAACGACTCTGGAATAAATCAGACAGCTTCTCATCCTCAGTCATC----------------ACAATTGCGTTCTGAATCAATGGTTGAGACAATTGAATCTCTTGAAGTTGAAGTGAGCCAGAGTCAGCCGGTTGAAGAGATGTTTTCTCCAAAGAGCCAAATTTTTGCTAAACCTACAGATACAG------------------------------------------------------------------------------------------------------------------------CTTCTACCTCAAGTAGGAGTGCTGCTACTTATCCTTTTGGACATGGACAAAGTGATATTTATGGGAAGATATCAAATGCATCACGTATACAGGTTAACAGCATTCCTCAGCAGTCTACGGCAGCGGCGGTGAGTA----TGGAA-------------------------------------GCAACGGCGCATGTTCTTAGTGAAATGA---------CTAACATTGTAGAGCAAAGTGAGGAAAAGCAAGCCCAAATTCAGCCTTATATAGCGCCAGCACGTATGCCTGAGTTGAAAGATTTTTCTCCTTTTACTCATGGTCAAGGGATACATTCTTCTGGTTTAGAACAAGGACCACGTAGTCTCTGGCAGCGTTTAAAGCAAAGCTTAACATACCGTGAAGAAATTGAGCCGGAAGCTCGATTAGAGCCTGCTGTGAAACCTCTCCAGAATGAAGAGTCTCACATTTACAATAAAAACGTGCAAAAAGTGTCTTCTCAGGATTCTTCTGTTTACGCTCCACACCGTTCTACAAAGTTACAGTCACGTGCGCTACAAGACCAGCGTGCTTTTGTAAACGAGGA------------------------------------------------------------------------------------------------------------------------------------AGATCA-----ATTGGAA------------ATA------------------CCAGCA------------TTTTT------------------------------------------------------------------------------------------------------------------------ACGTCGCC-----------------------AAGCG------------------------AATTAA----------------------------------------------------------------------------------
>Badole
ATGGTG---------------AGCGAGATTGCCCAGACTGACAATTTCAACGA------------------------------------------------CAAGACCAACATCAAGGTCGTCGGTGTCGGTG-----GAGCCGG--------------AGGC--AACGCT---------------GT-----CAA---------------TCGCATGA---------------T-TG--CGGAGGGT-------------------CT---TCAAA--GCG------------------------------------TCGAA----------TTTATTGCGATC-------AACACTGATGCAAAGGA-T--------------------------CTG--------CTGCGATCCGACGCCGATGTCAAGATCTCGCTGA----ACGATGCCTCCAGCCGTGGTC-------------TGGGCG---CTGGCGCCGACC-------------CGGAAAAGGGT---GCCAAGG-----CGGCGCAGG-----------A---TCACCAGT----CCGACATCGAAGAGGCGCTTA---AGGG------CTCCG-ACA------------TG--------GTGTTCGT--------CACCTGCGGTGAGGG---------------CGGTGGCACCGG----------AACCGGCGCCAG---------------------------------------CCCGATCGT------GGCACGTG------------------------CGG---CCCACC-----------------------AG---CAGGGC------GCG------------------------------CTGA---CCATCGCCGTGG----TGACCCGTCCGTTCAGCTTCGAAG------GTCCGCAGCG---------------------------------------------TTCCGCTTCCGCCGCGCTC---GGCATC--GAGAACCTGCG--------------------------------CAAGGAAGTCGACGCGCTG---ATC---------GTC------ATTC------------CGAACGACCGACTGC---TGGAACTGTCC---GACCGCACCATTGGCATCGTCGA------------CGCGTTCAAG------------AC---CGCCGACA---CCGCACTGCTGGCCGGCG----------------------TGCAGGGCATCACCGACCTGATT------------AC--------------------------------------------------------------------------CTCGAATTCGTACATCCACG---TTG---------AT---------------------TTCAACGATGTC---AACGCGATTCTGCGTGGT------------GCCGGCACCGCGCTGTTCG-GCAT--------CGGTTCC-GCT---------CGG--G------GA---G-AGGAC--CGCGCCACGC-------AGGCC--GCGGAAATC---GCCAT-------CAGCTCGCCGCTG--CTGGAGGAAA---GCATCGAGGGTGCGC---ATGGCGCACTGA----TCAACATC-------------------G--CCGG-TC--CGACCGA---CCTGAAGCTGCAGGA---AG------CCGCAGCCG---------------------------CGGTC--GCGCTGG--------------TGCAGAAG---GCCATCCA------TCCGGAAGCGCAGA------TCATCTGG---GGCCTGTCCCTGGACGACGCCTACG--G-CGA--------------------CGAGGTGCGTGTCACCG---TCATCG--------CGGCAGGT----TTCGATGCCAATTCTAAGAAGCCC---------------------------------------------------------------------------------------------------------------GACCAGCCGGCCGAAGA-------------------------AAAGCCGGCCG------------------------------------CGGCCAAGGGAAACACGGTACCGCTGTCCGCGTTGT----------------------------------------------------------------------------------------------------------CCGCCGGCGTGCAGGCTCCCGCCCAGCAGCCGCAGCCGGTGCAGACTCCGGCGGTGCCGCAGGTGCAGCCGCTGTCCAGCTACATTC------------------------------------------------CGTCCACTCCGGAC----CAGAACGTC---------------------------------GCCTCGTTCGACCAGACCACCGAGCATG------------------AAGTGGTTTCGGCTAACGATCC------------------------------------------------------------------------------------------------------------------------------------------------------------------------------------------------------------------------------------------------------------------------------------------------------------------------------------------------------------------------------------------------------------------------------------------------------------------------------------GGGCGA-----CCTCGAT------------ATT------------------CCGGAT------------TTCCT------------------------------------------------------------------------------------------------------------------------GCGC-----------------------------------------------------------TAA----------------------------------------------------------------------------------
>Bobe
AT---G---------------------TCAAACGAGGCTGAATC---------------------------------------------------------ATCTGCCAAGATCATAGTGATTGGTGTAGGTG-----GAGCCGG--------------AAAT--AATGCA---------------GT-----AAA---------------CAGAATGG---------------T-GG--AAGAGGCC-------------------AT---CGGCG--GAG------------------------------------TAGAG----------TTTGTAGGTGTT-------AATACTGATAAGCAGGC-T--------------------------TTA--------ACTCTGTGCAAAGCTCCAACTGTACTTCAGATTG----GCGAGAAGATTACCAAAGGTC-------------TTGGTG---CAGGAGCCCAGC-------------CTGAGGTTGGA---CAGAAAG-----CAGCAGAGG-----------A---GAGCATTG----AAGAAGTAAAACAGTTAATGG---AAGG------TGCGG-ATA------------TG--------GTATTCGT--------TACCTGTGGTATGGG---------------AGGCGGAACCGG----------AACCGGAGCTGC---------------------------------------ACCTGTTAT------CGCAGCAG------------------------CAG---CGAAAG-----------------------AA---ATGGGT------ATC------------------------------CTTA---CAGTTGGCGTTG----TTACAAAACCTTTCCGTTTTGAAG------CAAGAACTCG---------------------------------------------TATGAATAATGCACTTGCA---GGCATT--GAGAATCTGAA--------------------------------GAAAGCAGTGGATACATTA---ATC---------GTT------ATCC------------CGAATGATAAATTAC---TGGAAGTTGTA---GATCGCAGAACAACCATGCCGGA------------AGCTCTGAAG------------AA---GGCTGATG---AAGTTCTGCAGCAGGCAG----------------------TACAGGGCATTACAGACCTGATC------------AA---------------------------------------------TCTGCC---GG-----------------CTCTGA---------TTAACC---TTG---------AC---------------------TTTGCAGACGTT---CAGACTGTAATGACAGAC------------AAGGGAATTGCCCATATCG-GTAT--------CGGTGAA-GCA---------AGA--G------GA---G-ACGAC--AAAGCTATGG-------AAGCT--GTACAGCAG---GCCGT-------ATCTTCTCCACTT--CT---TGAGACAACCATCAAAGGTGCTA---CACATGTTATCA----TTAATATT-------------------T--CCGG---------AGA---TATTTCTCTTATGGA---TG------CCAATGATG---------------------------CCGCA--AGCTATG--------------TACAGGAG---CTTACAGG------TGAGGAAGCAAACA------TCATCTTT---GGTGCCATGTATGATGATACAGTTG--C-TGA--------------------CTACTGCAGAATCACAG---TGATTG--------CAACAGGT----CTGAATGATGATAACCTTCAGCAGACCCCTTTC------------------------------------------------------------------------------------------------------GGAAAAAGAAGCACAGC----------------------TTCTTCCTTTGGTG------------------------------------CAAGAAGACCTTCTTCCACAGCAACGACAGGTACAG---------------------------------------------------------------------------------------------------------------------CAACAGCCGGAACTGCAGCAGGAAGCGGCATGAACAT---------------------------------------------------------------------------------------GCCTAGCTTCAGCC----TTCCAACTATGAAT----------------------------GCCACACCATTTGGAGCATCTAAGACTC------------------CGTCAAGCACTGTTCAGAA---------------------------------------------------------------------------------------------------------------------------------------------------------------------------------------------------------------------------------------------------------------------------------------------------------------------------------------------------------------------------------------------------------------------------------------------------------------------------------------GAAGGA-----TATCCAG------------ATT------------------CCGGAT------------TTCTT------------------------------------------------------------------------------------------------------------------------AAGAAAC-----------------------------------------------------AGATAG----------------------------------------------------------------------------------
>Bbronchi
ATGATG------------------AACTTTGAGATGCTTGAGAACAACGCCAA------------------------------------------------GGGGACCGTAATCAAGGTCGTTGGTGTTGGGG-----GCGCGGG--------------CGGC--AACGCC---------------GT-----CGC---------------GCATATGA---------------TTCG---CAGCGGT-------------------GT---CAGCG--GCG------------------------------------TGGAC----------TTCATTTGCGCC-------AATACCGACGCGCAGGC-G--------------------------CTG--------------GCGGCTACCAATGCGCCGGTGCAGATCC----GCCTGGGCCGCACC---GGCC-------------TGGGCG---CGGGCGCCAAGC-------------CCGAGCAGGGC---CGTGCTT-----CGGCCGAGA-----------C---GGCGCGCG----AGGAGATTCGCGCGGCGCTCA---ACGG------CGCGC-ACA------------TG--------GTGTTCAT--------CACCGCGGGCATGGG---------------TGGCGGCACCGG----------CACGGGCGCCGG---------------------------------------CCCCGTGGT------CGCGGAAG------------------------TGG---CCAAGG-----------------------AG---CTGGGC------ATC------------------------------CTGA---CCGTCGGCGTGG----TCACCAAGCCGTTCACCTTCGAAG------GCAACAAACG---------------------------------------------CCTGCGCATGGCCGAAGAC---GGTATC--GGCGAGCTGGG--------------------------------CAAGCACGTGCATTCGCTC---ATC---------GTG------GTCC------------TCAACGAGAACCTCT---ACGAGCTGATG---GACGACGACGCCACGCAGGAAGA------------CTGCTTCAAG------------GC---GGCCGACG---ACATCCTGCACAACGCTT----------------------GCGCGGGCATTGCCGAGATCATC------------AA---------------------------------------------TGTCGA---GG-----------------GCAACG---------TCAACG---TCG---------AC---------------------TTCGAAGACGTC---AAGACGATCATGGGCGAG------------CAGGGCCAGGCCATGATGG-GCAC--------GGCCGCG-GCC---------AGC--G------GT---G-CGGAC--CGCGCGCGCG-------TGGCG--GCGGAAAAG---GCGAT-------CGCCTGCCCGCTG--CTCGAAGGCGTGGACCTGAACGGCGCGC---GCGGCGTGCTGG----TCAACATC-------------------A--CCGC-CA--GCCGCAC---GCTGAAGATGCGCGA---AA------CGCGCGAAA---------------------------TCATG--GAAACGA--------------TCCGCAGC---TACGCTTC------GGACGACGCCACCG------TGATCTTC---GGCACCGCCTACGACGAGCAGATGG--G-CGA--------------------AGAGCTGCGCGTGACCG---TGGTGG--------CCACCGGC----CTGGGCCGCGA----------------------------------------------------------------------------------------------------------------------------GGCCGTCCGTCCGCAAC------------------------------TGGT--------------------------------------GCAGCACACCAGCGAGGCGTTGCGTACCGGCACCGA---------------------------------------------------------------------------------------------------------------------CAACATGCCGGTGGGCAACATGCTGGCTGGCCAGCAGGGCGATTACCGCGGGCTGGACA-----------------------------------------------------------------TGCCGTCGGTGATG----CGCAA-------------------------------------CCCGCGCAGCCAGGCTTCGGCCC-----------------------AGGTGCGCGCGTTGGAAAGCTCCGGGAT------------------------------------------------------------------------------------------------------------------------------------------------------------------------------------------------------------------------------------------------------------------------------------------------------------------------------------------------------------------------------------------------------------------------------------------------------------------------------GGACCA-----CTTCGAC------------ATT------------------CCGGCC------------TTCCT------------------------------------------------------------------------------------------------------------------------GCGCAAGC-----------------------AAGCC------------------------GATTGA----------------------------------------------------------------------------------
>Bburg
AT---G---------------AAAGATTATAATATGATTGATAGCCATACAAGAAGATTTGATTCTACTACAAA---------------------------TCCTACAATTCTTAAGGTGATTGGTGCGGGCG-----GAGGAGG--------------TAGT--AATGCT---------------GT-----TAA---------------TCGTATGA---------------T-TG--AATATGGA-------------------GT---AAGAG--ATG------------------------------------TTGAA----------TTTATTGTGGCT-------AATACCGATCTTCAGGC-T--------------------------CTC--------CAAACTTCTATTGCTCCCATAAAAATTGCCCTTG----GAGCAAAAGTTACAGCAGGGC-------------TTGGTG---CTGGGGGAAAGC-------------CTGAGATTGGA---CAAGCTG-----CAGCAGAGG-----------A---AGACATAG----ATGTTATACGAAATCATCTTT---CTGG------TGCCG-ATA------------TG--------GTGTTTAT--------TACTGCTGGTATGGG---------------GGGCGGGACAGG----------AACCGGAGCAGC---------------------------------------TCCAGTTAT------TGCGCAAG------------------------TTG---CAAAAG-----------------------AG---CTTGGT------ATT------------------------------TTAA---CAGTTGGAGTTG----TAACAAAGCCTTTTAAGTTTGAAG------GTCCTAAGAA---------------------------------------------GTTGAGACTTGCTGAGCAG---GGAATA--AATAACTTAAG--------------------------------AAAGTCTGTAGATACATTG---ATC---------ATT------ATTC------------CAAATCAAAAGCTTT---TAACTGTTGTT---GACAAAAGAACCACCATTAAAGA------------TGCTTTTAAG------------CG---TGCAGATG---ATGTTCTTAGAATGGGCG----------------------TTCAAGGTATTGCAGGGCTTATT------------AT---------------------------------------------TGAGCA---TG-----------------GAGAGG---------TTAATA---TTG---------AT---------------------TTTGCCGATGTT---AAAAGCATTATGCAAGGC------------CAAGGAGATGCTTTAATGG-GAAT--------AGGATAT-GGC---------AAG--G------GC---G-AAAAC--AGAGCTGTTG-------ATGCC--GCAACTTCT---GCTAT-------TAGTAATCCATTA--CTTGAGGAAGTTCGTATTGAAGGGTCTA---AGGGGCTTCTTG----TTAATGTT-------------------A--CTGG-CG--GAGATGA---TTTTTCATTGCTTGA---AC------TTGAAGAGA---------------------------TTATG--GGGATAA--------------TCACGGTT---AGTGTTGA------TGATGAGGCTACTG------TAATATAT---GGTCATGCTATTAATTCGAATCTTG--A-AGA--------------------TGAAATTTACGTTACAG---TTGTTG--------CTACAGGT----TTTG-----------------------------------------------------------------------------------------------------------------------------------CATCTAAAAAGCAAAAA----------------------GAAATATCTAGCAC------------------------------------ACCAGAAAATAATACTTTAAGTTCCAAAGAGTTTGA----------------------------------------------------------------------------------------------------------------------TACTTTAATGTCTGGCAATCAAAATGCTCC---------------------------------------------------------------------------------------------TTCTGGATCTTATG----AGCAACAAGATTCT----------------------------TCTTTTGCGGCAAAGTCCAAAAATGTTAATTATTTTGA------------------------------------------------------------------------------------------------------------------------------------------------------------------------------------------------------------------------------------------------------------------------------------------------------------------------------------------------------------------------------------------------------------------------------------------------------------------------------------------------------------------TGATGA-----CATTGAT------------GTT------------------CCAACA------------TTTCT------------------------------------------------------------------------------------------------------------------------TAGAAATT--------------------------------TAAATAAAAAAAGTAGCGATGATTAG----------------------------------------------------------------------------------
>Bbrevi
AT---G---------------------CTGGAATTTGATATGGACTTGGAATC------------------------------------------------CTTTGCACGAATTAAAGTTATTGGTTGCGGGG-----GCGGAGG--------------TAGC--AACGCA---------------GT-----AAA---------------CCGCATGA---------------T-CG--CCGGTGGA-------------------GT---AAAGG--GTG------------------------------------TAGAA----------TTCATCACCTTG-------AACACCGACGCGCAAGC-A--------------------------CTT--------CAGCTCTCCAGTGCAGATATCAAGCTGCAAATCG----GGGAAAAATTGACACGTGGAC-------------TGGGAG---CAGGTGCGAATC-------------CTGAGATCGGT---AAAAAAG-----CGGCGGAAG-----------A---AAGCCGTG----ATTTGATTGAGAACGCTTTGC---GTGG------AGCTG-ACA------------TG--------GTATTCGT--------AACTGCCGGTATGGG---------------TGGAGGTACGGG----------TACAGGTGCAGC---------------------------------------ACCTGTTGT------TGCAGAAA------------------------TCG---CCAAAG-----------------------AA---ATGGGT------GCT------------------------------CTTA---CAGTTGGTGTAG----TAACTCGTCCGTTCTCTTTCGAGG------GTCGCAGACG---------------------------------------------TTCCCAGCACGGTGAGATC---GGTATC--GCTGCTCTGAA--------------------------------AGAAAAAGTAGACACACTG---ATC---------GTG------ATTC------------CTAACGACCGTCTTT---TGGAAATCGTT---GATAAAAATACGCCAATGCTCGA------------AGCATTCCGC------------GA---AGTTGACA---ACGTACTGCGACAAGGGG----------------------TTCAAGGTATTTCCGACCTGATT------------GC---------------------------------------------GGTACC---TG-----------------GACTGA---------TCAACT---TGG---------AC---------------------TTCGCTGACGTG---AAGACGATCATGACTGAG------------CGCGGTTCTGCTCTCATGG-GTAT--------CGGTGTAAGCA---------------------GTGGCG-AAAAT--CGTGCGGCTG-------AAGCT--GCACGTCGG---GCTAT-------TTCCAGCCCACTT--CT---CGAGACTGCGATTGATGGTGCAC---GCGGTGTTCTCA----TGAACATC-------------------A--CTGG-CG--GGACTAA---CCTGAGCTTGTACGA---AG------TAAACGAAG---------------------------CAGCC--GACATCG--------------TATCTTCT---GCATCTGA------CCCAGATGTTAACA------TGATTTTC---GGTGCGGTGATTAACGAGGATCTGA--A-AAA--------------------TGAATTGGTAGTGACCG---TAATTG--------CTACAGGC----TTCGAGCATAGT---------------------------------------------------------------------------------------------------------------------------CAACGCGCGGCGGAAGC------------------------TCCGCGCCGTCA------------------------------------ACAACAGCCGATCAA------CACGCCTGGCAATCGTCCGACACCAGT-------------------------------------------------------------------------------------------------------------------------------------------------------------------------------------------------------------------------------------TTCCAATACGAATA----ACAGC-------------------------------------CGTGCGAAGGAAGAAGAGGAAGACAAGT------------------CCTTCTTCTCCATGGGTAACCT------------------------------------------------------------------------------------------------------------------------------------------------------------------------------------------------------------------------------------------------------------------------------------------------------------------------------------------------------------------------------------------------------------------------------------------------------------------------------------GGATAA-----TCTGGAT------------ATT------------------CCAGCA------------TTCCT------------------------------------------------------------------------------------------------------------------------GCGCAATCGCCGCCGCAACAAA--------------------------------------AACTAA----------------------------------------------------------------------------------
>Bmeli
AT---G---------------------------------------------------------------------------------------------------GCAACCGTAACAGTTACCATCGATGGCA--------------------------AAGC------------------------------TTA---------------CCGCATGG---------------CTTGCGACGAAGGA-------------------CA---GGAAG---------------------------------------------------------------------------AGCACC--TTACCGGGC---------------------------------------------------------------------------------------------------------------TTGCCG---ACCGCTTCGATC-------------AATATGTGGCC---------------CATCTGAAG-----------A----------------------------------------------------------------------------------ATTCCT----------------------T---------------TGGCGAGATCGG----------------------------------------------------------------------------CG-----------------------------------------------------------------AT---CTGCGT---------------------------------------CTCA---CCGTCATGGCCG----------------------------------------------------------------------------------------------------------------GGATC--ATGGTGATGGA-------------------------------------------------------------------------------------------CGAAC-----------------------T---GGCGGAAATGCA---------------------------------------------AA---AGCGGATC------------------------------------------------------------------------------AC---------------------------------------------G--------GG-----------------GCTTGA----------AAATG-------------------------------------------AGGCGGA---AACCCTGCGCCG----------------------GTCCCGCGATGA-----------------------------------------G---GCATT---G--------------------------AGCCGCGCCGACA-----GCAAC----------------------------------------GATGCCGCTCTCACGGGCATGTTGT----CGGATGTC-------------------GCTTCGC-----GCATCGA-------------------------------------A---------------------------CAGGT-------------------------------------------------------------------------------GGCATCGC----------------------------------------------------------------GCATAG--------CGCCGCGT---------------------------------------------------------------------------------------------------------------------------------------------------------------------------------------------------------------------------------------------------------------------------------------------------------------------------------------------------------------------------------------------------------------------------------------------------------------------------------------------------------------------------------------------------------------------------------------------------------------------------------------------------------------------------------------------------------------------------------------------------------------------------------------------------------------------------------------------------------------------------------------------------------------------------------------------------------------------------------------------------------------------------------------------------------------------------------------------------------------------------------------------------------------------------AAC-----------------------------------------------------------------------------------------------------------------------------------------------------------------------------------------------------------------------------GGCTGA----------------------------------------------------------------------------------
>Baphi
AT---G---------------------TTTGAACCTTCAGAATTAAGTAA---------------------------------------------------TAACGCAATAATTAAAGTAATCGGTGTCGGGG-----GTGGAGG--------------TAGT--AATGCA---------------GT-----AGA---------------ACACATGG---------------TTCG---AGAGCGT-------------------AT---TGAAG--GTG------------------------------------TTGAA----------TTCTTTGCAATT-------AATACTGATGCACAAGC-A--------------------------TTA--------AGAAAAATAGAAGTCGGACAAACGATACAAATAG----GAAACAATATAACTAAAGGAT-------------TAGGAG---CTGGAGCTAATC-------------CAGAAATTGGA---CGCACTT-----CAGCAGAAG-----------A---AGATAAAG----AACTGTTAAAATCTGCATTAG---ACGG------TTCTG-ATA------------TG--------GTTTTTAT--------AGCAGCTGGAATGGG---------------AGGAGGAACTGG----------AACTGGAGCTGC---------------------------------------TCCTGTAGT------TGCAGAAA------------------------TTG---CAAAAG-----------------------AA---TTAGGA------ATT------------------------------TTGA---CAGTGGCTGTAG----TGACAAAACCTTTTAATTTTGAAG------GTAAAAAAAG---------------------------------------------AATGATTGTAGCAGAACAA---GGTATA--ATTGAATTGTC--------------------------------AAAATATGTAGATTCCCTA---ATT---------ATA------ATTC------------CTAATGATAAACTGT---TAAAAGTACTC---AGCCGAGGTATTTCCTTACTTGA------------CGCTTTCAGC------------GC---AGCTAATA---ATGTATTAAAAGGCGCCG----------------------TACAAGGAATTGCTGAATTAATT------------AC---------------------------------------------AAGACC---TG-----------------GTTTAA---------TGAATG---TAG---------AT---------------------TTTGCTGATGTG---CGTACTGTAATGTTAGAG------------ATGGGATATGCGATGATGG-GAAC--------AGGGATA-TCT---------TCT--G------GA---G-AAAAT--CGTGCAGAAG-------AAGCT--TCAGAAATA---GCTAT-------ATCTAGTCCTTTA--CTAGAAGATATAGATTTATCTGGCGCAC---GTGGTGTTTTGG----TTAATATT-------------------A--CTGC-TG--GTTTTGA---TTTAAAATTAGATGA---AT------TTGAAACTG---------------------------TCGGT--AATACTA--------------TTAGATCT---TTTTCTTC------AGATCACGCAACAG------TGGTTATA---GGTACTTCTTTAGATCCTGATATGA--A-TGA--------------------TACACTTCGTGTAACAG---TTGTTG--------CTACTGGT----ATCGGGAT-------------------------------------------------------------------------------------------------------------------------------GGAAAAAAATTTAGATG----------------------T--TAATCAAATAA------------------------------------AAAACAAATCTTCTA------GAGAAGTGTTAATGG----------------------------------------------------------------------------------------------------------------------ATTATCGTTATCAATATTTAAATATATCTCC--------------------------------------------------------------------------------------------AAAAAAGACAGATA----AAAAA-------------------------------------ATAATAAAAAAAGAAATAAAAAATACCA------------------AAGAAAAAATTAACAAAGAACC------------------------------------------------------------------------------------------------------------------------------------------------------------------------------------------------------------------------------------------------------------------------------------------------------------------------------------------------------------------------------------------------------------------------------------------------------------------------------------AGAATA-----TTTAGAC------------ATC------------------CCCTCT------------TTTCT------------------------------------------------------------------------------------------------------------------------TCGCAAAA-----------------------GAGCA------------------------GATTAA----------------------------------------------------------------------------------
>Bgladi
AT---G------------------------GA---------------------------------------------------------------------CGAGTTGACACTCGGGTTGATTGGCGTAGGCG---TGGTGGTGG-------------TTGGC--GGCATC---------------GTGGTCTACA---------------ACGCCTGG---------------CAGGGCGCCAAGGT-------------------GCGCCGCCGG--ATG------------------------------------CCGCG----------GCCGATGCCGCCCGAG---GCCGCCGATACGCTGGC-GCGCCAGGAGCGCGACGAGGATGCGCCCTT--------CATCGAGCCGGTGCGGCAGCCCTCGCCGGCGCCT----GCGGTGGCGCGGCGCGAGCCC-------------ACGGTG---GCGGCGCCGGCC------------GCGGCCGCCGAT---CACGAGG-----CCCGCGTCG-----------AGCCGACCTTCG----GCGGCGCGCCGGAAGCTCCGG---CCGATACGCCCGCCG-ACCTGCAGGCCGATGAA--------ACGCTCAC--------CGCCGCAGGCGAGGGCGCGGATCACGCAGCCGGCGAGGCCGA-GTCCGCCGAAGCCGGCGCCGC---------------------------------GGCGCAGCCTGCAAT------CGCGACAA------------------------CCG---CCGTGC-----------------------CG---ATCGAT------GACGG----------------------------CGAG---CCGGTGCTGCCGGCCGCCACCACGATCTCC----TCGGCGCCGCCCACCATCGTCG----------------------------------------------------ATCGCCGCATCGAC-TGCATCGTGCCGATCCGGC--------------------------------TCGGCGCGTCGCTGCCCGGCGAGCG--------CATC------CTGC------------CGGCCGCGCAGCGCC---TGCGCCGTGCC---GGCAGCAAGCCGGTCCACATCGAGGG---------CAAGCCCGAG------------GACGGCGGCAACTGGGAGCTGTTGCAGAACGGCG-------TGCGCTACGAGGAACTGCGCGCGGCCGCGCAACTGGCG------------AA---------------------------------------------TCGCAA---TG-----------------GCCCGC---------TCAACGAGCTCGAATTCTCCGAATTCGTCTCGGGCGTGGGCCAGTTCGCCGACGCG---ATCGACGGCGCGCCCGAATTTCCCGACATGCTGGAGACGGTCTCGATGGCGCGCGAGCTCGATGGCTTC-GCC---------------------GC---GCAATGCGACGCGCAGTTGTCGATCAACGTGATGTCGGACGGCGCGCCCT-------GGTCGGCCAACTA--CGTGCAGGCGGTGGCCTCGCAGG--------ACGGCCTGCTGC----TG----------------------------TCGC-----GCGACGG---CACGCGCTTCGTCAA---GC------TCGACGCGAAGCAGAACCCGGTGTTCATGCTGCAGTTCGGC--GACACCA--------ACTTCCTGCGCGACGACCTGACCTA------CAAGGGCGGGAACA------TGATCACC-CTGGTGC-----TCGACGTGCCGGTGGCCGACGAGGACATCCTGCCCTTCAAGCTGATGTGCGACTACGCGAAGTCGCTGTC------CGACCGG-----ATCGGC---------------------------------------------------------------------------------------------------------------------------------GCGCGGGTGGTCGACGA-----------------------TTCGCGCCGGCCG-----------------------------------------------------------CTGCCCGAATCCA-------------------------------------------------------------------------------------------------------------------------------------------------------------------------------------------------------------------------------------------------CCCTGGTGGCGATC----GAGCA-------------------------------------GCAACTGATGAAGCTCTACGCGAAGCT-----------------------------------------------------------------------------------------------------------------------------------------------------------------------------------------------------------------------------------------------------------------------------------------------------------------------------------------------------------------------------------------------------------------------------------------------------------------------------------------------------------------------------CGAGGA-----AGCCGGC------------ATC------------------CCGGCCGG----------CTCGC------------------------------------------------------------------------------------------------------------------------CCGTCACG-----------------------CGGCGCCTGTTCAGC--------------CAGTAA----------------------------------------------------------------------------------
>Bubonen
AT---G------------------GAATTTGAAATGCTGGAAACCGAAACCAA------------------------------------------------CGGCACCATCATCAAGGTGGTGGGCGTTGGCG-----GCGCTGG--------------CGGC--AATGCC---------------GT-----GCA---------------GCACATGA---------------T-CA--ACCGCGGT-------------------GT---GCAGG--GCG------------------------------------TCGAC----------TTCATCGTGATG-------AACACCGACGCGCAGGC-G--------------------------CTG--------TCGCGTTCGCGCGCGCCGTCCGTGATCCAGCTCG----GC---------AACACCGGCC-------------TCGGCG---CCGGCGCGAAGC-------------CGGAAATGGGC---CGTGCGG-----CAGCCGAAG-----------A---GGCGCGTG----AGCGCATCGCCGACGGGCTGC---GCGG------CGCGC-ACA------------TG--------GTGTTCAT--------CACCGCCGGCATGGG---------------CGGCGGCACCGG----------CACGGGCGCGGC---------------------------------------GCCGGTCGT------CGCGCAGA------------------------TCG---CGAAGG-----------------------AG---ATGGGC------ATC------------------------------CTGA---CGGTCGGCGTCG----TCAGCAAGCCGTTCGAGTTCGAAG------GCGGCAAGCG---------------------------------------------GATGCGCGTCGCGGAAGCC---GGCTCG--CAGCAGCTGGA--------------------------------GGATCATGTCGACTCGCTG---ATC---------GTC------GTGC------------TGAACGACAAGCTGT---TCGACGTGATG---GGCGACGACGCGGAAATGGACAA------------GTGCTTCCAG------------TG---CGCGGACG---ACGTGTTGAACAACGCGG----------------------TCGCGGGCATCGCGGAAATCATC------------AA---------------------------------------------CGTCGA---TG-----------------GCCTGG---------TCAACG---TCG---------AC---------------------TTCGAAGACGTG---AAGACGGTGATGGGCGAG------------CAGGGCAAGGCGATGATGG-GCAC--------GGCGACG-GTC---------GCC--G------GC---G-TCGAT--CGCGCGCGCC-------TCGCG--GCGGAACAG---GCCGT-------GGCGAGCCCGCTG--CTGGAAGGCGTCGACCTGTCGGGCGCGC---GCGGCGTGCTGG----TCAACATC-------------------ACGTCGA-----GCCGTTC---GCTGCGCCTGTCGGA---AA------CGCGCGAAG---------------------------TGATG--AACACGA--------------TCAAGAGC---TACGCGGC------GGAAGACGCGACGG------TGATCTTC---GGTGCGGTGTACGACGACGCGATGG--G-CGA--------------------CGCGCTGCGCGTGACGG---TCGTCG--------CGACGGGC----CTCGGCCGCGCGGCGAAGAAGCAGCAGTCGGCGCCGATGACGCTCTTGCGCACCGGCAC----------------------------------------------------------------------------GGACAACCAGCCGGTCA------------------------ACGCGGTGTCGC------------------------------------ACAACAGCTACGCAC------CGGCGCATC--------------------------------------------------------------------------------------------------------------------------ACGTCAGCACGGCCGACTACGGCGCGCTCGACA--------------------------------------------------------------------------------------------CGCCGGCCGTGTGG----CGC-A----ATTCG----------------------------CGCGAAACCGCGGCATCGCACGTGCAGG------------------CGCTGCAGGAGAAGGGGGT---------------------------------------------------------------------------------------------------------------------------------------------------------------------------------------------------------------------------------------------------------------------------------------------------------------------------------------------------------------------------------------------------------------------------------------------------------------------------------------CGACAC-----GTACGAC------------ATC------------------CCGGCA------------TTCCT------------------------------------------------------------------------------------------------------------------------GCGCAAGC-----------------------AGGCT------------------------GACTGA----------------------------------------------------------------------------------
>Bproteo
TTGCTG------------------GAGATTAAGTCAAATGAGGCTGAGTC---------------------------------------------------TGGCTGCAAAATCATCGTTGTCGGGGTTGGTG-----GCGCAGG--------------CAAT--AATGCT---------------GT-----AAA---------------TAGAATGG---------------T-AG--ATGAGAAT-------------------AT---TACCG--GTG------------------------------------TAGAA----------TTCATCGGTATT-------AATACTGATAAGCAGGC-T--------------------------CTT--------CAGCTCTGCAAAGCACCTAAGCTTTTACAGATAG----GTGAGAAGCTTACAAAGGGTC-------------TTGGCG---CCGGTGCTAAGC-------------CTGAGATCGGA---ATGAAGG-----CTGCAGAGG-----------A---GAGTGCAG----AGGAGATTTCTGCTGCACTTA---AGGG------TGCAG-ATA------------TG--------GTATTTGT--------TACCTGCGGTATGGG---------------TGGCGGTACAGG----------TACCGGAGCTGC---------------------------------------TCCTGTTGT------TGCCAAGC------------------------TTG---CCAAGG-----------------------AT---ATGGGA------ATT------------------------------CTTA---CTGTTGGCGTAG----TTACTAAGCCTTTCAGTTTTGAAG------CTCGTGTTCG---------------------------------------------TATGCAGAACGCTTTGCTT---GGTATA--CAGAATATTAA--------------------------------ATCAAACGTAGATACTCTT---ATC---------GTT------ATTC------------CTAACGATAAGCTTC---TTCAGATTGTC---GACAGACGTACAACAATGCCGGA------------TGCGCTTAAG------------AA---GGCTGATG---AAGTCCTTCAGCAGGCTG----------------------TTCAGGGAATTACTGATCTTATC------------AA---------------------------------------------TGTTCC---TG-----------------CAGTTA---------TCAATC---TTG---------AC---------------------TTTGCTGACGTA---CAGACAGTTATGAAGGAT------------AGAGGAATTGCTCATATCG-GTAT--------TGGTAGC-GGT---------AAG--G------GC---G-ATGAC--AAGGCTACAG-------ATGCT--GTTAAGATG---GCTGT-------TGAGTCTCCGCTT--CT---TGAGACCAAGATCAATGGCGCAT---CTAATGTTATCA----TCAACATT-------------------T--CCGG---------TGA---TATTACACTTGCAGATGCAT------CTGATG------------------------------CTTCT--GAGTATG--------------TTCGTAAT---CTTGCAGG------AGATGATGTTAACG------TTATCTTC---GGTGCAATGTATGATGAGAGCAAGA--C-AGA--------------------TACATGTACAATTACTG---TTATTG--------CTACAGGT----ATTGAGGACAAGATCAATACAGCACCTACACCT------------------------------------------------------------------------------------------------------AAGCCGGCAGCTACAGC-------------------------TGCAGGAGTTG------------------------------------CAGGTAACGCACATGTGGCTGGACAGGCAGTTGCAC---------------------------------------------------------------------------------------------------------------------------CTCAGCCAACTGTTGTTCATACACCTATTTCACCTGTAA-------------------------------------------------------------------------------CACCTCTTCAGACAGTTGTAACACCAATGCAG----------------------------GCAGCTACAGAGACAGTTAGCACAGTTAATATCGCCAGACCGGCTCAGCCGCTTACTCTGAATAAGCCTTCAGAGATCAAGAGCACAGTAGAGCC---------------------------------------------------------------------------------------------------------------------------------------------------------------------------------------------------------------------------------------------------------------------------------------------------------------------------------------------------------------------------------------------------------------------------------------------------------CAAGTC-----ACTTAAG------------ATA------------------CCGGAT------------TTCCT------------------------------------------------------------------------------------------------------------------------TCAGAGG-----------------------------------------------------AAATAA----------------------------------------------------------------------------------
>Cbes
AT---G---------------ATTAGTTTTGACACAGAAAAAATGAC------------------------------------------------------TGTTGCACAATTGAAAGTTATTGGTGTTGGTG-----GCGCAGG--------------AAAC--AATGCG---------------GT-----AAA---------------TAGAATGA---------------T-TG--ACGTTGGT-------------------GT---GTCAG--GAG------------------------------------TAGAG----------TTCATAGCAGTT-------AACACCGACAAGCAAGC-T--------------------------CTT--------CAGCGTTCAAAGGCACATTATAAGATTCAGATAG----GTGAGAAGATTACAAAAGGAC-------------TTGGAG---CGGGGGCAGACC-------------CGGAGATTGGA---AGAAAAG-----CTGCAGAGG-----------A---GAGTAAAG----AGGATATAGCGCAGGTGTTAA---AAGG------AGCAG-ACA------------TG--------GTATTTAT--------TACAGCAGGAATGGG---------------TGGTGGGACCGG----------TACGGGTGCTTC---------------------------------------ACCTGTTGT------TGCTGAGA------------------------TTG---CAAAAG-----------------------AG---CTGGGG------ATA------------------------------TTAA---CTGTTGCTGTTG----TTACAAGACCGTTTAAAAGTGAGG------GTGCGAAACG---------------------------------------------AAGAATTAACGCAGAAAAA---GGAATA--GAAGAGCTGAA--------------------------------AAAGATTGTTGACACAATA---ATT---------ATT------GTGC------------CAAACGATAGACTCT---TTATGCTTTCGACTAATAAGAGCCTTAAAATTTCAGA------------TGCATTCAGA------------AT---GGCTGATG---ATGTGCTAAGACAGGGTG----------------------TTCAGGGAATTTCTGATATTATA------------TT---------------------------------------------GAATGC---TG-----------------GGTTAA---------TAAATG---TGG---------AC---------------------TTTGCAGATGTG---AAGACTATCATGATGAAT------------AAGGGATATGCTCACATGG-GAAT--------AGGCAAG-GCA---------AAA--G------GC---G-ATGAA--AAAGTACTCA-------AAGCT--TTAGAGCAA---GCGAT-------CAACAGCCCGCTT--CT---TGAGACTTCAATAAAAGGTGCGA---AAGGTGTTCTTG----TAAACTAC-------------------A--CGGG-AA--ATCCAGAAGAACTTCTGCTTGACGA---AA------TTGAAAGAG---------------------------CAAAC--GAGCTTA--------------TTTCTTCC---GAAGCTGA------TGAGAATGTCAACT------TTATAATG---GGTATTGTTTTCAATGAAGAAATGA--A-AGA--------------------CGAGGTTCAAGTTACTG---TCATTG--------CAACAGGG----TTTGACACAAC----------------------------------------------------------------------------------------------------------------------------CAATGAAGAGTCGTCAT----------------------C--TGCCCAGGTAA------------------------------------ATAAAGCCTCGATGC------------CAAAAATGG-------------------------------------------------------------------------------------------------------------------------------------------------------------------------------------------------------------------------------------------------------------------------------------------------------------GCAATCTCCAAAATCTGTTCCAAGATGA----------------------------------------------------------------------------------------------------------------------------------------------------------------------------------------------------------------------------------------------------------------------------------------------------------------------------------------------------------------------------------------------------------------------------------------------------------------------------------------------------------------------------TGATAT-----ATTTGAA------------ATC------------------CCTATA------------TTTTT------------------------------------------------------------------------------------------------------------------------GAAAAATA-----------------------AG---------------------------AAGTAA----------------------------------------------------------------------------------
>Cochra
AT---G------AATTCGGACATTCAATTTGATTTGCCAAAGAATAT------------------------------------------------------TAGTAACTATATCAAAGTTATTGGCGTAGGAG-----GCGGAGG--------------GTGC--AACGCC---------------GT-----GAA---------------TTTCATG----------------CACA--ACGAAGGT-------------------AT---AAAAG--GGG------------------------------------TAGAT----------TATGTGGTCTGT-------AATACAGATGCACAAGC-T--------------------------TTG--------GAAAACAGCCCTATCCCTAATAAAATTCAATTAG----GAGTTACCCTTACTGAAGGAT-------------TAGGAG---CAGGAGCCAATC-------------CTGATATTGGT---GAAAAAG-----CGGCTCTTG-----------A---AAGTATTG----AGGATATCCAACGTACTTTGG---AAGGGAA---TACCC-AAA------------TG--------GTATTTAT--------CACAGCTGGTATGGG---------------TGGTGGAACAGG----------AACTGGAGCAGT---------------------------------------GCCCGTAAT------AGCTAAAC------------------------AAG---CTAAGG-----------------------AT---ATGGGT------ATT------------------------------CTTA---CCGTTGCTATTG----TAACTACTCCATTTAATTATGAAG------GCTTAAAGCG---------------------------------------------TAGCCGACAAGCACAAGCA---GGTATA--AAAAAACTGCG--------------------------------CGACTGTGTAGATTCTCTT---ATT---------GTT------ATCA------------ATAATAATAAAATCA---ACGAAATA------TACGGTGATTTGAGTATTAAAGA------------GAGTTATGGG------------AA---GGCGAATG---AGATATTATTAAAAGGAG----------------------CTAAAGGTATGGCTGAGGTAATC------------AG---------------------------------------------TAAGCA---CT-----------------ACCTTG---------TAAATA---TCG---------AC---------------------TTACGCGATGCT---CGTACCGTACTTGAAAAC------------GGGGGAACAGCTATTATGG-GCTC--------AGCCTCA-GCT---------GAA--G------GT---G-ATAAC--AGAGCTTATG-------AGGCT--GTTTCAGCA---GCCTT-------GAACTCTCCTTTA--CTAAATGATAATAAGATAGCAGGTGCTA---AAAACGCTCTTC----TTTTGATT-------------------A--CTTA-TG--GTAAAAAAGAAGCTACTCAGCGTGA---AG------TTACTGAAA---------------------------TAAGT--AGTTTTA--------------TTCAAGAG---CAAGCAGG------TGATAATATGGCTG------ACCTTATCTATGGGATAGGTGAAGATGAATCATTAG--G-AGA--------------------GGCTATTTCTGTGATAG---TTATTG--------CCACAGGC----TTTGATGCTGACCAACAACAAGAAATAGTGAACGCTGAAACCAAAAAGGTAATTCATATTCTTGA----------------------------------------------------------------------GGAAAACCAAACAGCTACTCGTGATTTAACAGAACCTAAAGGAACTGTGGTTAATGCTATAAATAGCGCTTCTCCCATTTCTTCAATCTCTGATATAAAGAAAGAGTCTTCGCTATCAGATTTATTTAATATTTGGGTGGATTGTGAAATAGTTACTGCTGTAAATGATGAGTTTGTGATAGTAGATAAGTCTATTCCTAAAAAGAATAGTTTTCAAACTATTGAAAAAAAAGCTGAAGTGCAAACCCAGCAATCAACATCAGTAAAACACGAAGAGCCCGAAAAAGAAGCTCCAATTATTCACCAATTGAGTGAGGATATTCATAAAGAAATGCCTCAAGTAGAACGCCGGAAGAATCCTCCTGTTGTAAATCAAGAGG----GAGAAATTCGTTAT----------------------------ACTTTAGAAGACTATACAGAGCTTGAAA------------------GAACTTTTATAGAAGCAAAGCCAACCTCTTTTACAGAAGATAAAAACTCAAACGAGTTTATTCTTTATAAGAAAGAAGAGGATTCTAAGTCCAAAACTTCTCCTTCTTC---------------------------------------------------------------------------------------------------------------------------------------------------------------------------------------------------------------------------------------------------------------------------------------------------------------------------------------------------------------------------------------------AGGTCA-----ATTAGAT------------ATGTTTGCAGAAGAAGAGGATATAGAGTC----------TTCTTTGAACCCTATTGACAGTAGAATCTCTGATGTAATGAAACGCTCTCGTTCCAATCGTTTGCAAGATTATAACTACAAGTTTGGAAGTAATAATCAATCACGTACTTCTATGGGGAAAGATAGCGCAGGA-------GAGATGCAAATAAGAAAAAACAATTCTTATTTACACGACAATGTAGATTAG----------------------------------------------------------------------------------
>Ccres
AT---G---------------------GCTATTTCTCTTTCCGCGCCGCGTACGACCGAGCT---------------------------------------GAAGCCGCGTATCGTGGTTTTCGGCGTCGGCG-----GCGCTGG--------------CGGC--AACGCC---------------GT-----GAA---------------CAACATGA---------------T-CG--AGGCGGGC-------------------CT---CGAAG--GTG------------------------------------TGGAG----------TTCGTGGTGGCC-------AACACTGACGCTCAACA-G--------------------------CTT--------CAGTTCGCCAAGACGGACCGTCGCATCCAGCTGG----GCGTGCAAATCACCCAGGGCC-------------TGGGCG---CCGGCGCGCACC-------------CCGAGGTGGGC---ATGAGCG-----CGGCCGAAG-----------A---GAGCTTCC----CCGAGATCGGCGAGCACCTCG---ACGG------CGCCC-ACA------------TG--------GTCTTCAT--------CACCGCCGGTATGGG---------------CGGCGGCACCGG----------CACCGGCGCGGC---------------------------------------CCCGATCAT------CGCCAAGT------------------------GCG---CCCGTG-----------------------AG---CGCGGC------ATC------------------------------CTGA---CCGTCGGCGTCG----TGACCAAGCCCTTCCACTTCGAAG------GCCGTCACCG---------------------------------------------CATGCGCCTGGCCGACAGC---GGCATC--CAGGAGCTGCA--------------------------------GCGCTATGTCGACACCCTG---ATC---------GTC------ATTC------------CGAACCAGAACCTGT---TCCGCGTCGCC---AACGAGCGCACGACCTTCGCCGA------------AGCCTTCGGC------------AT---GGCCGACC---AGGTGCTGCACTCGGGCG----------------------TCCGCTCGATCACCGACCTGATG------------GT---------------------------------------------CCTGCC---GG-----------------GCCTGA---------TCAACC---TCG---------AC---------------------TTCGCCGACGTC---CGCACGGTCATGACCGAG------------ATGGGCAAGGCGATGATGG-GCAC--------CGGCGAG-GGC---------ACC--G---GC------G-AAGAC--CGCGCCCTGA-------TGGCC--GCTCAGAAC---GCCAT-------CGCTAACCCGCTG--CTGGACGAAGTCTCGCTGAAGGGCGCCA---AGGCCGTTCTGG----TCAACGTG-------------------A--CCGG-CG--GCATGGA---CATGACCTTGCTGGA---AG------TCGACGAGG---------------------------CCGCC--AATGCGA--------------TCTCCGAC---CAGGTCGA------TCCGGAAGCCAACA------TCATCTTC---GGCGCGGCCTTCGATCCGTCGCTGG--A-AGG--------------------CGTCATCCGCGTGTCGG---TCGTCG--------CCACCGGC----ATGGACGGCGCCTCGATCGCCCAGATCGAGCCCAAGCCCGTGTCGCGCAACATCTCGGCCGCCCCGCTGATCGCCGAGACCTCGCGTCCTGCGCCGCAGCCCGAGCCGGCCCGTCCGACTGCGCGCTACGAAGCCGCTCGTCCGGCCGAACG----------------------TCCCGTGGCCTTCG------------------------------------CGCCCGAGCCGGCGC------CGGAACCCGAGATCG------------TGATGTCGGCCCCGCAGCCTGAGCCGGAAGCCGAGCTTTACTACGACGAGCCGACTGTAGCTGAAGAACCGCGTGTTTCCGCGGCTCCGGCCCGGTCGGTGAACCGCATCGTCGATCCGCTGGTCGACGACGTCGCTGAGGAGCCGCTGTTCCCCGAGAACAACTACTAC-----GAAGAGCGTCGTCCCCAGAAGCAGGGCGGGTTCTTCTCGATGTTCGGTGGCGGTCGCCAGCGCTACGA----GCAAC----AGGCG----------------------------TCTGCGCCGCAGGCCCAAGCCCGCTCGGCCCAGAGCGCGCGTCCGCAACTGCAGCCGATCGAAACGCCGCAGGCCGATGACGC---------------------------------------------------------------------------------------------------------------------------------------------------------------------------------------------------------------------------------------------------------------------------------------------------------------------------------------------------------------------------------------------------------------------------------------------------------------------CGAGGA-----TCTGGAG------------ATC------------------CCGTCG------------TTCCT------------------------------------------------------------------------------------------------------------------------GCGCCGCC-----------------------TGGCC------------------------AACTGA----------------------------------------------------------------------------------
>Cmulti
AT---G---------------------TTTGAACCAATGGAACTAACCAA---------------------------------------------------TGACGCGGTGATTAAAGTCATCGGCGTCGGCG-----GCGGCGG--------------TGGC--AACGCC---------------GT-----TGA---------------ACACATGG---------------TGCG---TGAGCGC-------------------AT---CGAAG--GTG------------------------------------TTGAA----------TTCTTCGCTGTT-------AATACAGACGCGCAAGC-G--------------------------CTT--------CGTAAAACGGCAGTTGGCCAAACCATCCAGATTG----GTAGCGGTATTACCAAAGGGT-------------TGGGAG---CAGGCGCGAACC-------------CGGAAGTGGGT---CGTAATT-----CAGCGGAAG-----------A---AGACCGCG----AAGCTTTGCGCGCAGCCCTGG---AAGG------TGCAG-ACA------------TG--------GTCTTTAT--------CGCGGCGGGCATGGG---------------GGGCGGTACGGG----------TACCGGTGCTGC---------------------------------------TCCCGTGGT------GGCTGAAG------------------------TGG---CAAAAG-----------------------AT---CTGGGT------ATT------------------------------CTGA---CCGTTGCCGTGG----TGACCAAGCCTTTCAATTTTGAAG------GCAAGAAGCG---------------------------------------------TATGGCGTTCGCAGAGCAG---GGTATT--GCGGAGTTGTC--------------------------------CAAACATGTGGACTCGCTG---ATC---------ACC------ATCC------------CGAACGACAAATTGC---TGAAAGTCCTG---GGGCGAGGTATCTCTCTGCTGGA------------CGCGTTTGGC------------GC---CGCCAACG---ATGTGCTGAAAGGTGCAG----------------------TGCAGGGTATCGCTGAGCTGATT------------AC---------------------------------------------CCGTCC---AG-----------------GCCTGA---------TGAACG---TTG---------AC---------------------TTTGCTGACGTG---CGCACCGTGATGTCCGAA------------ATGGGCTACGCGATGATGG-GTTC--------CGGCGTT-GCC---------TGT--G------GT---G-AAGAT--CGTGCCGAAG-------AAGCG--GCGGAAATG---GCGAT-------CTCCAGCCCATTG--CTGGAAGACATCGACTTGTCCGGCGCCC---GTGGCGTGTTGG----TTAACATT-------------------A--CCGC-TG--GTTTTGA---CCTGCGTCTGGATGA---AT------TTGAAACCG---------------------------TGGGT--AACACTA--------------TCCGTGCT---TTCGCTTC------TGATAACGCGACCG------TAGTGATT---GGTACTTCTCTGGACCCAGAGATGA--A-CGA--------------------TGAACTGCGTGTTACCG---TGGTAG--------CTACCGGT----ATCGGTAT-------------------------------------------------------------------------------------------------------------------------------GGATAAACGCCCTGAAA------------------------TCACGTTGGTAA------------------------------------CCAATAAACAAGCCA------GCCAGCCAGTGATGG----------------------------------------------------------------------------------------------------------------------ATCATCGTTACCAACAGCATGGGATGTCGC---------------------------------------------------------------------------------------------CGTTGCCGCAGGAA----GCCAAG------------------------------------CCGGTAGCCAAGGTGGTGAACGATCAGG------------------GTACATCGCCTAATAAAGAGCC------------------------------------------------------------------------------------------------------------------------------------------------------------------------------------------------------------------------------------------------------------------------------------------------------------------------------------------------------------------------------------------------------------------------------------------------------------------------------------TGATTA-----CTTGGAT------------ATC------------------CCGGCC------------TTCTT------------------------------------------------------------------------------------------------------------------------ACGTAAGC-----------------------AGGCT------------------------GACTAG----------------------------------------------------------------------------------
>Cpneu
GT---G---------------------TC------------------------------------------------------------------------TAGTACTTTAAACGGGGTATTT------------------------------------CCCT--CATCCC---------------TT-----------------------CCGGAAGA------------------------------------------------GT----------CTG------------------------------------CTGAT----------TTATTCATTACG-------AATAAGGAGATCGTAGC-T-----------------------------------------------------------------------------------------------T-------------TGGGGG--------------------------------------------------------------------------A----------G----------------------------AAGG------------GCA----------------------ATGTTTTTCTCACCCACTCCATTCCTATGCA---------------TATTGCTGCGAT----------TACGATCTTAGT------------------------------------------GATTGTAGCTCTTGCTGGAA------------------------TCG---CTA----------------------------------------------------------------------------TTAT---CTGTTTGGGTTG-CTATAGCCAAAGCAT-------------------------------------------------------------------------TCTGTTGATTGCCGTT------GGCATT-----GTTCTTAC------------------------------------TATTTTGACTCTTCT----------------------------------------CTGCCTACAAGCCTT-----------------GGTAGGA-------TTTATTAAA------------TTCATCCGGC-----------------AGCTCCCT--CAGCAGCTCCATACGACAG----------------------TACAATTTATCAGGGAGAAGATT--------------------------------------------------------------------CG-----------------ACCTGA------------------------------AT---------------------CCTCTCTACAGC----------TTGTAACCAAT--------------------------------GCAC--------AGA----------------------G-----------A-AAAAC--CACTC------------AAGATACGCTAAA------GTTAT-----------------------------------------------------ACGAAGAACT------------------------------------CTGC----------GA---CCTCTCACAAAAAGA---GT-----------------------------------------------------------------------------------------------TCAAACTGCAATCAAC----TCTTTATC------------------------------AAAAA--------------------CGTTTTGAGCTTTCTCA-----------------CAA------------------------------------------------------------------------------------------------------------------------------------------------GAATGAAA------------------------------------------------------------------------------------------------------------------------------------------------------------------------------------------------------------------------------------------------------------------------------------------------------------------------------------------------------------------------------------------------------------------------------------------------------------------------------------------------------------------------------------------------------------------------------------------------------------------------------------------------------------------------------------------------------------------------------------------------------------------------------------------------------------------------------------------------------------------------------------------------------------------------------------------------------------------------------------------AGACAA------------------------ATC------------------------------------------------------------------------------------------------------------------------------------------------------------------------------------------------AA---------------------------AACTAG----------------------------------------------------------------------------------
>Csubt
AT---G---------------------AGCGAATTGCAGAT------------------------------------------------------------TGGTGTTTTGATTTTGGGCGGCGGCGTGATCGCCCTGGTGCTGGGTTTCAACATGTTTCAGG--AATGGC---------------GCTTCCGCAA---------------GCGGACGCACCAGGCCTTCGCGCGCCCGCATGGCGAC-------------------GTGCTGCTGGATGTG------------------------------------CCGAAGAACAATGTCCGCGACGGCGTG-------AAAGCCGACCGGATGGA-G--------------------------CCG--------GTGCTGCTGGATGCGGAACTGGAGCCGGAGAGGGCACCGGAAGAGGACGACGAGCCGTTGTTCGAGATTCCGCCGGCG---GAAGCGCCGGTC-------------CGCGAGCCGCC---GCCGGCG-----CCGCGCCGC-----------G---AACCCGCGCTGCAGGAAGTGGAAGTGCCGGTGATGGACGAGGAGGACGAGG-CCG---AGCTGGCGATG--------GACTCCGCCGACCACCAGGCGCTGGT---GG---------------TGGCGATGCTGG----------ACCCGTCGCTGG---------------------------------------ATT--TCAT------CGCCGAGG------------------------TGATGTTCCATG-----------------------AG---CCGCAC----------------------------------------------GAGCTGGCGGCG----ATGCCGCGC--TTCAATGTCGGAA---AGCGCACCCAGCT---------------------------------------------GATCGGCCGCACCGAGCGC---G-----------GCCTGTG--------------------------------GAAAGTGGCCGAGGCGCTG---CCC---------GGC------ACCCGTTACAAGCAGATCAACGTCAGCATGC------AGATGGTG---GACCGCTCCGGCGCGGTGGGCGAGCAGGAGCTGGCCGCCTTCTGC-------------C---AGCAGGTG---TCGCGCTTCGCCGAGGAC----------------------CACGACGCGGCGGTGAGCTTCCC------------GC---------------------------------------------AGCGCC---AGCAAAAGCTGGTGGCGGCGCGCGAAT-------TGGACC---GCT---------TC---------------------TGCGCCGACGTC------GACGTGCTGATCGGC------------ATCAACATCGTGCCTCAGG-CTTC--------GATCGAG------------------G---GC------G--------CGCGCCTGCG-------CAGCTTCGCCGAA------GC----------CGCCGGCCTGCAG--CTGGA---------GCCGGACGGCGCCT---------------------TCCATT-------------------ACCTGGC-CG--ACTCCGG---CAACACGCTGTATTC---GC------TGGTGGCGG---------------------------CCGATCAGATGCCG--------------TTCAC------TTTCCATA------CCTTGCTGGACAAG------TCGTTCCC---GGCGC------TGACGCTGCTGTT-----CGA--------------------CGTGCCGCGCGTGGCCG---GCGGCG--------TAGATGTG----TTCGACCGCGC----------------------------------------------------------------------------------------------------------------------------------------------------------------------CGTGCACTTCG------------------------------------CCAAGCACCTGGCCC-------------------------------------------------------------------------------------------------------------------------------------------AGGAATTCGACGCGCAGCTGGTGGAC-------------------------------------------------------------------------------------------------GACAACCGCCGGGT----GCTGACCGAAACCG----------------------------GCCTGGCCCGCATCCGCGACCAGCTGCT------------------GCACATTTACGGCAGCAT----------------------------------------------------------------------------------------------------------------------------------------------------------------------------------------------------------------------------------------------------------------------------------------------------------------------------------------------------------------------------------------------------------------------------------------------------------------------------------------GGACGA-----CAGGGGC------------ATC------------------GCGCCGGGCAGCGTCGCCGCCCT------------------------------------------------------------------------------------------------------------------------GCGCCTGT-----------------------TCGCC---------------------------TGA----------------------------------------------------------------------------------
>Camalo
AT---G---------------------TTTGAACCTATGGAACTGACCAA---------------------------------------------------CGACGCGGTGATTAAAGTCATCGGCGTCGGTG-----GCGGCGG--------------CGGT--AACGCC---------------GT-----TGA---------------ACACATGG---------------TGCG---CGAGCGC-------------------AT---TGAGG--GTG------------------------------------TTGAA----------TTCTTCGCGGTA-------AATACCGACGCTCAGGC-G--------------------------TTG--------CGCAAGACGGCGGTTGGCCAGACTATTCAGATCG----GTAGCGGTATTACCAAAGGTC-------------TGGGAG---CGGGTGCGAACC-------------CGGAAGTCGGT---CGCAATG-----CAGCAGACG-----------A---AGATCGTG----AAGCTCTGCGTGCAGCGCTTG---ACGG------TGCAG-ACA------------TG--------GTGTTTAT--------CGCAGCAGGCATGGG---------------CGGCGGTACCGG----------TACCGGTGCAGC---------------------------------------GCCAGTGGT------TGCTGAAG------------------------TAG---CTAAAG-----------------------AT---TTAGGG------ATC------------------------------CTGA---CCGTTGCGGTCG----TGACCAAGCCTTTCAATTTTGAAG------GCAAAAAGCG---------------------------------------------TATGGCTTTCGCGGAGCAG---GGGATC--ACTGAGCTGTC--------------------------------CAAGCATGTGGACTCGCTG---ATC---------ACC------ATCC------------CGAACGACAAACTGC---TGAAAGTGCTG---GGTCGTGGTATCTCCCTGCTCGA------------CGCGTTTGGC------------GC---GGCGAACG---ACGTGCTGAAAGGCGCTG----------------------TTCAGGGCATCGCGGAACTGATT------------AC---------------------------------------------CCGTCC---GG-----------------GCCTGA---------TGAACG---TCG---------AC---------------------TTTGCTGACGTG---CGCACCGTGATGTCCGAA------------ATGGGCTACGCAATGATGG-GCTC--------TGGTGTG-GCG---------AGC--G------GT---G-AAGAC--CGTGCAGAAG-------AAGCT--GCTGAAATG---GCGAT-------CTCTTCTCCGCTG--CTGGAAGATATCGATCTGTCTGGCGCGC---GTGGCGTACTGG----TCAACATC-------------------A--CGGC-GG--GCTTCGA---CCTGCGTCTGGATGA---GT------TCGAAACCG---------------------------TGGGT--AACACCA--------------TCCGTGCC---TTTGCATC------GGATAACGCGACCG------TGGTGATT---GGTACCTCTCTGGACCCGGATATGA--A-CGA--------------------CGAGTTGCGCGTGACCG---TTGTTG--------CTACCGGT----ATCGGTAT-------------------------------------------------------------------------------------------------------------------------------GGACAAGCGTCCTGAAA------------------------TCACCCTGGTCA------------------------------------CCAACAAACAGGTGC------AGCAGCCGGTGATGG-------------------------------------------------------------------------------------------------------------------------ATCGTTACCAGCAGCATGGCATGGCGC---------------------------------------------------------------------------------------------CGTTGACGCAAGAG----CAGAA--------A----------------------------CCGGTCGCGAAAGTGGTGAACGATAATA------------------CGCCGCAAACCGCGAAAGAGCC------------------------------------------------------------------------------------------------------------------------------------------------------------------------------------------------------------------------------------------------------------------------------------------------------------------------------------------------------------------------------------------------------------------------------------------------------------------------------------GGATTA-----TCTGGAT------------ATC------------------CCTGCG------------TTCCT------------------------------------------------------------------------------------------------------------------------GCGCAAGC-----------------------AAGCC------------------------GATTAA----------------------------------------------------------------------------------
>Cmichi
GT---G----------------------TCGAACAACCAGAACTA--------------------------------------------------------CCTCGCCGTCATCAAGGTCGTCGGCATCGGCG-----GTGGCGG--------------CGTG--AACGCC---------------GT-----GAA---------------CCGCATGA---------------T-CG--AGCTGGGT-------------------CT---GCGGG--GCG------------------------------------TGGAG----------TTCATCGCGATC-------AACACCGACGCGCAGGC-G--------------------------CTG--------CTCATGAGCGACGCCGACGTCAAGCTCGACGTCG----GCCGCGAGATCACCCGCGGCC-------------TCGGCG---CGGGCGCCGACC-------------CCGAGGTCGGC---CGTCGCG-----CCGCCGAGG-----------A---CCACGCGG----AGGAGATCGAGGAGGCGCTGG---CCGG------CGCGG-ACA------------TG--------GTCTTCGT--------CACCGCGGGCGAGGG---------------CGGCGGCACCGG----------CACCGGCGGCGC---------------------------------------GCCCGTCGT------GGCCCGCA------------------------TCG---CGAAGT-----------------------CG---ATCGGC------GCG------------------------------CTCA---CCATCGGCGTCG----TCACGAAGCCGTTCGGCTTCGAGG------GCAAGCGCCG---------------------------------------------CTCGGCGCAGGCCGAGCTC---GGCGTG--GCGACGCTGAA--------------------------------GAACGAGGTCGACACGCTC---ATC---------GTC------GTCC------------CGAACGACCGCCTGC---TGGAGATCAGC---GACCGCGGCATCAGCATGCTCGA------------GGCTTTCGCG------------AC---CGCCGACC---AGGTGCTCCTCGCGGGCG----------------------TCCAGGGCATCACCGACCTCATC------------AC---------------------------------------------GACCCC---CG-----------------GCCTCA---------TCAACC---TCG---------AC---------------------TTCGCCGACGTC---AAGTCGGTGATGCAGGGC------------GCCGGATCGGCCCTCATGG-GCAT--------CGGGTCG-TCC---------CGC--G------GC---G-CCGAC--CGGTCCATCA-------AGGCC--GCCGAGCTC---GCGGT-------CGCGTCGCCGCTG--CT---CGAGGCGAGCATCGAGGGCGCGC---ACGGCGTGCTGC----TCTCGATC----------------------CAGGGCG--GATCCAA---CCTCGGCATCTTCGA---GA------TCAACGACG---------------------------CGGCC--AAGCTCG--------------TGCAGGAG---GCCGTGCA------CCCCGAGGCCAACA------TCATCTTC---GGCGCGGTCATCGACGACACCCTCG--G-CGA--------------------CGAGGTGCGCGTCACCG---TCATCG--------CCGCGGGC----TTCGACGGCGGCGAGCCG---------------------------------------------------------------------------------------------------------------------GCCTCCAAGGTCGAGAA------------------------------------------------------------------------CCGCCGCAGCGGCTT------CGTCGCCGCGGGCGG----------------------------------------------------------------------------------------------------------------------AGGAGCGGTCGCCGCTCCCGAGGCCGTCGAGTCCGCGCCTGCCCGCC----------------------------------------------------------------------------CGCACGCGGAGGCG----------------------------------------------CCCGTCGCGTCCGTCCCCGCGAGCGACC------------------CGACGTTCGAGGACGACGG---------------------------------------------------------------------------------------------------------------------------------------------------------------------------------------------------------------------------------------------------------------------------------------------------------------------------------------------------------------------------------------------------------------------------------------------------------------------------------------CGACGA-----CCTGGAC------------ATC------------------CCCGAC------------TTCCT------------------------------------------------------------------------------------------------------------------------G-----------------------------------------------------------AAGTGA----------------------------------------------------------------------------------
>Cbolt
TT---G---------------TTAGAGATTAAGATAAATGAGTCAGAGAA---------------------------------------------------TGCCGCCAGGATTATAGTCGTAGGTGTGGGCG-----GCGCAGG--------------AAAT--AATGCA---------------GT-----TAA---------------CCGCATGA---------------T-TG--ACGAAAAC-------------------AT---TGCAG--GGG------------------------------------TGGAG----------TTTATTGGCATT-------AACACTGATAAACAGGC-C--------------------------CTT--------CAGTTTTGTAAAGCCCCCACTGCCATGCAGATTG----GAGAGAAGCTGACCAAGGGAC-------------TGGGAG---CAGGTGCCAGGC-------------CTGAGGTGGGA---GAGAAAG-----CTGCTGAGG-----------A---GAGTTCAG----AAGAGATTTCACAGGCCTTAA---AGGG------CGCTG-ATA------------TG--------GTGTTTGT--------CACCTGCGGTATGGG---------------CGGCGGAACCGG----------AACCGGAGCAGC---------------------------------------TCCAGTGGT------AGCCAAGA------------------------TTG---CAAAAG-----------------------AT---ATGGGG------ATT------------------------------CTTA---CCGTAGGCGTGG----TGACCAAGCCCTTCCGTTTCGAGG------CCAAGACGCG---------------------------------------------TATGAGCAATGCCCTGTCA---GGTATC--GAACAGCTGAA--------------------------------GAACAGTGTCGATACCTTA---ATT---------GTG------ATTC------------CCAATGACAGACTTC---TTGAGATTGTG---GACAGGCGTACCACCATGCCGGA------------TGCACTTAAG------------AA---AGCAGATG---AGGTGCTTCAGCAGGCTG----------------------TTCAGGGCATTACGGATTTGATT------------AA---------------------------------------------TGTTCC---GG-----------------GTCTCA---------TTAACC---TGG---------AT---------------------TTTGCTGATGTC---CAGACCGTCATGATTGAC------------AAGGGCATTGCGCATATCG-GTAT--------CGGCAAG-GCC---------AAG--G------GC---G-ATGAT--AAGGCCATTG-------AGGCG--GTTAAGCAG---GCTGT-------ATCCAGTCCTCTG--TT---AGAGACTACCATTGAAGGCGCCA---GCCATGTCATCA----TCAATATT-------------------T--CCGG---------CGA---TATCAGCCTGATTGA---GG------CCAATGAGG---------------------------CTGCC--AGCTATG--------------TTCAGGAA---CTGGCCGG------TGATGAAGCTAACA------TTATCTTC---GGCGCCATGTTTGATGAGAACGCTC--A-GGA--------------------TGAGGCTACCATCACTG---TCATTG--------CCACTGGT----TTGGACGAGCATGGAGCCAATGCTTCCGTGGCAAAGGCCATGACCGGTTTTACCAGTTTCA--------------------------------------------------------------------------AGACAAAGGTTCCGGCA-----------------------GCAGGAGCGCCCG------------------------------------CCGGACAGCAGGTACATGCGGCAGCGCCTGAGGCAG------------------------------------------------------------------------------------------------------------------CAGCAACAGCGTCTGCACCTTATACCAGCAGACCGGCATCCCAGGGATATTCGACCCACGGCTATAATCCGGCCGGAGGCGGCCAGGGATACACAGCGCCCAAGTATAACCCGAACCAGGGATATTCCGCAGGCGGCAGCC----AGAATGCCGGCCAG----------------------------AATCCTTCCCCTGCTCCAAGCCAGCCTT------------------TCAGACCGGCTACCAATAAGGAGATGC-------------------------------------------------------------------------------------------------------------------------------------------------------------------------------------------------------------------------------------------------------------------------------------------------------------------------------------------------------------------------------------------------------------------------------------------------------------------------------AGATTA----------AT------------ATT------------------CCGGAT------------TTCCT------------------------------------------------------------------------------------------------------------------------GAAGAATA-----------------------AG---------------------------AGATAA----------------------------------------------------------------------------------
>Cbuty
TT---G---------------------TTAGATTTTGAAGCAGATATGCAAGA------------------------------------------------ATTAACCAACATAAAAGTAATTGGCTGCGGCG-----GCGGAGG--------------AAGC--AATGCT---------------GT-----TAA---------------TAGAATGA---------------T-AG--TTGAAGGT-------------------CT---TAAGA--ATG------------------------------------TAGAG----------TTTATTGCAATA-------AATACAGATAAACAAGC-A--------------------------TTA--------TTACTTTCAGAAGCAGACCAAAAGATTCAAATAG----GGGAAAAACTTACTAAGGGAT-------------TAGGGG---CAGGCGCAAATC-------------CTGAAATTGGT---AAGAAGG-----CTGCTGAAG-----------A---AAGCAGAG----AAGAAATTACTGCCGCAATAA---AAGG------TGCAA-ACA------------TG--------GTTTTCAT--------CACAGCGGGTATGGG---------------TGGAGGAACAGG----------AACTGGAGCTGC---------------------------------------TCCTGTTGT------TGCAGAAA------------------------TAG---CTAAAT-----------------------CT---ATGGAA------ATA------------------------------TTAA---CAGTAGGTGTAG----TTACGAAACCATTCCCATTTGAAG------GAAAAAGAAG---------------------------------------------AATGAGACATGCTGAAATG---GGAATA--GAAAACCTTAA--------------------------------GGAAAAAGTAGATACTTTA---GTT---------ATT------ATTC------------CAAATGAAAGATTAC---TTACAATGGCT---GATAAAAAGACAACATTACTTGA------------TTCTTTTAGA------------TT---AGCAGATG---ATGTTTTAAGACAAGGGG----------------------TACAGGCAATATCTGACCTTATA------------AC---------------------------------------------TATTAC---TG-----------------GGGTTA---------TTAATG---CAG---------AC---------------------TTTGCTGATATT---AAAGCTGTTATGCTTAAT------------AAAGGCTTAGCTCATATGG-GAGT--------TGGTTTT-GGT---------AAA--G------GT---G-ATACA--AGAGCACAAG-------ATGCT--GTTAAACAA---GCAAT-------ATCATCACCACTT--TT---AGAAACTTCAATTGATGGCGCTA---CAGATGTAATAA----TTAACTTT-------------------A--CAGG-TG--GAGCTGA---TTTAGGTGCATTAGA---AG------TATACGATG---------------------------CAGCT--GATGTTG--------------TTCGTGAA---GCTGTAGA------TCCAGATGCTAATA------TAATTGTA---GGAGCAGTAATAGATGAAACTCTTA--C-AGA--------------------AGAAGTAAGAATTACAG---TTATTG--------CTACTGGT----TTTGAAACAGAAGCGGGTAA-------------------------------------------------------------------------------------------------------------------AAATGTATTGTCATCAA----------------------ATTCAGTACAAGAA-----------------------------------CTTAAAAAGCCAGTAC------AGCA------------------------------------------------------------------------------------------------------------------------------------------------------------------------------------------------------------------------------------------------------------TGAAACTGCAAAAG----AAGAA-------------------------------------GCAGCTACAACTGCAGAAAAAGAACCAG------------------AAACATCGGCAAATTCTTATGAATC---------------------------------------------------------------------------------------------------------------------------------------------------------------------------------------------------------------------------------------------------------------------------------------------------------------------------------------------------------------------------------------------------------------------------------------------------------------------------------AGATGA-----TTTGGAT------------ATA------------------CCGGTA------------TTTTT------------------------------------------------------------------------------------------------------------------------AAGAAGAC-----------------------AAAGAAAA---------------------CATTAA----------------------------------------------------------------------------------
>Ctesto
AT---G--------CCTATCGACATGATTGAAACCGAAGAATTCAACCA----------------------------------------------------AGGCACGCAGATCAAGGTGATCGGCGTCGGCG-----GTGGCGG--------------CGGC--AATGCC---------------GT-----CGA---------------CCACATGA---------------T-CG--AACGCAGC-------------------GT---CCAGG--GCG------------------------------------TCGAA----------TTCATTACGGCC-------AATACCGATGCTCAAGC-T--------------------------CTG--------TTGCGCAGCCGCGCTCACCGCACCATCCATCTGG----GTGG---------CAGCGGCC-------------TGGGTG---CCGGCAGCAAGC-------------CCGACAAGGGC---CGCGACG-----CTGCGGAAG-----------C---TGCTGTGG----AAGATATTCGCGCTGCCATCG---AAGG------CGCGC-ACA------------TG--------CTCTTCAT--------TACGGCAGGCATGGG---------------TGGTGGTACGGG----------TACCGGTGCATC---------------------------------------GCCTGTGAT------CGCACGAG------------------------TGG---CCAAGG-----------------------AA---ATGGGC------ATT------------------------------CTGA---CGGTGGGTGTGG----TGACCAAGCCTTTCGAGTGGGAAG------GCGGTCGCCG---------------------------------------------CATGCAGAACGCTGACGCC---GGCCTG--GCCGAGCTGGA--------------------------------AGCGAATGTGGACTCGCTG---ATC---------GTT------GTGC------------TCAACGAAAAGCTGC---TCGATGTGCTG---GGTGACGATATCTCCCAGGACGA------------GGCTTTTGCC------------CA---TGCCAACG---ATGTTCTGAAGAACGCCG----------------------TGGGCGGCATTGCTGAAATCATC------------AA---------------------------------------------CGAGTA---CG-----------------GCCATG---------TGAACG---TCG---------AC---------------------TTCGAAGACGTG---CGCACCGTGATGGGCGAG------------CCCGGCAAGGCCATGATGG-GCAC--------GGCCAAG-GCA---------GCC--G------GT---C-CCGAC--CGTGCCCGCA-------TCGCA--GCCGAGCAG---GCCGT-------GGCCTGCCCGCTG--CTGGAAGGCATCGACCTGTCCGGCGCCA---AGGGCGTGCTGG----TGCTGGTG-------------------A--CGGC-CG--CCAAGGGCAGCCTGAAGCTGTCCGA---GT------CGCGTCTGG---------------------------CCATG--TCCACCA--------------TCAACGCC---TACGCGTC------TCCCGATGCGCATG------TGATCTAT---GGCGCCGCCTATGACGACTCGCTGG--G-CGA--------------------CGAGATCCGTGTGACCG---TGGTGG--------CCACCGGCCTGTCGCGTCCCAATGTGCGTC---------------------------------------------------------------------------------------------------------------------GCCAGAACATCCAGGTG-------------------------GTGCAAGGCGG------------------------------------CCTGCGTACCGGTACCGACAACGTGGCCGTGGGCCT------------------------------------------------------------------------------------------------------------------------GCCTCCCCTGGGCGGCATGGAATACGGCACGGCCAACACCAATGTG---------------------------------------------------------------------------CCCAGCGTCTGGCG----CACCA-------------------------------------ACCGCACCCAGGCTTCCGAGCGTGTGAG-------------------CGCGCTGGCCTCTGGCGGCAT------------------------------------------------------------------------------------------------------------------------------------------------------------------------------------------------------------------------------------------------------------------------------------------------------------------------------------------------------------------------------------------------------------------------------------------------------------------------------------GGACGA-----TGTGGAG------------ATC------------------CCGGCC------------TTCCT------------------------------------------------------------------------------------------------------------------------GCGCAAGC-----------------------AGGCT------------------------GATTGA----------------------------------------------------------------------------------
>Cdipth
AT---G---------------------ACTTCCCCAGATAATTA---------------------------------------------------------CCTCGCCGTAATCAAGGTTGTTGGTGTCGGTG-----GCGGCGG--------------TGTA--AACGCT---------------GT-----TAA---------------CCGAATGA---------------T-CG--AAGAGGGT-------------------CT---AAAAG--GTG------------------------------------TTGAG----------TTTATTGCGGTC-------AACACCGACTCTCAGGC-A--------------------------TTG--------ATGTTCTCTGATGCGGATGTCAAGCTCGACATTG----GACGAGAAGCTACTCGCGGCC-------------TTGGTG---CTGGTGCAAACC-------------CTGAAGTTGGA---CGCGCAT-----CAGCAGAAG-----------A---TCACAAAA----ACGAGATCGAAGAAACCCTTA---AAGG------GGCGG-ACA------------TG--------GTCTTCGT--------TACTGCCGGTGAGGG---------------CGGCGGTACTGG----------TACAGGTGCAGC---------------------------------------ACCAGTCGT------TGCGGGAA------------------------TCG---CTAAAC-----------------------GC---TTGGGC------GCA------------------------------CTTA---CCGTCGGCGTGG----TTACGCGTCCATTCAAGTTTGAGG------GCCCACGCCG---------------------------------------------TACCCGCCAAGCAATGGAA---GGTATC--GATGCACTGCG--------------------------------TGAAGTTTGTGACACGCTT---ATC---------GTT------ATTC------------CAAACGATCGCCTAC---TTCAGCTTGGC---GACGCCAACATCACCATGGTTGA------------TGCGTTCCAC------------GA---AGCAGACC---GCGTGCTTCACAATGGTG----------------------TCCAAGGTATTACCGATCTCATT------------AC---------------------------------------------CATTCC---TG-----------------GTCTGA---------TTAACG---TTG---------AC---------------------TTCGCCGACGTT---CGTTCTGTTATGCACGAT------------GCTGGCTCCGCCTTGATGG-GTGT--------TGGTTCT-GCA---------TCT--G------GT---G-AAAAT--CGAGTGCTTA-------CTGCT--GCTGAGCAG---GCAAT-------TAACTCACCACTG--TT---GGAATCCACGATGGAAGGTGCCA---AGGGAGTTTTGC----TCTCCGTT-------------------G--CAGG-TG--GCTCAGA---CCTGGGTCTGCAAGA---AG------TCAACGAGG---------------------------CCGCA--TCCATGG--------------TCCAGGAA---AAAGCAGA------TGAGGACGTTAACC------TCATCTTC---GGTACCATTTTCGACGACAACCTCG--G-AGA--------------------CGAGGTTCGTATTACCG---TGATCG--------CTACTGGT----TTTGACGGTGAGAAGAATTCTCTCGATCGTCAACGCGA-------------------------------------------------------------------------------------------------AGCTGCGCAGCCAGCTG----------------------CTTCACAATCAGCA------------------------------------CCTGCAATGGAAACC--AATCCAACTCCTGCGCCTG---------------------------------------------------------------------------------------------------------ATCGCTCTACGTCGACGTCGTTGTTTGGGGATTCAGATAGTGCTCCG-----------------------------------------------------------------------------------------CGCCATCGCTTGAA----TGAGG----AACCT----------------------------GCTGCGCGACGGACTTCCCATGATTCTG-------------AGGGAATGTACACGCGCCGGTCGGTGCCTCGTGAGTCCTATCGCGATCAGCGTTC--------------------------------------------------------------------------------------------------------------------------------------------------------------------------------------------------------------------------------------------------------------------------------------------------------------------------------------------------------------------------------------------------------------------------------------------------------TGATGA-----CTTTGATGACGATCTCGATATT------------------CCAGAC------------TTCCT------------------------------------------------------------------------------------------------------------------------ACGC-----------------------------------------------------------TAA----------------------------------------------------------------------------------
>Cgluta
AT----------------------------GACCTCACCGAACAACTA-----------------------------------------------------CCTCGCCAAGATTAAGGTCGTCGGCGTGGGCG-----GCGGCGG--------------AGTC--AACGCC---------------GT-----CAA---------------CCGCATGA---------------T-TG--AAGAAGGC-------------------CT---CAAAG--GCG------------------------------------TGGAG----------TTCATCGCGGTG-------AACACCGACTCGCAGGC-T--------------------------CTC--------ATGTTCTCTGATGCCGACGTAAAGCTCGATATCG----GACGTGAAGCTACCCGTGGTC-------------TTGGTG---CCGGCGCGAACC-------------CAGAAGTTGGA---CGTGCCT-----CGGCAGAGG-----------A---TCACAAGA----ACGAAATCGAAGAAACCATCA---AGGG------CGCCG-ACA------------TG--------GTCTTCGT--------TACCGCCGGCGAAGG---------------TGGTGGCACCGG----------AACTGGTGCTGC---------------------------------------ACCAGTCGT------GGCAGGGA------------------------TCG---CCAAGA-----------------------AG---ATGGGC------GCA------------------------------CTGA---CCATTGGTGTTG----TGACCAAGCCTTTCGAGTTCGAAG------GCCGTCGCCG---------------------------------------------TACTCGCCAGGCAGAAGAA---GGCATC--GCAGCACTGAA--------------------------------GGAGGTCTGCGACACCCTC---ATC---------GTT------ATTC------------CAAACGACCGCCTGC---TTGAGCTGGGC---GATGCGAACCTGTCCATCATGGA------------AGCGTTCCGC------------GC---AGCCGATG---AAGTTCTCCACAATGGTG----------------------TTCAGGGTATTACCAACCTGATC------------AC---------------------------------------------CATCCC---TG-----------------GTGTGA---------TCAACG---TGG---------AC---------------------TTCGCGGACGTT---CGCTCCGTCATGTCCGAA------------GCTGGTTCCGCACTCATGG-GTGT--------GGGCTCT-GCA---------CGT--G------GG---G-ACAAC--CGCGTTGTCT-------CTGCA--ACCGAGCAG---GCCAT-------CAACTCTCCACTT--CT---CGAAGCAACAATGGACGGCGCAA---CTGGCGTCCTGC----TGTCCTTT-------------------G--CTGG-TG--GATCCGA---CCTGGGCCTCATGGA---AG------TCAACGCAG---------------------------CTGCA--TCCATGG--------------TCCGTGAG---CGTTCCGA------TGAAGATGTCAACC------TCATCTTC---GGTACCATCATCGACGACAACCTGG--G-CGA--------------------CGAAGTCCGCGTAACCG---TCATCG--------CGACCGGT----TTTGACGCAGCTCGCGCAAGCGCCGCTGA----------------------------------------------------------------------------------------------------------GAACCGCCGCGCAGGCA---------------------TCTCAGCTGCACCTG------------------------------------CAGCTGAGCCAGTCC------AGCAGCAGGTCCCAA---------------------------------------------------------------------------------------------------------------CCACCAACGCAACCCTTCCACCAGAGAAGGAAAGCATCTTCGGTGGTGCACGTGAGGAGAACGATCCTTACCTGTCCCGCTCTGCTGGTGCACGTCATCGCATTGAGGAGACCCGCTCCGGCGGTGGACTCTTCACCACCGGCA----ATGATCGCGATTACCGTCGTGATGAGC---------------GCCGCGAAGATCACCGTGACGAGCGCCGCGATGAGCGCCGCGATGACCGTTCCTACGACCGCCGTGATGATCGTCGTGACGATCGCCGCGATGACCGCGG----------------------------------------------------------------------------------------------------------------------------------------------------------------------------------------------------------------------------------------------------------------------------------------------------------------------------------------------------------------------------------------------------------------------------------------------------AGACGA-----CCTGGAT------------GTAC-----------------CCAGCT------------TCCTC------------------------------------------------------------------------------------------------------------------------------------------------------------------------------------CAGTAA----------------------------------------------------------------------------------
>Cburne
TT---GGCATTAGGAGACAATAACATGTTTGAACTGGGTGAAACCTCACCGCA------------------------------------------------AAATGCCCAAATAAAAGTCATCGGCATCGGCG-----GTGGTGG--------------CGGA--AACGCT---------------AT-----CGA---------------GCATATGA---------------T-CG--CTGAGAAT-------------------AT---CGATG--GTG------------------------------------TAGAG----------TTTGTTTGTGCG-------AATACCGATTCTCAAGC-C--------------------------TTA--------GGGCGATCTAATGCGCGGGTCGTTTTACAGCTCG----GTGATGAAATCACCAAAGGGC-------------TTGGGG---CGGGTGCTGATC-------------CCAGCGTCGGT---CGTCAAG-----CGGCTGAAG-----------A---GGCGCGCG----ATCGCATTCGTGAAATTCTCG---AAGG------AACAG-ACA------------TG--------GTTTTCCT--------AACCGCGGGTATGGG---------------CGGGGGCACGGG----------AACTGGCGCTGC---------------------------------------ACCGATTTT------CGCGGAAG------------------------TCG---CTAAAG-----------------------AG---TTGGGT------ATT------------------------------TTGA---CCGTCGCCGTTG----TGACGAAGCCATTCGTATTTGAAG------GTAAAAAACG---------------------------------------------GATGGATGTGGCGGAAGAA---GGAATC--AAGGCGCTAGG--------------------------------TAACTATGTGGATTCATTG---ATC---------ACC------ATCC------------CCAATAATAAATTAC---TGAATGTGCTG---GGCAAAAACATAACCCTTTTAAA------------TGCTTTTAAA------------GC---AGCGAATA---ATGTCTTATTAGGCGCCG----------------------TTCAAGGGATTGCCGATTTGATT------------AC---------------------------------------------TCGTCC---TG-----------------GATTGA---------TAAACG---TCG---------AT---------------------TTTGCCGATGTA---CGCACCGTCATGTCAGAA------------ATGGGAATGGCTATGATGG-GAAC--------TGGCGTTAGC----------AGC--G------GC---G-AAAAC--AGAGCTCGCG-------AAGCC--GCGGAAGCC---GCTAT-------CGCAAGCCCTCTG--TTGGAAGACGTGGATTTCACGGGCGCTC---GAGGCGTGTTAG----TCAATATC-------------------A--CTGC-TG--GGATGGA---TTTATCGATTGGCGA---GT------TCGAACAGG---------------------------TCGGC--GAAGCTG--------------TGAAGGCA---TTTGCTTC------TGAAACAGCGACGG------TCGTCATC---GGTACCGTTATCGATCCCGATATGA--G-CGA--------------------TGAACTGCGCGTGACGG---TGGTGG--------TGACAGG-----ATTGG----------------------------------------------------------------------------------------------------------------------------------GTTCGCACGCCGGTGGC-------------------------GGCGCTGGTGT------------------------------------TCCCTTAAAACCTGTAAAAAACACGAAAAACGATGG--------------------------------------------------------------------------------------------------------------------CACATTAGATTACCATCAATTGGATCGGCCG----------------------------------------------------------------------------------------------ACTTATATGCGAAA----TCAAGAACCGTCTA----------------------------AACGCACGGTAGATCTCGAAGAACAACG------------------CGACCGGGATTT----------------------------------------------------------------------------------------------------------------------------------------------------------------------------------------------------------------------------------------------------------------------------------------------------------------------------------------------------------------------------------------------------------------------------------------------------------------------------------------------TGAATA-----TTTAGAT------------ATT------------------CCCGCG------------TTTTT------------------------------------------------------------------------------------------------------------------------ACGTCGCC-----------------------AGGAGGAA---------------------GATTGA----------------------------------------------------------------------------------
>Csaka
AT---G---------------------TTTGAACCTATGGAACTGACCAA---------------------------------------------------CGACGCGGTGATTAAAGTCATCGGCGTCGGTG-----GCGGCGG--------------CGGT--AATGCC---------------GT-----AGA---------------ACATATGG---------------TGCG---CGAGCGC-------------------AT---CGAAG--GGG------------------------------------TTGAG----------TTCTTCGCAGTC-------AACACCGATGCCCAGGC-G--------------------------CTG--------CGTAAAACCGCAGTCGGCCAGACCATCCAGATTG----GTAGTGGCATCACTAAAGGTC-------------TGGGTG---CGGGCGCAAACC-------------CGGAAGTGGGG---CGCAACG-----CTGCGGAAG-----------A---AGACCGCG----AAGCGCTGCGTGCTGCGTTAG---ATGG------CGCTG-ACA------------TG--------GTGTTTAT--------CGCAGCCGGTATGGG---------------CGGCGGTACGGG----------CACTGGTGCTGC---------------------------------------GCCGGTTGT------CGCTGAAG------------------------TGG---CGAAAG-----------------------AC---CTCGGC------ATT------------------------------CTGA---CCGTGGCTGTCG----TGACCAAGCCGTTTAACTTTGAAG------GCAAGAAGCG---------------------------------------------TATGGCTTTTGCCGAACAG---GGTATT--GCCGAGCTCTC--------------------------------CCGTCATGTCGACTCCCTG---ATC---------ACC------ATTC------------CTAACGACAAGCTGC---TGAAAGTGCTG---GGTCGTGGGATCTCTCTGCTGGA------------CGCGTTTGGT------------GC---TGCGAACG---ACGTGCTGAAAGGCGCGG----------------------TGCAGGGTATCGCCGAGCTGATT------------AC---------------------------------------------GCGTCC---GG-----------------GTCTGA---------TGAACG---TCG---------AC---------------------TTTGCAGACGTG---CGCACCGTGATGTCTGAA------------ATGGGCTACGCCATGATGG-GCTC--------GGGTGTG-GCA---------AGC--G------GC---G-AAGAC--CGTGCGGAAG-------AAGCG--GCCGAAATG---GCCAT-------CTCCAGCCCGCTG--CTGGAAGATATCGATCTGTCCGGCGCGC---GTGGCGTTCTGG----TCAACATC-------------------A--CGGC-GG--GCTTTGA---CCTGCGTCTTGATGA---GT------TCGAAACCG---------------------------TGGGT--AACACCA--------------TCCGCGCC---TTCGCATC------GGATAACGCGACCG------TGGTTATC---GGTACATCTCTCGACCCGGATATGA--A-CGA--------------------CGAACTGCGCGTGACTG---TGGTTG--------CGACCGGT----ATCGGCAT-------------------------------------------------------------------------------------------------------------------------------GGATAAGCGTCCTGAAA------------------------TCACGCTGGTGA------------------------------------CCAATAAGCAGACGC------AGCAGCCTGCAATGG-------------------------------------------------------------------------------------------------------------------------ATCGTTATCAGCAGCACGGTATGGCGC---------------------------------------------------------------------------------------------CGCTGACCCAGGAG----CAGAAA------------------------------------CCGGCTTCTAAAGTGGTTAACGACCCGA------------------CGCCGCAGACGGCAAAAGAGCC------------------------------------------------------------------------------------------------------------------------------------------------------------------------------------------------------------------------------------------------------------------------------------------------------------------------------------------------------------------------------------------------------------------------------------------------------------------------------------AGATTA-----TCTGGAT------------ATT------------------CCGGCG------------TTTCT------------------------------------------------------------------------------------------------------------------------GCGTAAGC-----------------------AGGCT------------------------GATTAA----------------------------------------------------------------------------------
>Cmetali
AT---G------------------GACTTTGACATGATCGAAACGGAGATTCAGGA---------------------------------------------CGGCACCATCATCAAGGTGGTGGGCGTGGGCG-----GCGCGGG--------------CGGC--AATGCC---------------GT-----GCA---------------GCACATGA---------------T-CA--GCCGTGGC-------------------GT---GCAGG--GTG------------------------------------TGGAA----------TTCATTTGCATG-------AATACCGATGCCCAGGC-G--------------------------CTG--------AAGCGCTCCACCGCATCGCGCGTGCTGCAACTGG----GC---------AACACCGGCC-------------TTGGTG---CCGGTGCCAAGC-------------CGGAAGTTGGC---CGTAACT-----GCGCGGAGC-----------A---GGCGCGTG----ACCAGATCGCCGACGCCCTGC---GCGG------CGCGC-ACA------------TG--------GTCTTCAT--------CACTGCCGGCATGGG---------------CGGCGGCACCGG----------TACCGGTGCCGC---------------------------------------GCCGATCGT------GGCGCAGG------------------------TGG---CCAAAG-----------------------AA---ATGGGC------ATC------------------------------CTGA---CCGTGGGCGTGG----TCAGCAAGCCGTTCGACTTCGAAG------GCGCGCGCCG---------------------------------------------TGCCAAGGTGGCCGAACAC---GGTTCG--GGCGAACTCGA--------------------------------GTCGTCGGTGGACTCGCTG---ATC---------GTG------GTGC------------TCAACGAGAAGCTGT---TCGAAGTGATG---GGCGACGACGCCGAGATGGACAAG-----------TGCTTCCAGT------------GC----GCCGATG---ACGTGCTGCATAACGCTG----------------------TCGCTGGCATCGCCGAAATCATC------------AA---------------------------------------------TGTCGA---CG-----------------GTCTCG---------TGAACG---TCG---------AC---------------------TTTGAAGACGTG---AAGACGGTGATGGGCGAG------------CAGGGCAAGGCCATGATGG-GTAC--------GGCTACC-GTC---------TCC--G------GC---G-TGGAT--CGCGCCCGCC-------TGGCC--GCCGAGCAG---GCTGT-------GGCCAGTCCGCTG--CTCGAAGGCGTGGACCTGTCCGGCGCGC---GTGGCGTGCTGG----TCAACATC-------------------A--CGGCCAGCCGCTC------GTTGAAGCTGTCGGA---AA------CCAAGGAAG---------------------------TCATG--AACACGA--------------TCCGCAGC---TACGCCGC------GGAGGACGCGACCG------TGATCTTC---GGTACGGTGTACGACGATTCGATGA--G-CGA--------------------CGCGCTGCGCGTGACCG---TGGTGG--------CCACTGGC----CTGGGCCGTTCTGCCAA----------------------------------------------------------------------------------------------------------------------GAAGCAGCAGCCGATGA---------------------------CGCTGCTGA------------------------------------AGACCGGCACGGACAACATCCCGGTGCAGATGATGG------------------------------------------------------------------------------------------------------------------------CAGGCCTGACCGCTGCCCCGGCGCATGCATCGCCGGACTACAGCGGCCTGGATA-------------------------------------------------------------------CGCCGGCCGTGTGGCGCAGCTCGCGCGAGTCG----------------------------GCGTCCGCCCATGTGGCGG---------------------------CGCTGCAAGAGAAGGGCGT---------------------------------------------------------------------------------------------------------------------------------------------------------------------------------------------------------------------------------------------------------------------------------------------------------------------------------------------------------------------------------------------------------------------------------------------------------------------------------------GGATAC-----GTACGAC------------ATC------------------CCGGCC------------TTCCT------------------------------------------------------------------------------------------------------------------------GCGCAAGC-----------------------AGGCT------------------------GACTGA----------------------------------------------------------------------------------
>Cavid
GT---G----------GCTATTCCATCCCAGAACTA-----------------------------------------------------------------CCTCGCCGTGATCAAGGTCGTGGGGGTAGGCG-----GTGGCGG--------------CTGC--AATGCC---------------GT-----TAA---------------CCGCATGA---------------T-CG--AGGCGGGA-------------------CT---CAAGG--GAG------------------------------------TTGAG----------TTCCTCGCTGTC-------AACACCGATGCCCAGGC-C--------------------------CTC--------CTCACGAGCGATGCCGACGTCAAGCTCGACATCG----GCAGGGACCTCACCCGAGGAC-------------TGGGTG---CAGGTGCGGACC-------------CTGACAAGGGA---CGTCAGG-----CTGCCGAGG-----------A---TCACGCTG----ACGAGATCGAGGAGTCCCTCA---AGGG------CGCCG-ACA------------TG--------GTCTTCGT--------CACCGCCGGTGAGGG---------------CGGTGGGACTGG----------CACAGGTGCTGC---------------------------------------TCCCGTCGT------CGCCAAGA------------------------TTG---CTCGTT-----------------------CC---CTCGGG------GCC------------------------------CTGA---CCATTGGTGTCG----TGACCCGCCCGTTCTCCTTCGAGG------GCCACCGCCG---------------------------------------------TTCGTCCCAGGCCGAGTCC---GGTATC--GGCAATCTGCG--------------------------------CGACGAGGTCGACACCCTC---ATC---------GTC------ATTC------------CCAACGACAAGTTGT---TGGACATGACG---GACCAGCAGATCGCCATCCTGGA------------CGCCTTCAAA------------CA---GGCCGACC---AGGTGCTGATGCAAGGTG----------------------TTTCCGGCATTACCGACCTCATC------------AC---------------------------------------------GACGCC---GG-----------------GTCAGA---------TCAACT---TGG---------AC---------------------TTCGCCGACGTC---AAGTCGGTCATGTCGAAC------------GCCGGATCGGCCCTCATGG-GCAT--------CGGACGT-GCC---------TCT--G------GC---G-AGGAC--CGCGCCCGTG-------CTGCC--GCCGAGATG---GCCAT-------CTCGTCCCCGCTG--CT---CGAGGTGTCCATCGACGGTGCTC---GCGGCGTACTGC----TGTCCATC-------------------G--CCGG-TG--GCTCCGA---CCTCGGTCTGTTCGA---GG------TCGCCAGTG---------------------------CGGCC--AATCTCA--------------TCGAGGCC---GCCGCTCA------CGACGAGGCCAACA------TCATCTTC---GGCACCATCATCGACGATGCCCTCG--G-CGA--------------------TGAGGTGCGCGTCACGG---TCATCG--------CGGCCGGG----TTCGAGAAT------------------------------------------------------------------------------------------------------------------------------GGCCAGCCCACCAGCAC------------------------------------------------------------------------CAAGCAACCTGGCAT--------CAGCCAGCGTCCG-----------------------------------------------------------------------------------------------------------------------GCCTCCCGTCCGGCAATGAGCAATCGTTCCTCGGCAGGAGTCTTTGGTACCGGGGCAGCCCCGTCCGGATCTTCCTCCAGCGCGAAC-----------------------------------CGTCAGGGCAGCGGCAACCAGCAGCCGACCCC----------------------------GATTCGTCCGCAGACCCAGGGCAGCCCGTTCGGTCATCGTCCCTCCCAGCCGGAGCAGTTGAACCAGCCGGTCCAGCAGCAGGACGAGCGTCCGCAGGTCGATGAGCCCGA-----------------------------------------------------------------------------------------------------------------------------------------------------------------------------------------------------------------------------------------------------------------------------------------------------------------------------------------------------------------------------------------------------------------------------------------GGATGA-----TCTGGAT------------ATC------------------CCCGAC------------TTCTT------------------------------------------------------------------------------------------------------------------------G-----------------------------------------------------------AAGTGA----------------------------------------------------------------------------------
>Dradio
AT---GCA---------------------------------------------------------------------------------------------AGCAGCCAGAATTCGCGTCATCGGCTTGGGCG-----GGGCGGG--------------CAAC--AACGCC---------------GT-----CAA---------------CCGCATGA---------------T-CG--AATCGGGA-------------------CT---CGAGG--GCG------------------------------------TCGAG----------TTCATCGCCGGC-------AACACCGACGCGCAGGT-G--------------------------CTC--------GCCAAGAGCCACGCCGAAGTGCGCATTCAGCTCG----GCGACCGCCTGACGCGCGGCC-------------TCGGCG---CGGGCGCAGACC-------------CCAAGGTGGGC---GAAGAAG-----CCGCCGTCG-----------A---AGACCGCG----ACCGCATCAAGGAATATCTCG---ACGA------TACCG-ACA------------TG--------CTCTTCAT--------CACGGCGGGCATGGG---------------CGGCGGCACCGG----------CACCGGCTCGGC---------------------------------------GCCCGTCGT------GGCCGAAA------------------------TTG---CCCGCG-----------------------AA---ATGGGC------ATC------------------------------CTGA---CGGTTGCTATCG----TGACCCGCCCCTTCAAGTTCGAAG------GCCCCAAGCG---------------------------------------------CATGCGCGTGGCCGAAGAA---GGCATG--AGCAAGCTCGC--------------------------------CGACCGGGTGGACGGCATG---ATC---------GTG------GTGA------------ACAACGAAAAGCTGC---TCACCGCCGTG---GACAAGAAGGTGTCGTTCCGCGA------------AGCCTTCCTG------------AT---CGCGGACC---GGGTGCTGTACTACGGCG----------------------TCAAGGGCATCAGCGACGTGATC------------AA---------------------------------------------CGTCGA---GG-----------------GGATGA---------TCAACC---TCG---------AC---------------------TTCGCCGACGTG---CGCAACCTGCTCGCCAAC------------TCCGGCACCGTCCTGATGG-GCAT--------CGGCGCG-GGG---------CGC--G------GC---G-ACAAG--ATGGCCGAGG-------AAGCT--GCCATGAGC---GCCAT-------TCACTCGCCGCTG--CT---CGAACGCGGCATTGAGGGCGCGC---GCCGCATCCTGG----TCAACGTG-------------------A--CCGG-CG--GCTACGA---CCTGTCCATGACCGA---TG------CCAACGAGA---------------------------TCGTC--GAGAAGA--------------TTCGCGAGGCCACCGGCTT------CGATGACCCCGACA------TCCTCTTC---GGCATTACCCCCGACGAGGCGGCGG--G-CGA--------------------CGAAGTGCGCGTGACCG---TCATCG--------CCACCGGC----TTCGGCGACAACACCTACGCGGCTCCGCTG---------------------------------------------------------------------------------------------------------GGCGGCGTGGTCAGCAG------------------------------------------------------------------------CGGACGCGGCGGCTACGACCAGGGCGGCTACGGCAG-----------------------------------------------------------------------------------------------------------------------------CGGTCTGGTGCGCCCGGTG-------------------------------------------------------------------------------------------------CGCGGCGGGCAGGG----CGGTC-------------------------------------TGGGTGGCGGCAGCAGCTACGACCCCAA----------------------------------------------------------------------------------------------------------------------------------------------------------------------------------------------------------------------------------------------------------------------------------------------------------------------------------------------------------------------------------------------------------------------------------------------------------------------------------------------------------------------------GGACTA--------CGAC------------ATC------------------CCCGCT------------TTCCT------------------------------------------------------------------------------------------------------------------------GCGCAACGTCGGCGGA--------------------------------------------CAGTAA----------------------------------------------------------------------------------
>Dacido
ATGA-G-----------------------------------------------------------------------------------------------TAACCTGCAAATCAGTCTGGCCGTCCTGGGCTTTGTGGTGCTGG-----------CCCTGAT--CATTGC---------------CT-----ACA---------------ACAGCTGG---------------TCCG-CGCGCCGCA-------------------ATGCACCCAAGCGCG------------------------------------CCGAC----------CCCGTCGATGAA---GCGCAGCGCGATCCCTCGCGC---------------------------------------CATGAGCCCGGCATGGACACCGTGGGCCA---CG----GCCCGGACCTGACGCACAGCCTG-----------CGCGAG---CCCGTGCTGGGCGACTTCGGCTCCGCCGCGCCGGGCCAGAGCCCCG-----CCTCTGTGG-----------A---CCGCTTCG----CCGAAACCGACGCCGAGCTGG---------------CCC-ATC------------TG--------GTCCAGCTCGAAG---AGCAGCAGCGCCAGG---------------CCGCGGCCCAGGCTGCGCTGGCTGCCAAGGCCGC---------------------------------------CCAGGCAGTGCAGTCCGCGCAGG------------------------CCG---CCCATGCCCTGCAGGCGGGCGAAGACGCCAGCGCTTCGGC------ACCCGCATCTGAATCTGTGTCCGTGCCTGCGGCGTCC---CCGTCGGCACCGCAGTCCATCGAGCCTTCCCTCAACGACG-CGGCCCTGACCAGCG---------------------------------------------CG-GCCGCCAGCCGCCCGG----GTTTG--GATGCGCTGAT--------------------------------CGACGCCATTGCCCCCGTGCAGGTC---------GGCCAGGCCGTGC------------CTGGCGAACTGGCGC---TGCAGGCCCA----GCCCGCCACGCGGCGCGCGGGCAACA---------AGCCCTTTGCGATCGAGGGCATGAACCAGTCCACCCACCAGTGGGAGCCGCTGCAGCCCGGCCAGCGCTACCTGGGCTTCCAGGCCGGCGTGCAGCTGGCC------------AA---------------------------------------------CCGCAC---GG-----------------GTGCGC---------TCAACGAGATCG---------AG---------------------TTCTCCGAGTTC------GTTGCCAAG--------------------GTGCAGCGCTTTGCCGACGCGC--------TGG-----GCG---------CCA--C---GCCCG---A--------CGTGCCCGAC-------ATGCT--GCAGGAAGTGGCGCGAG-------CGCGCGAGCTCGA--CCAGT-----------TCGCCAGCGAGC---ACGACGCCCAGC----TCACCTTC-------------------ATGCTGCGCGCACGCCAGG---CCTCCTGGAGCGCGG---GC------TACGTGCAG---------------------------CAGAA--CGCATCG--------------CGCCAGGGCTTTCTGCCGGGCTCCATGCCCGGGCGCAT------------------GGCCCTGCCTTCGCCCACGCC--------CGG--------------------CATGCCGCCGGTGCTGG---TGCTCAACTACGACCCGCAGGC----GGCGAT---------------------------------------------------------------------------------------------------------------------------------GGCCGACGACCTGGACA----------------------C--CTCGGTGGTGC------------------------------------GCGAGTTCCTGCTGAGCCTGGACGTGCCCCAGGTGC----------------------------------------------------------------------------------------------------------CGCGCGGCGAGCAGGCCTTCGTGCAGTTGCGCCAGGTGGCCGAGCGCCTGTGTCAGACCATGGACGGCGTG----------------------------------------------------------------CTCTGCGACCAGAA----CGGC-----TACCT----------------------------GCTGCCGGCCATGGCGCTGGACCCCATC------------------CAGCACGACCTGGAACATCTCTA-----------------------------------------------------------------------------------------------------------------------------------------------------------------------------------------------------------------------------------------------------------------------------------------------------------------------------------------------------------------------------------------------------------------------------------------------------------------------------------TGACAA-----GCTCGAC------------AGCCGCGAGCTGTCGGCGGGCTCCATG------------CTGGC------------------------------------------------------------------------------------------------------------------------GCGGCGAC-----------------------TGTTC------------------------AGCTGA----------------------------------------------------------------------------------
>Dvulga
AT---G------------------------GAATTCATGGATATCGACATCGAGAA---------------------------------------------CTCCGCCAAGATCAAGGTCATAGGCGTAGGTG-----GCGGCGG--------------CGGC--AACGCC---------------GT-----GCA---------------GAACATGA---------------T-CACCTCCACGCT------------------------CAAGG--GCG------------------------------------TGACC----------TTCATCTGCGCG-------AACACCGACGTGCAGGC-C--------------------------CTT--------GGCCGTTCTTCGGCGGAACTCAAGATACAGCTTG----GCGAAAAACTCACCAAGGGCC-------------TCGGCG---CCGGTGCCAATC-------------CGCAAATAGGT---CGTGACG-----CTGCCGTCG-----------A---GAGCATGA----ACGCGATCAAGGATTGCATCG---GTGA------AGCCG-ACA------------TG--------GTGTTCGT--------CACCGCAGGCATGGG---------------TGGCGGCACCGG----------TACCGGTGCAGC---------------------------------------CCCTGTCAT------CGCGCAGG------------------------CCG---CCCGCG-----------------------AG---ATGGGC------GCG------------------------------CTCA---CCGTGGGTGTGG----TGACCAAGCCCTTCTTCTTCGAAG------GCCGCAAGCG---------------------------------------------CCTTGAAGCCGCGGAACAG---GGCATT--GCCGACTTCCG--------------------------------CGAGCATGTGGACAGCCTC---ATC---------ACC------ATCC------------CCAACGACAGGCTGC---TTTCGCTGGCC---CCCAAGAAGGCCACCTTCGTGGA------------AATGCTCAAG------------AA---GGCTGACG---AAGTGCTCTACTTCGCCG----------------------TCAAGGGCATCTCCGACCTCATC------------AT---------------------------------------------GGTGCC---CG-----------------GCCTCA---------TCAACC---TCG---------AC---------------------TTCGCCGACGTG---AAGGCCGTCATGGGCGAG------------TCGGGTCTTGCCATGATGG-GCGC--------AGGCATC-GCC---------CGT--G------GC---G-AGTCG--CGTGCCCGCG-------AGGCC--GCCATGAAG---GCCAT-------CACCAGCCCGCTG--CTTGAAGACGTCTCCATCGACGGTGCAC---GTGGTGTGCTCA----TGAACATC-------------------A--CCTG-CG--GTCCCGA---CCTCACCATCGACGA---AG------TCAGCGAAG---------------------------CCGCA--GGCATCA--------------TTCAGGAA---GCCGCACA------CGATGAGGCGCGCA------TCTTCTTC---GGTACGGTCTTCGACGAGTCGGCTG--G-CGA--------------------TGAGATGCGCATCACCG---TCATCG--------CCACCGGC----ATCGAAGCCTGTGGTTCGGCCACCGTCACACCC------------------------------------------------------------------------------------------------------AACGCACAGAACGGCAA----------------------CATCGCCCAGTTCC------------------------------------GTCGTCCTTCGCAGC------AGCAGGCGGCACCCG-------------------------------------------------------------------CCGCACAGCGCCCTGCACCGCAGGCCCGTGTCGAGTCCGGCCCCGTAGCCGAATTCGGGCGTCAGCAGCCGCAGCAGGCCCCGCAGCAGCCGCAGCAGGCTCCCCAGCAGGCACAGCAGGTCGCGCCGGGGCGCGGGTTGTCCAACTT--------------------------CTCTGATGAAGACA----GGAACATCCCCGCATACCTGCGCAAACAGACCCGCAATCCTTCCGGCATCAGCCGTTCCAATGGAGGGCA-------------------CGTGCCGGGGGAGGATGATTTCATTTTCGACGA------------------------------------------------------------------------------------------------------------------------------------------------------------------------------------------------------------------------------------------------------------------------------------------------------------------------------------------------------------------------------------------------------------------------------------------------------------------------GGACGA-----GTTCGAA------------CTG------------------CCCACG------------TTCAT------------------------------------------------------------------------------------------------------------------------TCGCAAGC-----------------------AGGCC------------------------GACTAG----------------------------------------------------------------------------------
>Eictaluri
AT---G---------------------TTTGAACCAATGGAATTAACCAA---------------------------------------------------TGACGCGGTGATTAAAGTCATCGGCGTCGGCG-----GCGGCGG--------------CGGC--AACGCC---------------GT-----TGA---------------ACACATGG---------------TGCG---TGAACGC-------------------AT---TGAAG--GCG------------------------------------TTGAG----------TTTTTTGCGGTG-------AATACCGATGCACAGGC-T--------------------------CTG--------CGCAAGACGGCCGTTGGCCAGACGATACAGATCG----GCAGCGGCATTACTAAAGGAC-------------TGGGTG---CAGGTGCTAACC-------------CAGAGGTCGGA---CGCAATG-----CGGCGGAAG-----------A---AGATCGCG----AAGCGCTGCGCGCTGCGCTGG---ATGG------GGCCG-ATA------------TG--------GTCTTCAT--------CGCTGCCGGCATGGG---------------CGGTGGCACCGG----------TACTGGCGCGGC---------------------------------------GCCGGTAGT------GGCTGAAG------------------------TGG---CAAAAG-----------------------AG---CTGGGT------ATC------------------------------CTGA---CGGTTGCCGTTG----TCACCAAGCCGTTTAATTTTGAAG------GCAAGCGTCG---------------------------------------------TATGGCGTTTGCTGAACAG---GGTATC--GCCGAGCTGTC--------------------------------CAAGCACGTCGATTCTCTG---ATT---------ACC------ATTC------------CCAACGATAAGCTGC---TGAAGGTGCTG---GGGCGCGGTATCTCTCTGCTGGA------------TGCCTTCGGC------------GC---GGCCAACG---ACGTGTTGAAAGGGGCAG----------------------TACAGGGTATTGCTGAGCTGATC------------AC---------------------------------------------CCGTCC---GG-----------------GCCTGA---------TGAACG---TCG---------AC---------------------TTTGCCGACGTA---CGTACTGTGATGTCTGAA------------ATGGGCTACGCCATGATGG-GTTC--------CGGTATG-GCC---------AGC--G------GG---G-AAGAC--CGAGCGGAAG-------AGGCT--GCCGAGATG---GCTAT-------TTCTTCTCCACTG--CTGGAAGACATCGATCTGTCCGGCGCCC---GCGGCGTACTGG----TTAACATC-------------------A--CCGC-GG--GCTTTGA---CCTGCGTCTGGATGA---GT------TTGAGACCG---------------------------TCGGT--AACACCA--------------TTCGTGCC---TTTGCCTC------TGATAACGCGACGG------TGGTTATC---GGTACCTCTCTCGACCCGGATATGA--A-CGA--------------------TGAGTTGCGCGTAACCG---TGGTGG--------CTACCGGC----ATTGGTAT-------------------------------------------------------------------------------------------------------------------------------GGACAAGCGTCCGGAGA------------------------TCACCCTGGTGT------------------------------------CCAATAAGCAGGGGC------AGCAGCCAGTGATCG----------------------------------------------------------------------------------------------------------------------ACCAGCGCTACCAGCAGCATGGCCTGTCGC---------------------------------------------------------------------------------------------CGCTGCCGCAGGAG----AGCAA-----GCCG----------------------------GCAGCGGCTAAAGTGGTTAACGATCAGA------------------GCGTGCCGAACGGGAAAGAGTCTGA---------------------------------------------------------------------------------------------------------------------------------------------------------------------------------------------------------------------------------------------------------------------------------------------------------------------------------------------------------------------------------------------------------------------------------------------------------------------------------CGACTA-----CCTGGAT------------ATT------------------CCGGCC------------TTCCT------------------------------------------------------------------------------------------------------------------------GCGTAAGC-----------------------AGGCC------------------------GACTGA----------------------------------------------------------------------------------
>Ecorro
ATGCAG---------------TTGGTTTATGATGTTGTCGAATCCGCAGCCAG------------------------------------------------TCCGGCGGTCATTAAAGTTATCGGTATTGGTG-----GCGGTGG--------------CTGT--AATGCT---------------AT-----TAA---------------CAATATGA---------------T-AG--ACAACACG-------------------GT---ACAAG--GCG------------------------------------TTGAA----------TTTATTAGCGCC-------AACACCGATGCCCAATC-T--------------------------TTA--------CAGGGCAGCAAAGCGCCCAAGCGCATCCAGCTAG----GTACTAATTTGACCAAAGGTT-------------TGGGTG---CCGGCGCCAATC-------------CGGAAACCGGC---CGTAATG-----CCGCTCTGG-----------A---AGACCGTG----AAACCATCGCCGACGCCATTC---AAGG------CGCCA-ATA------------TG--------CTGTTCAT--------TACCACCGGTATGGG---------------TGGCGGCACCGG----------TACCGGCGCTGC---------------------------------------TCCGGTAGT------GGCCGAGA------------------------TTG---CCCGTG-----------------------AG---CTGGGT------ATC------------------------------CTGA---CCGTGGCTGTGG----TGACCCGCCCGTTCGAACATGAAG---------GCAAACG---------------------------------------------CATCCAGATTGCCAAAGAC---GGCTTG--GAAACCCTGAA--------------------------------AAACCAAGTAGACTCGCTC---ATC---------GTT------ATCC------------CGAACGACAAACTGA---TGACCGCCCTG---GGCGAAGATGTAACCGTGCGCCA------------GGCATTCCGT------------GC---TGCTGATA---ACGTGTTGCGCAACGCAG----------------------TGGCCGGTATTGCCGAAGTGATT------------AC---------------------------------------------CTGCCC---CG-----------------GCATGA---------TCAACT---TGG---------AC---------------------TTCGCCGACGTA---CGCAACGTAATGGGTATC------------ATGGGCATGGCCATGATGG-GTTC--------TGGTTTC-GCA---------CAA--G------GT---A-TCGAC--CGTGCCCGTT-------TGGCT--ACCGAGCAG---GCAAT-------TGCCAGCCCGCTG--CTGGACAATGTAACGCTGGAAGGCGCAC---GCGGTGTGTTGG----TGAACATC-------------------A--CTAC-CG--CCCCTGATGGTCTGACCATGAAAGA---GT------ATAAAGAAA---------------------------TCATG--TCAGTAG--------------TGAGCGAA---TATGCTCA------CCCTGATGCTGAAT------TGAAATAT---GGTACAGCTGAAGACGCTGCCATGGAGGAAGG--------------------CGAAATCCGCGTTACCA---TTATTG--------CCACCGG-----CCTGAAAGAGCAAGG------------------------------------------------------------------------------------------------------------------------CGACAACAGCCAGAGCA----------------------G--CAATTTGCGCA------------------------------------TGGTGAAAACTGCCC------AAGCTACCGGCACAG---------------------------------------------------------------------------------------------------------------------ATGGCGCATTCCCGGAAATCGACAGTGTTATCCGTTCAGGT-----------------------------------------------------------------------------------CGCACTGCCCGCAC----CATGA----ATTTG----------------------------GCTGCTTCTGATTTTGCCAACCAATCTG------------------TGTT------------------------------------------------------------------------------------------------------------------------------------------------------------------------------------------------------------------------------------------------------------------------------------------------------------------------------------------------------------------------------------------------------------------------------------------------------------------------------------------------------GGACGA-----TTTTGAA------------ATT------------------CCGGCG------------GTGAT------------------------------------------------------------------------------------------------------------------------CCGCCGCC-----------------------AGGCT------------------------GATTAA----------------------------------------------------------------------------------
>Etayi
TT---G---------------------CTGGAAATTAAGACAAATGACGCTGAGTC---------------------------------------------TGCCGCTAAAATCATTGTTGTTGGTGTTGGCG-----GTGCGGG--------------CAAT--AATGCT---------------GT-----TAA---------------TAGAATGA---------------T-CG--ATGAAAAA-------------------AT---CGATG--GTG------------------------------------TTGAT----------TTTGTAGGAGTT-------AATACGGACAAGCAGGC-G--------------------------CTT--------CAGCTTTGCAAGGCGCCCAAGCTGCTTCAGATCG----GAGAAAAGCTGACCAAGGGAC-------------TGGGAG---CCGGCGCCAAGC-------------CGGAAATCGGT---GCGAAGG-----CGGCGGAAG-----------A---GAGTACGG----ATGAGATCACCAATGCACTGA---CGGG------TTCGG-ATA------------TG--------GTATTTGT--------CACGTGCGGAATGGG---------------AGGCGGTACCGG----------AACGGGCGCGGC---------------------------------------GCCTGTTAT------CGCGGGAA------------------------TTG---CCAAGA-----------------------AA---ATGGGA------ATC------------------------------CTTA---CCGTAGGTGTTG----TTACCAAGCCTTTCCGCTTTGAGG------CAAGAACACG---------------------------------------------TATGACGAATGCTTTGAAT---GGTATC--GAGCGTCTGAA--------------------------------GGACAGTGTTGATACCCTG---ATT---------GTT------ATCC------------CCAATGACAAGCTCC---TTGAGATCGTG---GACAGAAGGACAACCATGCCGGA------------AGCGCTTAAG------------AA---GGCGGATG---AAGTCCTTCAGCAGGCCG----------------------TACAGGGAATTACGGATCTGATC------------AA---------------------------------------------TGTACC---GG-----------------CTGTCA---------TCAACC---TTG---------AC---------------------TTCGCCGATGTA---CAGACCGTTATGAAAGAA------------AAAGGAATTGCCCATATCG-GTAT--------CGGCCACGGCA---------AGG---------GT---G-ATGAT--AAGGCGAGCG-------AAGCA--GTCAAGATG---GCTGT-------GGAAAGCCCGCTG--CT---TGAAACGACTATCGCAGGAGCCA---CCGATGTTATCA----TCAATGTC-------------------A-----------GCGGTGA---CATTTCCATGTATGA---TG------CGGATGACG---------------------------CGGCT--AGCTACG--------------TACAGCAG---CTTACCGG------AGATGACGTTAATA------TCATTTTT---GGCGCCATGTACGATGATTCCACAC--C-GGA--------------------TACCTGCCAGATTACCG---TTATTG--------CCACCGGA----CTGGATGACAA----------------------------------------------------------------------------------------------------------------------------GCCCCAGCAGTCGCAGA---------------ACAAATTCGGCTCCCAGTTCA------------------------------------GTGTGAAGCCCCAGC------AGTCGCCTGTGAAGC------------------------------------------------------------------------------------------------------------------------CTGTGCAGCCCGGAATGGGAACAAGGCCTTACACCCCGGTTTC------------------------------------------------------------------------------CCCTGCTCCTACAG----CCGGAACCAAGCCGGTTG------------------------CCCCCGCTCCCAACTATACAGGAATACA------------------TAAGCCCGGCAATCTGAGAAGCAACGTG------------------------------------------------------------------------------------------------------------------------------------------------------------------------------------------------------------------------------------------------------------------------------------------------------------------------------------------------------------------------------------------------------------------------------------------------------------------------------GAAGAGAAGTCCCTTAAG------------ATT------------------CCTGAT------------TTCCT------------------------------------------------------------------------------------------------------------------------TCAGAAA-----------------------------------------------------AAATAA----------------------------------------------------------------------------------
>Eadhae
AT---G------------ACTATCAACTTGCAGAAGCCGGATATCACGGAGCT------------------------------------------------GAAGCCCCGCATCACCGTCTTTGGTGTAGGTG-----GCGGCGG--------------CGGC--AATGCT---------------GT-----CAA---------------CAACATGA---------------T-CA--CCGCAGGC-------------------CT---CCAGG--GCG------------------------------------TCGAT----------TTCGTCGTCGCC-------AACACGGATGCCCAGGC-A--------------------------CTG--------ACCATGACCAAGGCCGAGCGCATCATCCAGATGG----GCGTTGCCGTCACCGAAGGTC-------------TCGGCG---CCGGTTCGCAGC-------------CGGAAGTCGGC---CGTGCGG-----CCGCCGAAG-----------A---GTGCATCG----ATGAGATCATCGATCACCTCA---ACGG------CACCC-ACA------------TG--------TGCTTCGT--------CACCGCCGGCATGGG---------------TGGCGGCACCGG----------CACCGGTGCAGC---------------------------------------CCCGATCGT------CGCGCAGG------------------------CCG---CCCGCA-----------------------AC---AAGGGC------ATC------------------------------CTGA---CGGTCGGCGTCG----TCACCAAGCCGTTCCATTTCGAAG------GCGCGCGCCG---------------------------------------------CATGCGGCTCGCCGACCAG---GGCATC--GCCGAACTGCA--------------------------------GAAGTCGGTCGACACCCTG---ATC---------GTC------ATCC------------CGAACCAGAACCTCT---TCCGCATCGCC---AACGACCGCACGACCTTTGCGGA------------CGCGTTTGCT------------AT---GGCCGACC---AGGTTCTCTATTCGGGCG----------------------TTGCCTGCATCACCGACCTCATG------------GT---------------------------------------------CAAGGA---AG-----------------GCCTCA---------TCAACC---TCG---------AC---------------------TTCGCCGACGTC---CGCTCGGTGATGCGCGAA------------ATGGGCCGCGCCATGATGG-GCAC--------CGGCGAA-GCT---------TCG--G------GC---G-AAGGC--CGCGCACTGG-------CCGCC--GCCGAAGCC---GCGAT-------CGCCAACCCGCTG--CTCGACGAAACCTCGATGAAGGGCGCCC---AAGGCCTCCTGA----TCTCGATC-------------------A--CCGG-CG--GCCGCGA---CCTCACCCTGTTCGA---AC------TCGACGAAG---------------------------CGGCT--ACCCGTA--------------TTCGCGAA---GAAGTCGA------CCCGGATGCCAACA------TCATCCTC---GGCGCGACGTTCGACGAAGACCTCG--A-AGG--------------------CCTCATCCGCGTCTCGG---TCGTTG--------CCACCGGC----ATCGACCGCACGGCCGCGGAGGTGGCGGGTCGTTCCGCCGACTTTCGTCCGGTAGCAGCAAAGCCGGTCGTCCGCCCGTCCGCCGCCGTTCCGGCCCA-------------------------------------GCAGCCGCAGCCGGTTGCCCAGCACCAGCCGGCCCCGGTTCACCAGCCGGTGATGCAGCAGCCGGTCGCACAGCCGGTTCAGCAGCCGATGCAGCAGCAGGCAACCGCCGACCAGATCGCAGCCG----------------------------------------------------------------------------CCATCCGCGAAGCCGAAATGGAGCGCGAGCTCGACATCGCGACCCGGGCTGCCCAGGTGCAGGCCCAGGCCCCGGTTCAGCAGCCGATGCACGACGACAACTTTCGTCCCCAGAGCAAGCTTTTCGCCGGTGCTGCACCGGTAGAGGCCGCTCCGGTCATGCGCCAGCCGCAGCCGCAG----ATGCAGCCGGTTCA----------------------------GCCCCAGCCGCAGCCGATCATGCGCCAGGAGCCCGTCGCTCCGGTCATGCGCCAGCAGCCGGAACAGGTTCGCATGCCGAAGGTCGAAGACTTTCCGCCGGTCGTAAAGGCAGAGATGGACCGCCGCGCACAGCCGGCTGCCCCGATGCAGGAAGAGCGCGGCCCGATGGGTCTGCTCAACCGCATCACCAGCTCGCTCGGCCTGCGTGACCGCGAACAGACCCCGGCAGCCGCCGACATGACGGCTTCCGCCCCGACCGCTGCTTCCCAGCAGCGCCGGCCGCTCTCGCCGGAAGCGAGCCTCTATGCGCCGCGCCGCGGCCAGCTTGACGATCACGGTCGCGCTTCGCCGCAGGCGCGCCCGCAAGAAGA--------------------------------------------------------------------------------------------------------------------------------------------------------------------TGATCA-----GCTCGAA------------ATC------------------CCGGCG------------TTCCT------------------------------------------------------------------------------------------------------------------------GCGCCGTC-----------------------AATCG------------------------AACTGA----------------------------------------------------------------------------------
>Kaero
AT---G---------------------TTTGAACCTATGGAACTGACCAA---------------------------------------------------CGACGCGGTGATTAAAGTCATCGGCGTCGGTG-----GCGGCGG--------------CGGT--AATGCC---------------GT-----TGA---------------ACACATGG---------------TGCG---CGAGCGC-------------------AT---TGAGG--GTG------------------------------------TTGAA----------TTCTTCGCGGTG-------AACACCGATGCGCAGGC-G--------------------------CTG--------CGTAAAACGGCTGTTGGCCAGACTATCCAGATCG----GTAGCGGTATTACCAAAGGTC-------------TGGGTG---CAGGCGCGAACC-------------CGGAAGTTGGC---CGTAATG-----CGGCTGACG-----------A---AGACCGTG----AAGCGCTGCGCGCTGCGCTTG---ATGG------CGCGG-ACA------------TG--------GTCTTTAT--------CGCGGCGGGTATGGG---------------CGGCGGTACCGG----------TACCGGTGCGGC---------------------------------------GCCAGTGGT------CGCGGAAG------------------------TGG---CGAAGG-----------------------AT---CTGGGT------ATC------------------------------CTGA---CCGTTGCGGTCG----TCACTAAGCCATTTAATTTCGAAG------GCAAGAAGCG---------------------------------------------CATGGCGTTTGCTGAGCAG---GGGATC--ACCGAGCTGTC--------------------------------CAAGCACGTTGACTCACTG---ATC---------ACC------ATCC------------CGAACGACAAGCTGC---TGAAAGTACTG---GGTCGCGGTATCTCTCTGCTCGA------------CGCTTTTGGC------------GC---GGCAAACG---ACGTACTGAAAGGCGCGG----------------------TGCAGGGTATTGCCGAACTGATT------------AC---------------------------------------------CCGTCC---AG-----------------GTCTGA---------TGAACG---TCG---------AC---------------------TTCGCGGACGTT---CGTACCGTGATGTCGGAA------------ATGGGCTACGCAATGATGG-GCTC--------CGGCGTG-GCG---------AGC--G------GT---G-AAGAC--CGTGCGGAAG-------AAGCG--GCTGAAATG---GCTAT-------CTCTTCTCCGCTG--CTGGAAGATATCGATCTGTCCGGCGCGC---GTGGCGTTCTGG----TCAACATC-------------------A--CCGC-TG--GCTTCGA---CCTGCGTCTGGATGA---GT------TCGAAACCG---------------------------TTGGT--AACACTA--------------TCCGCGCC---TTTGCTTC------GGATAACGCGACCG------TGGTTATC---GGTACCTCTCTGGACCCGGATATGA--A-CGA--------------------CGAGCTGCGCGTAACCG---TTGTTG--------CGACCGGT----ATCGGTAT-------------------------------------------------------------------------------------------------------------------------------GGACAAGCGTCCGGAAA------------------------TTACCCTGGTGA------------------------------------CCAACAAACAGGTAC------AGCAGCCGGTAATGG-------------------------------------------------------------------------------------------------------------------------ATCGCTACCAGCAGCACGGTATGGCTC---------------------------------------------------------------------------------------------CATTAACTCAAGAG----CAGAA--------A----------------------------CCGGTCGCGAAAGTGGTGAACGACAATA------------------CGCCGCAAACCGCGAAAGAGCC------------------------------------------------------------------------------------------------------------------------------------------------------------------------------------------------------------------------------------------------------------------------------------------------------------------------------------------------------------------------------------------------------------------------------------------------------------------------------------GGATTA-----TCTGGAT------------ATT------------------CCAGCT------------TTCCT------------------------------------------------------------------------------------------------------------------------GCGTAAGC-----------------------AAGCC------------------------GATTAA----------------------------------------------------------------------------------
>Eavium
AT---G---------------------GAATTCTCAATAGATAACAATATTAACGA---------------------------------------------AGGTGCTGTTATTAAAGTTATCGGTGTTGGCG-----GTGGCGG--------------TGGC--AATGCT---------------AT-----CAA---------------CCGTATGA---------------T-CG--AGGAAAAC-------------------GT---TAAAG--GCG------------------------------------TTGAA----------TTCATCGCATCA-------AACACTGATGTTCAAGC-A--------------------------CTC--------AAAAACTCAAAAGCAGAAACAGTTATTCAATTAG----GCCCTAAATATACTCGTGGTT-------------TGGGTG---CAGGTTCGCAAC-------------CAGAAGTTGGT---CAAAAAT-----CAGCTGAAG-----------A---AAGCGAAC----AAGCTATTCGTGACGCATTAG---AAGG------TGCAG-ATA------------TG--------GTTTTCAT--------CACAGCTGGAATGGG---------------CGGAGGTACTGG----------TACTGGGGCTGC---------------------------------------TCCGATTGT------GGCGAAGA------------------------TTG---CAAAAG-----------------------AT---CTCGGT------GCT------------------------------TTAA---CTGTCGGTGTCG----TTACACGTCCATTCAGCTTTGAAG------GACCAAAACG---------------------------------------------CGGACGTTTCGCAGCAGAA---GGGATT--TCAGCATTAAA--------------------------------GGAAAATGTTGATACTTTA---TTG---------ATC------ATCT------------CAAACAATCGCCTGC---TAGAAGTAGTT---GACAAGAAAACGCCAATGCTTGA------------AGCATTCCGT------------GA---AGCAGATA---ACGTTTTGCGTCAAGGTG----------------------TTCAAGGTATCTCAGATTTAATC------------AC---------------------------------------------AGCACC---TG-----------------GTTACG---------TGAACT---TGG---------AC---------------------TTTGCTGATGTG---AAAACTGTAATGGCAAAT------------CAAGGGACTGCTTTAATGG-GAAT--------CGGCGTT-GCA---------AGT--G------GC---G-AAGAT--CGTGTCGTTG-------AAGCA--ACGAAAAAA---GCGAT-------TTCCTCTCCATTG--CT---AGAAACATCTATTGATGGTGCAG---AACAAGTTCTAT----TAAACATC-------------------A--CTGG-TG--GATTAGA---TATGACTTTATTTGA---AG------CACAAGATG---------------------------CTTCT--GACATTG--------------TTGCAAGC---GCAGCAAC------AGGGGATGTTAATA------TTATCTTA---GGTACATCAATTAGCGAAGAATTAG--G-CGA--------------------TGAAATCCGCGTTACAG---TAATTG--------CGACAGGA----ATCGATCCAACAAAAAAG---------------------------------------------------------------------------------------------------------------------GAGCGTAAGGCTACACG------------------------TAATACACAACG------------------------------------TGCTAGTCAAATCCA------ATCAGTTCCACAAAA-------------------------------------------------------------------------------------------------------------ACAAAATTTAGATATTGAACCTGCAAGAAGCAACGATGGTCAGTCTGCTTTTGGTGAATGGGATATCCGCAAGGAAGAAAATATCCGTC-------------------------------------------CTAAAGTTGAAGAT----ACACA----ATTTG----------------------------ATAACATCGAAAAGAAAGAATTCGAAAC------------------ATTCAATCGTGAAGAAGTAAAACCTGAAAAAGA-------------------------------------------------------------------------------------------------------------------------------------------------------------------------------------------------------------------------------------------------------------------------------------------------------------------------------------------------------------------------------------------------------------------------------------------------------------------------CGAAGA-----ACTAGAT------------ACA------------------CCACCA------------TTCTT------------------------------------------------------------------------------------------------------------------------TCGCCGTA-----------------------GA---------------------------AAATAA----------------------------------------------------------------------------------
>Ecoli
AT---G---------------------TTTGAACCAATGGAACTTACCAA---------------------------------------------------TGACGCGGTGATTAAAGTCATCGGCGTCGGCG-----GCGGCGG--------------CGGT--AATGCT---------------GT-----TGA---------------ACACATGG---------------TGCG---CGAGCGC-------------------AT---TGAAG--GTG------------------------------------TTGAA----------TTCTTCGCGGTA-------AATACCGATGCACAAGC-G--------------------------CTG--------CGTAAAACAGCGGTTGGACAGACGATTCAAATCG----GTAGCGGTATCACCAAAGGAC-------------TGGGAG---CTGGCGCTAATC-------------CAGAAGTTGGC---CGCAATG-----CGGCTGATG-----------A---GGATCGCG----ATGCACTGCGTGCGGCGCTGG---AAGG------TGCAG-ACA------------TG--------GTCTTTAT--------TGCTGCGGGTATGGG---------------TGGTGGTACCGG----------TACAGGTGCAGC---------------------------------------ACCAGTCGT------CGCTGAAG------------------------TGG---CAAAAG-----------------------AT---TTGGGT------ATC------------------------------CTGA---CCGTTGCTGTCG----TCACTAAGCCCTTCAACTTTGAAG------GCAAGAAGCG---------------------------------------------TATGGCATTCGCGGAGCAG---GGGATC--ACTGAACTGTC--------------------------------CAAGCATGTGGACTCTTTG---ATC---------ACT------ATCC------------CGAACGACAAACTGC---TGAAAGTTCTG---GGCCGCGGTATCTCCCTGCTGGA------------TGCGTTTGGC------------GC---AGCGAACG---ATGTACTGAAAGGTGCTG----------------------TACAAGGTATCGCCGAACTGATT------------AC---------------------------------------------TCGTCC---GG-----------------GTTTGA---------TGAACG---TGG---------AC---------------------TTTGCAGACGTT---CGCACCGTAATGTCTGAA------------ATGGGCTACGCAATGATGG-GTTC--------TGGCGTG-GCG---------AGC--G------GT---G-AAGAC--CGTGCGGAAG-------AAGCT--GCTGAAATG---GCTAT-------CTCTTCTCCGCTG--CTGGAAGATATCGACCTGTCTGGCGCGC---GCGGCGTGCTGG----TTAACATC-------------------A--CAGC-GG--GCTTCGA---CCTGCGTCTGGATGA---GT------TCGAAACGG---------------------------TAGGT--AACACCA--------------TCCGTGCA---TTTGCTTC------CGACAACGCGACTG------TGGTTATC---GGTACTTCTCTTGACCCGGATATGA--A-TGA--------------------CGAGCTGCGCGTAACTG---TTGTTG--------CGACAGGT----ATCGGCAT-------------------------------------------------------------------------------------------------------------------------------GGACAAACGTCCTGAAA------------------------TCACTCTGGTGA------------------------------------CCAATAAGCAGGTTC------AGCAGCCAGTGATGG-------------------------------------------------------------------------------------------------------------------------ATCGCTACCAGCAGCACGGGATGGCTC---------------------------------------------------------------------------------------------CGCTGACCCAGGAG----CAGAA--------G----------------------------CCGGTTGCTAAAGTCGTGAATGACAATG------------------CGCCGCAAACTGCGAAAGAGCC------------------------------------------------------------------------------------------------------------------------------------------------------------------------------------------------------------------------------------------------------------------------------------------------------------------------------------------------------------------------------------------------------------------------------------------------------------------------------------AGATTA-----TCTGGAT------------ATC------------------CCAGCA------------TTCCT------------------------------------------------------------------------------------------------------------------------GCGTAAGC-----------------------AAGCT------------------------GATTAA----------------------------------------------------------------------------------
>Fhyda
ATGATG--------GGCAACTCAGAATTTGGAAGCATTTCATTTGATTTACCAAAGAATCA----------------------------------------ATCAAATGTAATAAAAGTTATCGGTGTAGGAG-----GTGGAGG--------------TAGT--AATGCC---------------AT-----AAA---------------CCATATGT---------------T-TA--AACAAGGA-------------------AT---TAAAG--GAG------------------------------------TAGAT----------TTTATCGTTTGT-------AATACAGATTCACAAGC-G--------------------------CTA--------CAAAATAGTTCCGTGCCTAATAAAATTCAGTTAG----GGGTTAACTTAACAGAAGGTT-------------TAGGAG---CAGGTGCCAATC-------------CAGATGTAGGA---CAACAGT-----CGGCTATCG-----------A---AAGTATTG----CAGACATCGAGAAGATGTTGGATCGCAA------TACCA-AGA------------TG--------GTATTTAT--------TACTGCAGGTATGGG---------------TGGAGGTACCGG----------TACAGGTGCTGC---------------------------------------GCCAGTAAT------TGCACAAT------------------------TAT---CCAAAG-----------------------AA---AGAGAA------ATT------------------------------CTTA---CAGTTGGAATCG----TTACTATTCCGTTTCTTTTCGAAG------GTAAAGTACG---------------------------------------------TCAGGAGCAAGCGCTTTTG---GGTATC--GAAAAGTTACG--------------------------------TAAACAAGTCGATTCATTA---ATT---------GTA------ATTA------------ATAATAATAAATTAA---GAGAAGTT------TACGGAAATCTTGGTTTTAAAGC------------AGGATTCTCT------------AA---AGCTGATG---AAGTTTTGGCAACAGCCT----------------------CAAGAGGTATTGCTGAAGTTATT------------AC---------------------------------------------GCATCACTATA-------------------CTCA----------GAATA---TCG---------AT---------------------TTACGTGACGCT---AAAACAGTATTGTCTAAT------------AGTGGAACTGCTATAATGG-GATC--------ATCTACT-GCA---------TCT--G------GA---G-AAAAC--AGAGCAAAAG-------ATGCT--ATTATTTCG---GCATT-------AGATTCTCCATTG--TTAAATGACAATAAAATTACGGGAGCTA---AAAACGTATTGT----TGCTTATC-------------------GTTTCAG-----GTTCTAACGAGATTACACTTGATGA---AA------TTGGAGAGA---------------------------TCAAT--GATCATA--------------TCCAGGTA---GAGGCAGG------TTTTAACGCAAATA------TCATTATG---GGGGTTGGTGAAGACGAAACTCTTG--G-TGA--------------------TGCTATTGCTGTTACTA---TTATTG--------CGACAGGT----TTTGATGTGGAACAACAAAACGAAATCGTAAATACTGAGCCTAAAAAAATTATCCATACGCTAGAAGATGAGCAAAGAAGTGTTCATAATTTAACGAATAAAACAGTTACTACTTTTGATTTGAATGC-------TGAAACCCCTTCAACACCAAAACCAGAAGATAAAATAGTTTTTGAACTAATCG------------------------------------ACGATACACCAGCACCTACACCTGTTGCACCGATTGTTCAAACACCAGTGATTAACGAAGATGAATTAGTTGTAATGTCTGAATTTATTAAAAATTTAGATGTGACTTTTGAAATCGTTTCTCCAATTACAGATATTGATTTTACTATTTCAGCTCCTGAAGTTGCCCCTGTAAGAGCTGTTCAACAGAGAATCATTGAAAAAGAGGAACAAACTACTTTTTCTTTTGACTTGCCTCTTTTTAGAACTGAGCCAGAAGTTAAAGCTCCACCTGTAGTTGAAGATACTAGAG----TTTTATTTGAATTA-------------------------------TCAAATGAAACACGTGATATTAAAGTAAATCAGCCAGTTCAATTTGTTCCAGTTACAGAACTTTCGGATAAAGGTATTATCAAATATTCTTTGGAAGAGTATATGGAACTTGAGAATGATTTAAGTTCATCAAAACCTGTTGAAAAGGTAATTGAGGAAGTTATTCCAGAAGAACTTAATATTACAGTTCACCAAAGAGCAGTTGTGCCTGAAACTAATTTTTCTGCAGAAGTATCTCCAATGGAGTTAACTATCGAAGAAACATTACGTTTGAGAGCTGACGAAAGAAGAAAGAAATTAAAAGAATTTAACTATAAATTCCATAATAACGTTTCTAGAGTTGAAGAACTAGAGAAAGAGCCAGCCTATAAGAGATTGGGTATTGATCTTTCTAACAGTTCACAGAATAACACAAATTCT-----------------------------------------------------------------------------------------------------------------AGAATC-----TCTGTAGGAACAGATAGTAATAATGATTTACAGTTGCGTTCTAACAATTCA-------TTTTT------------------------------------------------------------------------------------------------------------------------GCATGACA-----------------------ACGTA------------------------GATTAA----------------------------------------------------------------------------------
>Fphilo
AT---G---------------------TTTGATTTTAATGATTCAATGGTTTC------------------------------------------------AAATGCCATAATTAAAGTTGTTGGTGTTGGTG-----GCGGCGG--------------CGGT--AATGCT---------------GT-----ACA---------------ACATATGT---------------------GTGAAGAT-------------------GT---TACTG--ATG------------------------------------TTGAG----------TTTTTTGCACTG-------AACACTGATGGTCAAGC-A--------------------------TTA--------TCTAAGTCAAAAGTACAAAATATATTGCAAATAG----GTACTAATCTTACAAAAGGTC-------------TAGGTG---CTGGTGCAAATC-------------CTGAGATCGGT---AAAAGAG-----CAGCAACTG-----------A---AGATAGAG----CAAAGATCGAGCAACTTCTTG---AAGG------TGCGG-ATA------------TG--------GTTTTCAT--------CACAGCTGGTATGGG---------------TGGTGGAACAGG----------TACTGGTGGTGC---------------------------------------GCCTGTAGT------TGCTGAAG------------------------TAG---CGAAAG-----------------------AA---ATGGGT------ATA------------------------------CTAA---CTGTAGCTGTGG----TCACTAAGCCTTTCCCATTTGAGG------GACCAAGAAG---------------------------------------------AATGAAAGCTGCTGAGTAT---GGTATT--GATGAGCTAAC--------------------------------TCAACATGTTGACTCTATA---ATT---------ACT------GTAC------------CAAATGAGAAGTTAC---TAAGTGTACTT---GGCAAAGGAGCATCGCTAATCGA------------TGCTTTCAAT------------GC---TGCTAATG---ATGTATTAGGTAATGCTG----------------------TTAAAGGTGTTTCTGAGCTTATC------------AC---------------------------------------------TAAGCC---AG-----------------GTCTTA---------TCAACG---TTG---------AC---------------------TTCGCTGACGTT---AGAGCTGTAATGACTGAT------------ATGGGTCTAGCTATGATGG-GTAT--------GGGTGAA-GCT---------ACT--G------GT---G-AAAAT--AGAGCAAGAG-------AAGCT--GCTGAAGCT---GCGAT-------TTCTAGTCCATTA--CTTGAAGATATAAATCTTGATGGTGCTA---AAGGTGTAATCG----TAAATATT-------------------A--CAGC-TG--GTATGGA---TATGTCTATTGGTGA---GT------TTGAAGAAG---------------------------TTGGT--GAAGTGA--------------TTAGATCA---TTTATTTC------TGATGAAGCTATCG------TAATTGCA---GGTACAGTTATTGATCCTGATATGA--C-TGA--------------------CTCTATGAAAGTAACTG---TTGTAG--------TTACTGGT----ATAGAAAAAGTAGCTAT----------------------------------------------------------------------------------------------------------------------GAAAAGAGGCTTTGGTG------------------------------------------------------------------------TAGAGAAGACAACAT-------------------------------------------------------------------------------------------------------------------------------------------------CTAATCCGTCACAAGGTTACTCAAGCAAGCCTTCACC--------------------------------------------------------------------------------ATCTTTTTCAAGAA----GTGAA-------------------------------------GATGTTTCTAGCTCTGCTAGTGCTCCGA------------------AAACAGAATCTGAAGATGT---------------------------------------------------------------------------------------------------------------------------------------------------------------------------------------------------------------------------------------------------------------------------------------------------------------------------------------------------------------------------------------------------------------------------------------------------------------------------------------TAATAA-----ATCAGAT------------ATC------------------CCAAGT------------TTCCT------------------------------------------------------------------------------------------------------------------------TAGAAGA-----------------------------------------------------AGATAA----------------------------------------------------------------------------------
>Fnucle
AT---G---------------------ACAGATGCAATAAAAGA---------------------------------------------------------TCTTGTTAAAATAAAAGTAATAGGTGTTGGTG-----GTGGTGG--------------TGGA--AATGCC---------------AT-----TAA---------------CGATATGC---------------T-TT--ATTCAGGA-------------------GTAACTGGAG-----------------------------------------TAGAA----------TATATAGCAGCA-------AATACAGATAAACAAGA-T--------------------------TTA--------GAAAAATCATTAGCTGATGTAAAATTACAAATTG----GTGAAAAATTAACAAAAGGAC-------------AAGGAG---CTGGAGCTTCAC-------------CAGAAGTTGGA---AGACAAG-----CAGCAGAAG-----------A---AGATATTG----AAAAAATACAAGAACTTTTAA---AAGG------AACAG-ATA------------TG--------CTATTCAT--------TACAGCTGGAATGGG---------------TGGTGGAACAGG----------AACAGGAGCTGC---------------------------------------ACCAGTGAT------AGCGAAAG------------------------CAG---CAAAAG-----------------------AA---CTTGAT------GTA------------------------------TTAA---CAGTTGCAGTAG----TAACTAAGCCATTTAACTTTGAAG------GTGAAAGAAG---------------------------------------------AAAAAATAATGCAGAAAGT---GGAATA--GAACTTTTAAG--------------------------------ACAAAATGTAGATAGTTTA---GTT---------ATT------ATTC------------CTAATGATAAACTAT---TTGATTTACCA---GATAAGTCTATAACTTTACAAAA------------TGCTTTTAAA------------GA---AGCTAATA---ATATTTTAAGAATAGGTA----------------------TAAAAGCAGTTGTAGATCTTGTC------------TT---------------------------------------------AGGACA---AG-----------------GATTTA---------TAAATC---TTG---------AC---------------------TTTGCTGATATT---AAGTCTGTTTTAAAAGAT------------TCAGACATAGCTGTATTAG-GATT--------TGGAGAC-GGA---------GAA--G------GA---G-AAAAC--AGAGCTATGA-------AAGCT--GCTGAAAAA---GCATT-------ACAATCTCCTTTA--CT---TGAAAAATCTATTCAAGGAGCAG---ATAAGATTCTTA----TTAACTTA-------------------A-------TGACATCACAA-GATGTTGGATTGAGTGA---AT------CTCAAACAG---------------------------TTACT--GATGTAA--------------TTAGACAA---GCAGCAGG---AAAGAAAATAGAAGATG------TAATGTTT---GGAGTTACAATAGTACCTGAATTTA--C-AGA--------------------CAGAATTGAAATCACAA---TTATAG--------CAAATAAT----TTTAAAGATGGAGT-------------------------------------------------------------------------------------------------------------------------TGACACAAACACTGATT----------------------C--TCCTATAAGAA------------------------------------TGGATAATTCAAAAC------CAGCTGAACCTTTGA----------------------------------------------------------------------------------------------------------------------------------------------------------------------------------------------------------------------------------------------------------------------------------------------------------------------GAGAAACTGAAAGAAAGAA------------------AGATCCAGA-------------------------------------------------------------------------------------------------------------------------------------------------------------------------------------------------------------------------------------------------------------------------------------------------------------------------------------------------------------------------------------------------------------------------------------------------------------------------------------------------AGAAGA-----ATTTGAT------------ATT------------------CCACCT------------TGGAT------------------------------------------------------------------------------------------------------------------------GAGAAATA-----------------------ATAAA------------------------AGATAA----------------------------------------------------------------------------------
>Gana
ATGTTA---------------------ATTGAGCCTATTATTGATGAAACCACAGC---------------------------------------------GGATGCGGTCATCAAAGTCATTGGCGTCGGTG-----GTGGTGG--------------CGGT--AATGCC---------------TT-----AAA---------------CCATATGG---------------TGCA---GGATGAA-------------------TT---CAAAG--GTG------------------------------------TTGAA----------TTTTTTTCCGTA-------AATACGGATGCGCAAGC-A--------------------------TTG--------CGTAAAAGTTTAGCACAGCAAACTATTCAAATCG----GTGCAGAGATTACTAAAGGTT-------------TAGGTG---CTGGCGCAAAAC-------------CGGAAGTAGGG---CGTCAAG-----CAGCGGAAG-----------A---AGACCGTG----AAGCATTACGTAGTATGCTTG---AAGG------TGCGG-ATA------------TG--------GTGTTCAT--------TGCAGCCGGTATGGG---------------TGGTGGTACAGG----------AACAGGTGCCGC---------------------------------------TCCGATTAT------TGCAGAAG------------------------TGG---CAAAAG-----------------------AG---TTGGGT------ATT------------------------------TTAA---CTGTTGCTGTGG----TCACTAAACCGTTTAAATTTGAAG------GTAAGAAAAG---------------------------------------------AATGCAATTTGCTGAATCC---GGTATT--CAGGAGTTAGC--------------------------------CAAATATGTTGATTCTTTA---ATT---------ACT------ATTC------------CAAATGACAAGCTAT---TAAAAGTTTTA---GGTAAAAACATCTCTTTCCTTGA------------AGCGTTGGCA------------GC---TGCGAATG---ACGTGTTGCGTAATGCAG----------------------TGCGTGGTATTTCTGATATTATT------------AC---------------------------------------------TTCTCC---GG-----------------GGTTTA---------TCAATG---TTG---------AC---------------------TTTGCTGATGTC---AAAACAGTAATGTCCGAA------------ATGGGATATGCGATGATGG-GAAC--------CGGTATT-GCAACCGGGGAAGTG--G------GT---G-ATGGG--CGTGCTGAAA-------AAGCG--GCTCAGGAT---GCGAT-------TGCTAGCCCATTA--TTGGAAGATATTGATATCTCCGGTGCAA---AAGGGGTATTGG----TCAATATT-------------------A--CCACTAGCGGATTTAA---TTTTGGGTTAGGTGA---AT------TTGAGGCAG---------------------------TCGGT--GAAACTA--------------TCCACGCA---TTTGCTGC------AGAAGATGCAACTG------TTGTTATT---GGTACCAGTGTCAATCCGGAACTTCCGGAAGA--------------------TGAATTACGAGTTACCA---TCGTCG--------CAACAGGA----ATCGGTGGCAGAGT-------------------------------------------------------------------------------------------------------------------------GAAAGATGAATCACAGA---------------------TTAAGATTGTTTCAA------------------------------------ATAATACGCAAGCACAAGATGCAAAAGCAAAACAGT-------------------------------------------------------------------------------------------------------------------TTGCTTATAATATGCCGCCTCTTGGTGAAGCGACTCGTCCGGATCA--------------------------------------------------------------------------------GTTTGGTGCGAGAA----CAGAC-------------------------------------TCAACCGTCACTTCAACGAGCGGTAATG------------CAGTGAAAAAACCAGCATTAGATGAGTCC-----------------------------------------------------------------------------------------------------------------------------------------------------------------------------------------------------------------------------------------------------------------------------------------------------------------------------------------------------------------------------------------------------------------------------------------------------------------------------------AAATTA------TTTGAT------------TTA------------------CCAACA------------TTCTT------------------------------------------------------------------------------------------------------------------------GCGTGATA-----------------------ACGCA------------------------AATTAA----------------------------------------------------------------------------------
>Gvagi
GT---G---------------AGCGAGATTGCCCAGACTGACAATTTCAACGA------------------------------------------------CAAAACCATCATCAAGGTAGTCGGCGTCGGTG-----GTGCCGG--------------CGGT--AACGCC---------------GT-----CAA---------------TCGGATGA---------------T-CA--GCGAGGGT-------------------CT---ACAGA--ATG------------------------------------TAGAG----------TTTGTGGCCATT-------AATACTGACGCTAAAGA-T--------------------------TTA--------CTGCGTTCTGATGCTGATGTAAAGATTTCATTAT----CTGATGCTTCGAGCCGAGGCT-------------TGGGTG---CTGGTGCTGATC-------------CTGAAAAGGGT---GCTAAGG-----CTGCGCAGG-----------A---TCATCAAT----CAGACATTGAAGAGGCACTTA---AGGG------TGCTG-ACA------------TG--------GTGTTTGT--------TACCTGCGGTGAAGG---------------CGGCGGCACGGG----------TACTGGTGCAAG---------------------------------------CCCAATTGT------GGCTCGTG------------------------CAG---CTCATC-----------------------AG---CAAGGT------GCT------------------------------TTGA---CTATTGCTGTTG----TTACACGTCCATTCGGTTTTGAAG------GACCGCAACG---------------------------------------------TGCTGCATCTGCAAAACTT---GGTATC--GAGAATCTTCG--------------------------------CAAAGAAGTTGACGCGTTG---ATT---------GTT------ATTC------------CAAACGATCGTCTTT---TGGAAATTTCT---GATCGTACTATTGGAATTATTGA------------AGCATTTAAG------------AC---GGCAGATA---CTGCGTTGCTCGCAGGTG----------------------TGCAAGGCATTACTGATTTAATT------------AC--------------------------------------------------------------------------CATGAATTCTTACATTCATG---TTG---------AT---------------------TTCTCTGATGTT---ACAGCTGTTCTTCGCGGA------------GCAGGTACCGCACTGTTCG-GTAT--------TGGTGCT-GCA---------AAA--G------GC---G-AGGAT--CGTGCAACTC-------AGGCA--GCTGAAATT---GCTAT-------TAGCTCCCCATTG--CTGGAAGAAA---GCATTGAGGGTGCTC---ACGGTGCTTTGA----TTAATATC-------------------G--CAG------GTCCAAGTGATTTGAAGCTTCAGGA---AG------CTTCTGCTG---------------------------CAACT--GAACTTG--------------TTCGTAAA---GCTATTCA------TCCAGAAGCTCAAA------TTATTTGG---GGTCTTTCCCTCGATGATTCTTACG--G-CGA--------------------TGAGGTTCGAGTTACGG---TTATTG--------CTGCTGGA----TTTGATGCTCATCCTAAGGC-------------------------------------------------------------------------------------------------------------------GGAGGAGTCCTCGGCTA--------------------------AAGCTGGTCA-------------------------------GTTTGTTGATATGCAAGCAGATGTTAAGCCTGTAGCTCCTG---------------------------------------------------------------------------------------------------------------------CACAGTCTACCTCATCTTTCAAAGAGGAAGCTCAAGCTGCTCCACAAGTAGAACAACCTGCTT-------------------------------------------------------------CTATGCCTTCTATG----------------------------------------------TTTGAGCCTGCGATGAATCATCAGCAATATTCTCCTGCGGCAGCTCCTGTACAGCAGCCTGCTGAACC------------------------------------------------------------------------------------------------------------------------------------------------------------------------------------------------------------------------------------------------------------------------------------------------------------------------------------------------------------------------------------------------------------------------------------------------------------------------------------TGACGA-----ATTAGAT------------ATT------------------CCTGAT------------TTTCT------------------------------------------------------------------------------------------------------------------------GCG-----------------------------------------------------------TTAA----------------------------------------------------------------------------------
>Gsubterra
AT---G---------------------TTGGAGTTTGATACAACAGTCGATCA------------------------------------------------GTTAGCAACGATCAAAGTGATTGGGGTCGGGG-----GCGGCGG--------------CAAC--AACGCC---------------GT-----CAA---------------TCGGATGA---------------T-TG--AACACGGA-------------------GT---GCAAG--GCG------------------------------------TGGAG----------TTTATTGCGGTC-------AACACGGATGCGCAGGC-G--------------------------CTC--------AACTTGTCGAAGGCGCCGACGAAGCTGCAAATCG----GGGCGAAGCTGACGCGCGGCT-------------TAGGCG---CAGGCGCGAACC-------------CGGAAGTTGGA---AAAAAAG-----CGGCGGAAG-----------A---GAGCAAAG----AACAAATTGAAGAAGCGCTCC---GTGG------CGCGG-ATA------------TG--------GTGTTTGT--------CACCGCCGGGATGGG---------------CGGCGGCACAGG----------AACAGGTGCGGC---------------------------------------GCCGGTCAT------CGCCCAAA------------------------TCG---CGCGCG-----------------------AA---TTAGGA------GCG------------------------------CTGA---CGGTTGGCGTCG----TTACGCGCCCGTTCACATTTGAAG------GACGGAAACG---------------------------------------------GGCGACGCAGGCCGCAAGT---GGCATC--GCCGCCATGAA--------------------------------AGAAGCGGTCGATACACTG---ATC---------GTC------ATCC------------CGAACGATCGGTTGC---TTGAAATTGTC---GATAAAAATACGCCGATGCTCGA------------GGCGTTCCGC------------GA---GGCGGACA---ACGTGCTGCGCCAAGGGG----------------------TACAGGGCATCTCCGACTTGATC------------GC---------------------------------------------TGTACC---GG-----------------GACTCA---------TCAACC---TTG---------AT---------------------TTCGCTGACGTG---AAAACGATCATGTCGAAC------------AAAGGTTCAGCGTTGATGG-GCAT--------CGGGGTC-GCC---------AGC--G------GC---G-AAAAC--CGGGCTGCAG-------AGGCA--GCGAAAAAG---GCGAT-------TTCCAGCCCGCTG--TT---GGAAACGTCCATTGACGGGGCGC---AAGGTGTGCTCA----TGAATATC-------------------A--CCGG-CG--GGATGAA---CCTAAGCTTGTACGA---AG------TACAGGAAG---------------------------CGGCA--GACATTG--------------TCGCTTCG---GCAGCCGA------TCAGGAAGTGAACA------TGATTTTC---GGCTCGGTCATCAACGAAAATTTAA--A-AGA--------------------CGAAATTGTCGTCACGG---TCATCG--------CGACCGGG----TTTAACGAAAACGT-------------------------------------------------------------------------------------------------------------------------TGCTTCGCAACCGCGGC------------------------CATCGCGCGTCG------------------------------------GCATCAGCACCGTGC------CAAAAGTGA-------------------------------------------------------------------------------------------------------------------------------------------------------------------------------------------------------------------------------------------------------CGCCGGCGCCGAAA----CGG-G----AAAAG----------------------------CGCGAAGAGCCGGCGCAAGACTATGCGG------------------CGCTCCGTTCGGGGCAAGCAGA------------------------------------------------------------------------------------------------------------------------------------------------------------------------------------------------------------------------------------------------------------------------------------------------------------------------------------------------------------------------------------------------------------------------------------------------------------------------------------AGATCC-----GCTTGAC------------ATT------------------CCAGCC------------TTCTT------------------------------------------------------------------------------------------------------------------------GCGCAACC--------------GCAACCGCCGC---------------------------CGTTAA----------------------------------------------------------------------------------
>Gsulfu
AT---G---------------------TTCGAGTTCGATGAAAGCATTGACCA------------------------------------------------GTGCGCAAAGATCAAGGTAGTCGGCGTAGGCG-----GCAGCGG--------------AGGA--AACGCA---------------GT-----TAA---------------CACCATGA---------------T-TG--ACAGCCAA-------------------GT---AGGAG--GGG------------------------------------TTGAC----------TTCCTCGTGGCC-------AATACCGATGTGCAGGC-C--------------------------CTG--------CGCATCTCCAAGGCACCCACCAAAATCCAGATCG----GGCGGCAACTCACCAAGGGGC-------------TTGGGG---CGGGCGCCGATC-------------CCTCCAAGGGG---CGCGAGG-----CCGCTCTGG-----------A---AGACCGGG----AGCAGGTGGCGGAACTCCTCA---AGGG------CGCGG-ACA------------TG--------ATCTTCGT--------GGCCGCCGGTATGGG---------------GGGCGGCACCGG----------TACCGGCGCGGC---------------------------------------TCCGGTCAT------TGCCGAGG------------------------TGG---CCAAGG-----------------------AA---GTGGGC------GCC------------------------------CTCA---CCGTGGGCGTGG----TTACCAAACCCTTCTCCCGCGAGG------GCAAGCAGCG---------------------------------------------CCTTTCCAAGGCCGACGAA---GGTATT--CGCGAACTCAA--------------------------------AAAACACGTGGATTCGCTC---ATC---------GTT------ATCC------------CCAATGACCGGCTCA---TTGGCCTCGCC---GGTAAGTCCATGTCGATCATCGA------------TGCCTTCAAG------------CC---GGCTGACG---ACGTGCTCCGCCAGGCGG----------------------TCCAGGGGATTTCGGACCTCATT------------AC---------------------------------------------CACCAG---CG-----------------GCTTCA---------TCAACG---TGG---------AC---------------------TTTGCCGACGTG---AAGGCGATCATGAGCGAG------------CGCGGCATGGCCATGATGG-GTAT--------CGGCATC-GCC---------TCC--G------GC---G-AGAAT--CGGGCCGTGG-------AAGCC--GCCCTGCGC---GCCAT-------CTCCAGCCCGCTG--CTGGAAGAGGTGGACATCTCCGGCGCCA---AGGGTGTCCTGG----TGAACATC------------------------GC-CG--GTTCCTCCTCCATGACCATGGACGA---GT------TCGAGGCGG---------------------------TGAAC--CGGTCCA--------------TCCACGAG---AAGGTCCA------CGAGGACGCCAACA------TCATCATC---GGCGTCAGCATCGACGAAACCCTGG--G-TGA--------------------CCAGCTCAAGGTGACGG---CTATTG--------CCACCGGC----TTCGGC---------------------------------------------------------------------------------------------------------------------------------GACCGCTTCGACATGGA----------------------G--AAGGCCCGCCA------------------------------------GGAGCTGAAGAACGT------CACCCCCTTCGGCAA-------------------------------------------------------------------------------------------------------------------------------GGCCGAGGTGAACCGCGACATCCCGAC---------------------------------------------------------------------------------------TTTTGTCCGCAACC----AGCAG----ACCCG----------------------------CGAGTCCTCGCTTTCGCGGCAGAAGGCG------------------TTCTTCATCGACGACGA-----------------------------------------------------------------------------------------------------------------------------------------------------------------------------------------------------------------------------------------------------------------------------------------------------------------------------------------------------------------------------------------------------------------------------------------------------------------------------------------GGACCA-----GTACGAC------------ATC------------------CCGACC------------TTCCT------------------------------------------------------------------------------------------------------------------------GAGGAAGT-----------------------CCGTC------------------------GACTAG----------------------------------------------------------------------------------
>Goxyd
ATGACG---------------------CTGAACCTTACTCCTACTCCCAATTCCCACGTTGAGCT------------------------------------GGCGCCACGGATTACCGTGATCGGCGTTGGCG-----GCGGCGG--------------CACG--AATGCC---------------GT-----CGA---------------CAACATGA---------------T-CG--CGTCTGAA-------------------CT---CAAGG--GCG------------------------------------TGGAA----------TTCGTCGTTGCC-------AACACCGACGCCCAGCA-G--------------------------CTT--------GCCCACTCCAAGGCCGAACGCCGCGTCCAACTTG----GCCCGCATCTGACGCGCGGTC-------------TGGGTG---CAGGTGCAAAGC-------------CGGAAATCGGT---CGCGAAG-----CCGCCGAAG-----------A---AGCCGCAC----AGGAAATCGACCGTCAGCTCG---AAGG------CGCGA-ATC------------TG--------GTCTTCAT--------CACGGCCGGCATGGG---------------CGGCGGTACGGG----------CACGGGTGCGGC---------------------------------------TCCGGTCAT------CGCGCGCA------------------------TGG---CGCGTG-----------------------AG---CGCGGC------GTC------------------------------CTGA---CGGTCGGCGTTG----TTTCCAAGCCCTTCAATTTTGAAG------GCCGCCGTCG---------------------------------------------CACGACTGCCGCAGAAAAC---GGCATT--GCCGAGCTGCA--------------------------------GAAGCATGTCGATACGCTG---ATC---------GTC------ATCC------------CGAACCAGAACCTGT---TCAATTCGGCA---ACGCAGAACACGACCTTCCGCGA------------AGCCTTCCGG------------AT---GGCCGACA---ATGTCCTGAACATGGGCG----------------------TTCGCGGCATTACGGACCTCATG------------GT---------------------------------------------CTCCCC---GG-----------------GCCTCA---------TCAATC---TCG---------AT---------------------TTCGCGGACGTC---AAGGCCGTGATGGAAGAG------------ATGGGCAAAGCCATGATGG-GGAC--------AGGCGAA-GCCTCCAGCGAGGAA--G------ATGCGG-AAGAC--CGGGCCGTGC-------TCGCA--GCCGAGCGC---GCGAT-------TTCCAACCCGCTA--CTGGAAGACGCGTCAATGGCAGGTGCGC---GTGGCCTGCTCA----TCAACATC-------------------A--CCGG-CG--GCGAAGA---CTTGACGCTGTACGA---AG------TCAACGCTG---------------------------CTGCG--GACCGCA--------------TCCGTGAG---GAAGTGGC------CGACGACGCCAACA------TCATCTTC---GGCGCGCTGATCGACGAAAAGCTGA--A-CGG--------------------TCGTGTTCGCGTGTCCG---TCGTGG--------CAACCGGC----ATCGACACACAGCCGCGTCAGGATCCTTC----------------------------------------------------------------------------------------------------------GGCTCCGAGCGCGGAAA----------------------C--CCGTCAGGCCG------------------------------------CTGCGCCGCAGACGAACGCCGGAACGGCAGCTCCGCGCGAAAGCGCCGGGACCCGCGCTGCAGCATCCTCGTTCCAGCCGGGTTCGACCTATGCCGGGGGCCCGCCGCGCCCGAATTTCGCGATTGATCCCCAGCAGCAGCCGGCTCAGAATACAGCCCCACAGCC-GCAGCAGGAAGCTCCGGCGACCCAGCCTGCGGCCACTGAAACCCAGACGCCCCGTCAGGAAAACACCCACCAGCCTTCCCCCCGGGCCGGTCTGTTCTCCGATCCGTCCCGCCATGCCCCGCCG----CTGCAGCCCGAAGC----------------------------GCCGCGGAGCCTGTTCGGCATGGTCACGGGCGCCTTCCGCAGCCGTCCGCCCCAGCCGCAGCAGCCCCCGCAGACCACCCAGCGGACGGAGCCCAGCACCCGCGACGGATACCCCCAGCAGGCACCGCAGCAGCAGGAACAGCCGTCCGGCAATGCTGA-----------------------------------------------------------------------------------------------------------------------------------------------------------------------------------------------------------------------------------------------------------------------------------------------------------------------------------------------------------------------------------------CGATTCCAA--CCTGGAT------------ATT------------------CCGACC------------TACCT------------------------------------------------------------------------------------------------------------------------GCGC--------------------------------------------------------CGCTGA----------------------------------------------------------------------------------
>Gbethe
AT---G-------------------ACTCTGAACCTGACCATCCCGCAGCAGATGCACACAGATTT-----------------------------------CACCCCGCGCATTACCGTGATCGGTGTAGGCG-----GCGGCGG--------------CACG--AACGCG---------------GT-----TGA---------------CAACATGA---------------T-CG--CGCTCAAT-------------------CT---GGCCG--GTG------------------------------------TCGAT----------TTCGTCGTTGCG-------AATACCGATGCGCAACA-G--------------------------CTG--------ATGCACAGCCGCGCCGATCGCCGCGTGCAGCTTG----GCCCGCACATCACGCAGGGTC-------------TGGGCG---CGGGAGCCAAGC-------------CGGAAATCGGC---CGCGCCG-----CCGCCGAGG-----------A---AGCCGCCG----ATGAGCTGTACCGGCATCTGG---ACGG------TGCCC-ATA------------TG--------GTATTCAT--------CACCGCCGGCATGGG---------------CGGTGGCACCGG----------CACGGGGGCGGC---------------------------------------CCCGGTGAT------CGCCCGCA------------------------TGG---CACGGG-----------------------AA---CGCAAC------ATC------------------------------CTGA---CGGTCGGCGTCG----TCACCAAGCCGTTCAGCTTCGAAG------GCAGCCGCCG---------------------------------------------CGCCAAATCAGCCGAGGCC---GGGATC--GAGGAGCTTCA--------------------------------GCAATACGTCGATACGCTG---ATC---------GTC------ATCC------------CCAACCAGAACCTGT---TCCGCCTGGCC---AATGAGCGCACCTCCTGGAAGGA------------AGCGTTCAAG------------AT---GGCCGACA---ATGTCCTTTATATGGGCG----------------------TGCGCGGCGTGACCGATCTGATG------------GT---------------------------------------------GGCACC---GG-----------------GTCTGG---------TCAATC---TGG---------AC---------------------TTCGCCGATATC---CGTACCGTCATGGCTGAA------------ATGGGCAAGGCCATGATGG-GCAC--------AGGCGAG-GCG---------GAA--G------GT---G-AAAAC--CGTGCCATCC-------GCGCC--GCCGAACTG---GCCAT-------CAGCAATCCTCTG--CTGGAAGACACGTCGATGAGCGGTGCGC---GCGGCCTGCTGA----TCAACATC-------------------A--CCGG-CG--GCGAGGA---CATGACCCTGTTCGA---AG------TCGATCAGG---------------------------CCGCC--AACCGAA--------------TCCGCGAG---GAAGTGGA------TGAGGAAGCCAATA------TCATCTTC---GGCTCTGCCATTGACGAAAGCCTGA--A-CGG--------------------CAAGGTGCGGGTCTCGG---TCGTAG--------CCACCGGG----ATCGACAGCCCGGCCAACCATATGTCCTCCCTGTC----------------------------------------------------------------------------------------------------CTCCGAGCGTCCCCGTCTGGTGGCAGTCGGTGGCGGTGCGGCCATGCCGGTCGATGCCGTCTCGCCCGGTCCTTCCCTGTCGGCGCAGTCTGCCGAGCAGGCTG------AGGCGGCCGCCTTCG----------------------------------------------------------------------------------------------------------------CCGCCTATCAGCCCGGCCATTATGCGCCGGCAGAAACGGCCCCTTTCCCTGCGCAGGGTGGGACACCGACCCAGCAGCATCAGGCTCCGCAAGCTCCCTCCCCCACCGCTCCGGTCCGGGCGCCTTTCGTGCAGTCGCCGCCG----------------------------------------------CCTTCGGCCGGCCATGGGCATGGCTATG------------------CCGGAACGGACGCTGAAGCACCGCGCGCGCCGCTACCCGCCAGCGCACCGCGCGGCCTGTTCACGCAGGAGCCTGCCTATGCGCCACAGCCTGCCTATGCGCCACAGCCTGCCCACCAGGCCGCACCGCCGCGCAGCAGCATCTTCAATGTGGTGACCGGCGCCATCCGCCGCAGCATGGGGGGTGGCAGCGCCCCCGCCCATGAAGCCCCGGTTACGCCGCAGCCGCCCCGTACCGAACCCGTGTTGCATGATGGTCAGCAGGCCGCCGACAATCATGCCTCGCCCGACCAGCAGGCGCGCCCCTCTGTTCGGCCAGCGGCAACC--------------------------------------------------------------------------------------------------------------------------------------------------------------------GAAGAAATAGGGCTGGAC------------ATT------------------CCGGCC------------TTCCT------------------------------------------------------------------------------------------------------------------------GCGCCGTC-----------------------AGTCC------------------------TCCTGA----------------------------------------------------------------------------------
>Hinflu
AT---G------CTATACCCAGAGTACCCTGAGTACGATAATTTTAACGAATC------------------------------------------------CGGCGCACTGATCAAAGTCGTAGGTGTAGGCG-----GTGGCGG--------------TGGC--AATGCC---------------GT-----AAA---------------CCATATGG---------------T-AATGAATATGGTAAAACAAGAAATGGGCGGAACCTTTGTTG--GCG---AAAGTTCATTAACATCAGAGGAACACGGTCGCATAGTA----------TTTTATGCCGTC-------AATACTGATGCTCAAGC-A--------------------------TTG--------CGTAAAAGTCAAGTTCAACAGACCGTACAAATTG----GTGGAGAAACAACCAAAGGTT-------------TAGGTG---CTGGGGCAAATC-------------CGAATATTGGT---CGTAAGG-----CAGCTGAAG-----------A---TGATCAGG----ATGAAATCCGCAAAATGCTTG---AAGG------TGCCG-ATA------------TG--------GTCTTTAT--------TGCAGCAGGTATGGG---------------CGGCGGCACAGG----------TACGGGTGCGGC---------------------------------------ACCTGTTGT------TGCTAAAA------------------------TTG---CTAAAG-----------------------AA---CTCGGT------ATT------------------------------TTGA---CTGTTGCTGTAG----TGACTAAACCTTTTACCTTTGAAG------GCAAAAAACG---------------------------------------------TATGCAATTTGCAGAGCTT---GGTATT--AAAGATTTATC--------------------------------CCAATATGTTGATTCAATG---ATT---------ATT------ATTC------------CGAATCAACAAATCC---AAAAAGTTCTC---CCTAAAAATGCTAAATTAATTGA------------TGCTTTTGCT------------GC---TGCAAACG---ACGTATTGCGTAATTCTG----------------------TAATGGGAATTTCAGATATGATT------------AC---------------------------------------------CTCTCC---TG-----------------GTTTAA---------TTAACG---TGG---------AC---------------------TTCGCTGATGTA---AGAACGGTAATGTCAGTT------------CAAGGGCAAGCTATGATTG-GTTT--------TGGTTCA-GCTGTGGGAGAACCC--G------GT---G-CAGGT--AGAGCAGAAG-------AGGCA--GCTCGTCTT---GCAGT-------ACGCAATGATCTT--CTAGAAAAAATCGATCTTTCTAACGCTC---AAGGAATTTTAG----TTAATATT-------------------A--CTGC-TG--GAATGGA---TTTAGTTTTTGAAGA---GT------TTAACATTA---------------------------TAGGT--GAGACAA--------------TAGGTAGT---TTTGCTTC------TGAAGAAGCTACAG------TTGTTGTT---GGTACGAGTTTAGTGCCTGAGATGA--G-CGA--------------------TGAAATTCGTGTAACTA---TTGTGG--------CAACTGGT----CTCGGTGAAATTG--------------------------------------------------------------------------------------------------------------------------CAGGAAATGAACCAATT-------------------------CAGGTTGTTCG------------------------------------TCAAGGGCTTTCTACGCAGAATATTGAAGGTGAAGG--------------------------------------------------------------------------------------------------ACGTGTAAACATTGTTCCTGAACTTCATCGTCGTGAATCTGTTGAAGTGTCAAGAA---------------------------------------------------------------------------------------CTGCATCAGAAGAA----TATCA-------------------------------------ACGGCCGTTAGATAAACCGATTACAGAT------------------CGCTTGGAAGCATTTAAGA---------------------------------------------------------------------------------------------------------------------------------------------------------------------------------------------------------------------------------------------------------------------------------------------------------------------------------------------------------------------------------------------------------------------------------------------------------------------------------------AAAATA------------------------ATT------------------TCTTTA------------ATCCT------------------------------------------------------------------------------------------------------------------------GCACAGCG---------------------TGAAGAA------------------------AATTAA----------------------------------------------------------------------------------
>Hboli
AT---G---------------------TTCGAATTGGTAGATAACGCACCCTCGAG---------------------------------------------CAGTGCGGTCATCAAAGTGGTTGGCGTTGGCG-----GCGGTGG--------------CGGC--AATGCT---------------GT-----TAA---------------CCACATGG---------------T-CG--AAAGCAAT-------------------AT---TGAAG--GCG------------------------------------TTGAG----------TTTATCTGCGCC-------AACACGGATGCCCAGGC-A--------------------------TTA--------AAGCGCGTATCGGCGAAAACGATATTGCAGCTAG----GCGCTGAAATCACTAAAGGAT-------------TAGGCG---CAGGTGCCAATC-------------CCGACGTGGGT---CGCCAGG-----CGGCAATGG-----------A---AGACCGTG----AGCGTATTGCTGAGTTGTTGG---TGGG------TGCTG-ACA------------TG--------GTATTCAT--------TACTGCCGGTATGGG---------------CGGTGGTACGGG----------CACCGGAGGTGC---------------------------------------GCCAGTTGT------CGCTCAGG------------------------TCG---CCAAAG-----------------------AG---CTGGGG------ATA------------------------------CTCA---CCGTTGCCGTGG----TAACACGCCCCTTCCCCTTTGAAG------GGCCAAAGCG---------------------------------------------TATGCGCGCTGCTGAAGAG---GGTATG--AAAGAGCTCTC--------------------------------TGAGCACGTTGATTCGCTG---ATC---------ACT------ATCC------------CCAACGAAAAGCTGC---TTTCCGTGTTG---GGTAAGAACGCAACGTTACTGAC------------GGCCTTCAGT------------GC---GGCTAACG---ATGTGCTGCTGGGTGCAG----------------------TTCAAGGTATCGCAGAGCTGATT------------AC---------------------------------------------CAGCCC---GG-----------------GTATCA---------TCAACG---TTG---------AC---------------------TTTGCTGACGTG---CGAACCGTCATGTCTGAA------------ATGGGCATGGCGATGATGG-GTAC--------CGGTGGG-GCG---------ACG--G------GC---G-AAAAT--CGTGCTCGTG-------AAGCG--GCTGAGAAG---GCCAT-------CCGCAGCCCGCTG--CTGGAAGATATTGATCTTCACGGCGCAC---GCGGTATCTTGG----TCAATATC-------------------A--CTGC-TG--GTCCAGA---TTTGTCGATCGGTGA---GT------TCAATGATG---------------------------TGGGG--GCTACAG--------------TTCAAGAG---TTTGCTTC------TCCGGATGCCACTA------TCGTAGTA---GGCACCTCCATTGATATGGAAATGT--C-CGA--------------------CGAACTGCGTGTCACCG---TTGTTG--------CCGCTGGC----TTAGAT---------------------------------------------------------------------------------------------------------------------------------GGGCAAAAACCTAAAGC-------------------------------AGCCG------------------------------------CGCGTGAGCCAGCGC------GTCGTTCAGCGGCGG-------------------------------------------------------------------------------------------------------------AATCCTCTGATTACCGCAAGTTGCAACAGCCAACAGTGATGCGTCAGCA-----------------------------------------------------------------------------------GGCAACCGCACGCG----CTGAA-------------------------------------GCACCTGAAACAGCCGCTAAACC-----------------------TCGTCCTGAAAAGCGTCGCGCTTCTGAAGCCGA-------------------------------------------------------------------------------------------------------------------------------------------------------------------------------------------------------------------------------------------------------------------------------------------------------------------------------------------------------------------------------------------------------------------------------------------------------------------------TGACTA-----TCTGGAC------------ATC------------------CCCGCG------------TTTCT------------------------------------------------------------------------------------------------------------------------ACGCCGCC-----------------------AGGCG------------------------GATTGA----------------------------------------------------------------------------------
>Hpylori
AT---G---------------------GTTCATCAATCAGAGATGGAAAATTATAATATTGGTCAAGCAAGCATTGAAGAAGTAAGCGATCCAGCTTATAAAGGGGCTAAGATTGTCGTCATCGGTGTTGGAG-----GTGGGGG--------------GTCT--AACATG---------------AT-----CAA---------------ACACTTGG---------------T-TG--AATATGGC-------------------GTGCATCAAG--ATG------------------------------------TTACC----------CCTATTGCGACG-------AACACTGATGGCCAACA-T--------------------------CTC--------AAAAACAATCCCGCTCCGGTTAAAATCCTTTTAG----GCAAAGAATCCACTGGAGGTT-------------TGGGCG---CTGGGGGGATTC-------------CTGATATTGGT---AGAAAAG-----CCGCTGAAG-----------A---AAGCGCTA----ATGAAATTAAAGAGGCGATTA---AAGA------CGCTA-AAT------------TA--------GTCATTAT--------CTCTACAGGACTTGG---------------AGGAGGGACTGG----------GACTGGAGCCAC---------------------------------------CCCTACTAT------CGTTAAAA------------------------TCG---CAAAAG-----------------------AA---GTGGGA------GCG------------------------------CTCA---CGATTGCTATCG----TTACCAAGCCTTTCAAATACGAAG------GGAATCAAAA---------------------------------------------AAGAAAGAGGGCTGAAGAG---GGATTG--AAAGAATTGGA--------------------------------GCAGTCTAGCGATTCTATT---TTG---------GTT------ATCC------------CTAATGACAAAATCC---TTCTCACCATG---AAAAAAAACGCTAGCACCACGGA------------GTGTTATAGG------------GA---AGTTGATG---ATGTCTTGGTTAGGGCTG----------------------TGAGTGGCATTTCTACTATCATC------------AC---------------------------------------------TAAACC---CG-----------------GTAATA---------TCAATG---TTG---------AT---------------------TTTGCCGATTTA---AAGAGCGCTCTTGGTTTT------------AAAGGCTTTGCGTTAATGG-GTAT--------TGGTGAA-GCC---------ACT--G------GC---G-AAGAA--TCCGCTAAAT-------TAGCG--GTGCAAAAT---GCGAT-------CCAATCGCCTCTT--CTTGATGACGCTTCTATTGAAGGGGCTA---AGAGCATTATTG----TCTTTTTT-------------------GAGCACC-----ACCCTGATTATCCTATGATGGCTTA-----------TTCTCAA-G---------------------------CGTGC--GATTTTA--------------TTCAAGAT---CAAGCCCA------TCAAGATGTTGACG------TTAAGTTT---GGCCAACACACGAGCGATAATATCCCTATTGA--------------------TCATGTGCGCGTTACTA---TCATTG--------CAACCGGT----GCTGAA---------------------------------------------------------------------------------------------------------------------------------AGAAACAGCGGTGGAGC-------------------------GAGTTTGGAAT------------------------------------CTATCGCTACGCCCT----------------------------------------------------------------------------------------------------------------------------------------------------------------------------------------------------------------------------------------------------------------------CTCAGCCTGTGGTG----AAACA----AACGA----------------------------GAAAAGTGGGTAATGGCGAGTATTTAAA------------------GATCCCTACTGA----------------------------------------------------------------------------------------------------------------------------------------------------------------------------------------------------------------------------------------------------------------------------------------------------------------------------------------------------------------------------------------------------------------------------------------------------------------------------------------------AGAAGA-----GCTATCC------------ATA------------------CCCACA------------ACCAT------------------------------------------------------------------------------------------------------------------------GAGAATCC-----------------------AGCAA------------------------GACTGA----------------------------------------------------------------------------------
>Kvulga
AT---G----------------AATATCACGAGTCTCTCGATGCCGGGGCATGACGAGTT-----------------------------------------GAAGCCGCGGATCACGGTTTTTGGTGTCGGCG-----GTGCAGG--------------CGGC--AATGCT---------------GT-----CAA---------------CAATATGA---------------T-CG--AGCAAGAG-------------------CT---GGAAG--GCG------------------------------------TCGAA----------TTCGTCGTGGCG-------AACACCGACGCGCAGGC-G--------------------------CTG--------GTGGCCTCGAAGGCCGCGTTGCGTATCCAGATCG----GTCTGGAAGTGACACAGGGCC-------------TTGGCG---CGGGTGCGCGCC-------------CCGCCGTGGGT---GCGGCTG-----CCGCCGAAG-----------A---GTCGCTGG----ACCAGATCATTGATCATCTGG---CGGG------TTCGC-ATA------------TG--------TGCTTTAT--------CACCGCCGGTATGGG---------------CGGTGGCACCGG----------CACGGGTGCGGC---------------------------------------GCCGATCAT------CGCGCAAG------------------------CCG---CGCGTG-----------------------AA---ATGGGT------GTG------------------------------CTGA---CGGTTGGTGTGG----TGACCAAACCCTTTATGTTCGAGG------GTGCAAAGCG---------------------------------------------CATGCGTCAGGCCGAGGAG---GGCGTT--GCCGCCCTGCA--------------------------------AAAGGTCGTCGATACGCTG---ATC---------ATC------ATCC------------CGAACCAGAATCTGT---TCCGCATCGCC---TCGGAAAAGACCACCTTTACCGA------------AGCCTTCATG------------AT---GGCGGATG---ATGTGCTGTATCAGGGCG----------------------TCAAGGGTGTGACGGATCTGATG------------GT---------------------------------------------GCGCCC---CG-----------------GCCTGA---------TCAATC---TCG---------AT---------------------TTTGCCGACGTG---CGTTCGGTCATGGACGAG------------ATGGGCAAGGCGATGATGG-GCAC--------TGGCGAG-GCC---------GAG--G---GT--------CCGACC-CGCGCCATCG-------ACGCC--GCCAAGAAA---GCCAT-------TTCCAACCCGCTG--CTGGATGAAATCAGCCTGAACGGCGCGC---GCGGCGTGCTGA----TCAATATC-------------------A--CCGG-CG--GCTATGA---CATGACCCTGTTCGA---GC------TGGACGAGG---------------------------CCGCA--AACCACA--------------TCCGCGAA---GTGGTCGA------TCCCGAGGCGAATA------TCATCGTC---GGCTCGACCCTCGATCCCGATATGG--T-TGG--------------------CAAGATCCGCGTTTCGG---TTGTGG--------CCACGGGC----ATTGATGCCGC----------------------------------------------------------------------------------------------------------------------------TGAAAAGGCGCCTGAAA---------------------------TGCCGGTTC------------------------------------CGCGTCGTTCGGTGC------AGCAGCCGCTGGTGC-------------------------------------------------------------------------------------------------------------------AGCAACAGCCCCTTCAGCAGCCGGTGATGCAGCCCGCCGTCGAGGCCGTGGTGCGTGCCGAAGCGCAGCGCAACGAGCAGTTCCGCACCGAGCAATACCGCGATCCCGCGCCGCAGCCGCGTCAGGAATATGCGCCGCAG----CCCGAGCCTGTCCGTCAGGAGCCGGTTCGTCAGGAGTT----GGTCCGCCAAGAGCCGCGCCAGACCTAT-----------GCGCCGACACCGCGTCCGGCGGCAGAACCCTATGAAGAGGTTCCGCCCATGTATACGCCGCGTCCGCAGCCGACCATGTCGCAGCCTGCAGCCCCCGCGCACCAACCCGATCCGCGCTACATTGCGCCGCAACGTCCCGCGACCTCGGCTGCTGAGGCGCTGCAGCGCCTCAGCAACGCGGTTGATCACAATCCGGTCGCCGATCAGCGCCGCGCCCCCGAGCCGCAGCCGCGTTTTGGCATCGGCAATATTATCGGACGCATGGCGGGTGGGAACCAGGACGGGCAGGGCGCAGCCCCCGCGCGTCCCCAACCCAGCGCCTCGCGCGAAGAGCCGTCCTCTGACCCGGAGCG------------------------------------------------------------------------------------------------------------------------------------------------TGAGCG-----GGTGGAA------------ATC------------------CCCGCT------------TTCCT------------------------------------------------------------------------------------------------------------------------GCGTCGCC-----------------------AAGCG------------------------AATTAA----------------------------------------------------------------------------------
>Koxyto
AT---G---------------------TTTGAACCTATGGAACTGACCAA---------------------------------------------------CGACGCGGTGATTAAAGTCATCGGCGTCGGCG-----GCGGCGG--------------CGGT--AACGCC---------------GT-----TGA---------------GCACATGG---------------TGCG---CGAGCGC-------------------AT---TGAGG--GTG------------------------------------TTGAA----------TTTTTCGCGGTG-------AACACCGACGCGCAGGC-T--------------------------CTG--------CGCAAAACGGCTGTTGGCCAGACTATCCAGATCG----GTAGCGGTATTACCAAAGGTC-------------TGGGCG---CAGGCGCAAACC-------------CGGAAGTCGGC---CGTAACG-----CGGCGGATG-----------A---AGACCGTG----AAGCGCTGCGTGCCGCCCTTG---ACGG------CGCCG-ATA------------TG--------GTGTTTAT--------CGCAGCCGGCATGGG---------------CGGCGGTACCGG----------AACCGGTGCTGC---------------------------------------GCCAGTGGT------GGCTGAAG------------------------TTG---CAAAAG-----------------------AT---TTAGGT------ATC------------------------------CTCA---CCGTTGCCGTGG----TGACTAAGCCGTTCAATTTTGAAG------GCAAGAAGCG---------------------------------------------CATGGCGTTCGCTGAGCAG---GGCATC--ACCGAGCTGTC--------------------------------CAAGCATGTGGATTCGCTG---ATC---------ACC------ATCC------------CGAACGACAAGCTGC---TGAAGGTTCTC---GGCCGCGGCATTTCTCTGCTCGA------------CGCTTTCGGT------------GC---GGCCAACG---ACGTGCTGAAAGGCGCGG----------------------TGCAGGGTATCGCTGAGCTGATC------------AC---------------------------------------------CCGCCC---AG-----------------GCCTGA---------TGAACG---TCG---------AC---------------------TTTGCGGACGTG---CGTACCGTGATGTCTGAA------------ATGGGCTACGCCATGATGG-GCTC--------CGGCGTG-GCG---------AGC--G------GT---G-AAGAC--CGTGCGGAAG-------AAGCG--GCTGAAATG---GCGAT-------CTCTTCTCCGCTG--CTGGAAGATATCGATCTGTCCGGCGCGC---GTGGCGTTCTGG----TCAACATC-------------------A--CTGC-GG--GCTTCGA---CCTGCGTCTGGATGA---GT------TCGAGACCG---------------------------TAGGT--AACACTA--------------TCCGCGCA---TTTGCTTC------GGATAACGCCACCG------TGGTTATC---GGTACCTCTCTGGACCCGGATATGA--A-CGA--------------------CGAGCTGCGCGTAACCG---TCGTTG--------CTACCGGT----ATCGGTAT-------------------------------------------------------------------------------------------------------------------------------GGACAAACGTCCGGAAA------------------------TCACCCTGGTCA------------------------------------CCAACAAACAGGTGC------AGCAGCCGGTGATGG-------------------------------------------------------------------------------------------------------------------------ATCGTTACCAGCAGCACGGTATGTCTC---------------------------------------------------------------------------------------------CACTGACGCAAGAG----CAGAAA------------------------------------CCGGCCGCAAAAGTGGTCAACGACAATA------------------CGCCGCAGGCCGCGAAAGAGCC------------------------------------------------------------------------------------------------------------------------------------------------------------------------------------------------------------------------------------------------------------------------------------------------------------------------------------------------------------------------------------------------------------------------------------------------------------------------------------AGATTA-----TCTGGAT------------ATT------------------CCAGCC------------TTCCT------------------------------------------------------------------------------------------------------------------------GCGTAAGC-----------------------AAGCC------------------------GATTAA----------------------------------------------------------------------------------
>Kkris
AT---G------------------------GACATCACCACCCCCCAGAACTA------------------------------------------------CCTGGCCGTCATCAAGGTCGTCGGCATCGGCG-----GCGGCGG--------------CGTG--AACGCC---------------GT-----GAA---------------CCGCATGA---------------T-CG--AGGTCGGC-------------------CT---GCGCG--GCG------------------------------------TCGAG----------TTCATCGCGATC-------AACACCGACGCCCAGGC-G--------------------------CTG--------CTGATGTCCGATGCGGACGTCAAGCTCGACGTCG----GTCGGGAGATGACCCGCGGGC-------------TGGGCG---CCGGGGCCAACC-------------CCGAGGTCGGG---CGCCAGG-----CGGCCGAGG-----------A---CCACGAGG----AGGAGATCGAGGAGGTCCTCA---AGGG------GGCCG-ACA------------TG--------GTCTTCGT--------GACCGCCGGTGAGGG---------------CGGCGGCACCGG----------AACCGGCGGCGC---------------------------------------CCCGGTCGT------CGCGCGCA------------------------TCG---CCCGCT-----------------------CC---CTGGGG------GCC------------------------------CTGA---CCATCGGCGTGG----TCACCCGCCCGTTCACCTTCGAGG------GTCGCCGCCG---------------------------------------------CTCCAACCAGGCCGAGACC---GGCATC--GAGGCCCTGCG--------------------------------CGACGAGGTGGACACCCTC---ATC---------GTC------ATCC------------CGAACGACCGCCTGC---TGTCCATCTCC---GACCGCAACGTGTCCATGCTGGA------------CGCCTTCAAG------------TC---CGCCGACC---AGGTGTTGCTCTCCGGCG----------------------TGCAGGGCATCACCGACCTGATC------------AC---------------------------------------------CACCCC---GG-----------------GCCTGA---------TCAATC---TGG---------AC---------------------TTCGCCGACGTG---AAGTCCGTGATGCAGGGC------------GCGGGTTCGGCGCTGATGG-GCAT--------CGGCTCC-GCC---------CAG--G------GC---G-AGGAC--CGCGCGGTCA-------AGGCG--GCGGAGCTG---GCCAT-------CGCGTCCCCGCTG--CT---GGAGGCCTCCATCGACGGCGCCC---ACGGCGTGCTGC----TGTCCATC----------------------CAGGGAG--GTTCCGA---CCTCGGCCTGTTCGA---GA------TCAACGAGG---------------------------CCGCC--CGCCTGG--------------TCCAGGAG---GTCGCCCA------CCCGGACGCCAACA------TCATCTTC---GGCGCCGTGATCGACGACGCCCTGG--G-CGA--------------------TGAGGCACGGGTCACCG---TGATCG--------CCGCGGGC----TTCGACTCCCTGAACCC----------------------------------------------------------------------------------------------------------------------GGAGACCAACTCCAACT------------------------CCACCAACGCCG------------------------------------CGGCCAACCAGGCCCAGCGCACCCAGCAGGCCTTCG--------------------------------------------------------------------GCGGCTCCGCCTCCCAGCCGGTCCGGGTGGCCTCCAACCCGCAGCGCGGCGGCTCCTACGCCGGCGGCGCGCCGTCCTACTCGGGCGGCTCCTCGAGCCAGTGGGG-------------------------------------------------------------------TGCTGACGACGACGTT--------------------------------------------CCGGCCAACGCCGGGTTCGACGTCGATC------------------TGCCCCCGACCGAGGAGGAGACCGGGCGCGGCTCGGCCCGCAA---------------------------------------------------------------------------------------------------------------------------------------------------------------------------------------------------------------------------------------------------------------------------------------------------------------------------------------------------------------------------------------------------------------------------------------------------------------GGACTC-----CCTGGAT------------GTG------------------CCCGAC------------TTCCT------------------------------------------------------------------------------------------------------------------------G-----------------------------------------------------------AAGTGA----------------------------------------------------------------------------------
>Lcrispa
AT---G------------GATTTTACATTCGATTCAGACGACAATAA------------------------------------------------------GAATGCTGTCATCAAAGTAATTGGTGTTGGTG-----GTGCCGG--------------CGGC--AATGCT---------------GT-----TAA---------------CCGAATGA---------------T-TG--ACGATGGC-------------------GT---ACAAG--GTG------------------------------------TTTCT----------TTTATTGCAGCA-------AACACTGATGTTCAGGC-T--------------------------TTG--------AACAGCAACAAAGCTGAAAACAAGATTCAACTAG----GGCCTAAGTTGACCCGTGGGT-------------TGGGTG---CTGGTTCACATC-------------CTGAAGTAGGA---CAAAAAG-----CTGCAGAAG-----------A---GAGTGAAC----AAACGATTGAAGATGCACTTA---AGGG------TGCAG-ATA------------TG--------ATCTTTAT--------TACTGCTGGTATGGG---------------TGGCGGTACCGG----------TACTGGTGCGGC---------------------------------------TCCTGTAGT------GGCAAAAA------------------------TTG---CGCGTG-----------------------AG---ACGGGC------GCA------------------------------TTAA---CTGTAGGCGTAG----TTACGCGTCCATTCAGTTTTGAAG------GCCCTAAGCG---------------------------------------------CTCTAAAAACGCTGCAGAA---GGTATT--ACTCAGCTAAA--------------------------------GCAATATGTTGATACTTTG---GTT---------ATT------ATAG------------CTAACAATCGTTTGC---TTGAAATGGTT---GACAAGAAGACTCCTATGATGGA------------TGCCTTCAAG------------GA---AGCTGATA---ATGTCTTGAAGCAAGGTG----------------------TTCAAGGTATTTCTGATTTGATT------------AC---------------------------------------------TTCAAC---TG-----------------ACTACG---------TAAACT---TGG---------AC---------------------TTTGCTGATGTG---AAGACTGTAATGGAAAAT------------CAAGGTGCAGCTTTAATGG-GAAT--------TGGCCGT-GCT---------AGC--G------GT---G-AAAAT--AGAACAGTTG-------AAGCT--ACTAAGCTG---GCGAT-------TTCTTCACCATTA--TT---AGAAGTTTCTATTGATGGTGCTA---AGCAAGTGTTAC----TTAACATT-------------------A--CTGG-TG--GACCTGA---CCTTACATTATTTGA---GG------CTCAAGATG---------------------------CTTCA--GAGATTG--------------TTTCTAAG---GCTGCTGG------TGACGATGTAAACA------TTATTTTC---GGTACTTCAATTAATCCTAACTTGG--G-CGA--------------------TGAGGTGGTAGTAACTG---TAATCG--------CTACTGGA----ATTGATTCTAAGGTTGAAGAAGCTGCTTCTAAGCAATTACCAGGTCGTAGCCACCAAATTAAGGCTCAACCAGTTAAAGAAAAAGAAGAAGCTCCTAA-------------------------------------GGCTGAAGAACCTAAGCAACTAGTTGATCGACCACAAACAGTTCAGCCTGCTG------------------------------------CTGAAAAACAAGAACCTGAGCAGCCTAAGCAAACAA--------------------------------------------------------------------------------------------------------------------TGGTTGATCCAACCAGTGTTTGGGGACTAAATGATAGCGAAGACAATCAAAGAAGAAATACCCAACCTA--------------------------------------------------------CTGAGCCAAAGAAAGATTATGAGGGTTTTGAT----------------------------ACTTTTAGTGATGAAGACCAGGATAGTATTTCTCAAATTGAAACTAGCGCTCAGGACGATAGTGA---------------------------------------------------------------------------------------------------------------------------------------------------------------------------------------------------------------------------------------------------------------------------------------------------------------------------------------------------------------------------------------------------------------------------------------------------------------------------------------CGATAA-----CAGTGAT------------ATT------------------CCATTT------------TTTAA------------------------------------------------------------------------------------------------------------------------ACATCGTA-----------------------GTGAA------------------------AACTAG----------------------------------------------------------------------------------
>Lamylo
AT---G------------GATTTTACATTCGATTCAGACGACAATAA------------------------------------------------------AAATGCTGTCATCAAAGTTATTGGTGTTGGCG-----GTGCCGG--------------AGGC--AATGCT---------------GT-----TAA---------------CCGAATGA---------------T-TG--ACGATGGT-------------------GT---ACAAG--GAG------------------------------------TTTCC----------TTTATTGCTGCA-------AACACTGATGTGCAAGC-A--------------------------TTG--------AACAGCAATAAAGCTGAAAACAAGATTCAATTGG----GGCCTAAATTAACACGTGGTT-------------TAGGTG---CTGGTTCACATC-------------CAGAAGTTGGA---CAAAAAG-----CTGCTGAAG-----------A---AAGTGAAC----AAACAATTGAAGATGCACTTA---AAGG------TGCAG-ATA------------TG--------ATCTTCAT--------TACCGCTGGTATGGG---------------TGGTGGTACCGG----------TACCGGTGCGGC---------------------------------------TCCTGTAGT------TGCTAAAA------------------------TTG---CACGTG-----------------------AA---ACTGGT------GCT------------------------------TTAA---CTGTTGGTGTAG----TTACACGCCCATTTAGTTTTGAAG------GCCCTAAGCG---------------------------------------------TTCTAAAAACGCCGCAGAA---GGTATT--ACTCAACTTAA--------------------------------GCAATACGTTGATACTTTG---GTT---------ATC------ATTG------------CTAACAACCGTTTGC---TTGAAATGGTG---GACAAGAAGACCCCTATGATGGA------------TGCCTTCAAG------------GA---AGCTGATA---ATGTCTTGAAGCAAGGTG----------------------TTCAAGGTATCTCAGATTTGATT------------AC---------------------------------------------TTCAAC---TG-----------------ACTACG---------TTAACT---TGG---------AC---------------------TTTGCTGATGTT---AAGACTGTTATGGAAAAC------------CAAGGTGCAGCCTTAATGG-GTAT--------CGGTCGT-GCT---------AGT--G------GT---G-AAAAC--AGAACTGTTG-------AAGCA--ACTAAACTT---GCTAT-------TTCTTCACCACTT--CT---TGAAGTTTCAATTGATGGTGCTA---AGCAAGTTCTTC----TTAACATT-------------------A--CTGG-TG--GACCTGA---CCTTACTTTGTTTGA---AG------CTCAAGATG---------------------------CTTCA--GAAATTG--------------TTTCTAAG---GCTGCTGG------TGATGACGTTAACA------TCATCTTT---GGTACTTCAATTAATCCAAACTTAG--G-CGA--------------------TGAAGTTGTTGTAACTG---TTATTG--------CCACAGGT----ATTGATTCTGAAGCCGAAGAAGCAGCTTCAAAGCAATTACCAGGACGTAGTCACCAAAT----------------------------------------------------------------------------TAAGGCTCAACCTAAGA------------------AGGCTGCTGAACCAGAAG------------------------------------TAAACAAGACAGTTCAACCAGAAACTGAAGCTCAAC------------------------------------------------------------------------------------------------------CAGTTGATCGTCCACAAACTGTTCACCCAGCTTCTGAGACAGAAGAAAAACACGAAACTCCAAAGCAAACTATGGTAGATCCTACTAGTGTTTGGGGTTTAAATGATAATCAAGACAATCAAAGAAGAAATGCCAAGCCTGCTGAACCAAAGGAGGATCAAGAAAGCTTTGAT--------------------------GCCTTTAACAACGAAGGCCAAGACAGTATTTCTCAAATTGAAACTAGTGCTCAAGATGACGATGA---------------------------------------------------------------------------------------------------------------------------------------------------------------------------------------------------------------------------------------------------------------------------------------------------------------------------------------------------------------------------------------------------------------------------------------------------------------------------------------TGATAA-----CAGTGAT------------ATC------------------CCATTC------------TTCAA------------------------------------------------------------------------------------------------------------------------GCATCGTG-----------------------GCGAA------------------------AACTAG----------------------------------------------------------------------------------
>Lgravi
ATGGAA---------------------TTTTCATTTGATACAGAAATCGCTCA------------------------------------------------AGGCGCTGTAATTAAAGTTATCGGTGTTGGTG-----GCGGCGG--------------TGGT--AACGCA---------------GT-----TAA---------------CCGCATGA---------------T-TG--AAGAAGGC-------------------GT---TTCTG--GCG------------------------------------TTGAC----------TTTATCGTCGCT-------AATACAGATGTACAAGC-T--------------------------TTA--------CGCAGTTCAAAAGCGGATACAGTAATTCAACTTG----GCCCTAAATTGACACGTGGAC-------------TTGGTG---CAGGTGCACAAC-------------CTGAGGTTGGT---CGCCGTG-----CAGCAGAAG-----------A---ATCTGCAG----AAACAATTGCCCAATCTTTTG---AAGG------CGCAG-ATA------------TG--------GTCTTCAT--------CACTGCTGGTATGGG---------------TGGTGGAACAGG----------AACAGGTGCTGC---------------------------------------TCCTGTAAT------CGCTCAAA------------------------TTG---CAAAAG-----------------------AA---ATTGGT------GCT------------------------------TTGA---CAGTTGCAGTTG----TAACACGTCCATTTGGTTTCGAAG------GTTCAAAACG---------------------------------------------TAGCTACTTTGCAACAGAA---GGTATT--GAAGATCTTCG--------------------------------TGCAAACGTAGACACATTA---CTT---------ATC------ATCT------------CAAACAATAACTTGC---TTGAAATCGTT---GATAAGAAAACACCTTTGACTGA------------AGCGTTGCGT------------GA---AGCGGATA---ATGTTCTCCGCCAAGGTG----------------------TCCAAGGTGTCACTGACTTGATC------------AC---------------------------------------------AAACCC---AG-----------------GTATGA---------TTAACC---TTG---------AC---------------------TTTGCCGATGTG---AAAACAGTTATGGCCAAC------------AAAGGAGATGCCCTTATGG-GTAT--------CGGTGTT-GCC---------ACT--G------GT---G-AAGAC--CGTGTCATTG-------AAGCAACACGTAAA-----GCGAT-------TTACTCACCATTG--CT---TGAAACAACAATTGAAGGTGCTG---AAAATGTGCTCC----TCAATGTT-------------------A--CAGG-TG--GTATGGA---TATGAGTCTTATTGA---AG------CTCAAGATG---------------------------CTTCA--GAAATCG--------------TTATTCAA---GCTGCAGG------TAATGATGTGAACA------TCTTATTG---GGAACATCTATTGATGATTCACTTA--G-TGA--------------------TGAAATTCGAGTTACTG---TCGTAG--------CAACAGGT----GTTTCACAAGATGCCACTGATGAATACTTAGGTGCATCAACAGCTCCAGTTGTAGAAGAGCCACGT---------------------------------------------------------------------CGTCAACCTAACTTTCA----------------------ACACACTTCGATGA------------------------------------AACAAGCCTCAGCGCCAACTTCACGTCCAGCACAAG---------------------------------------------------------------------------------------------------------CTAAACAACCTTCACAAACACAACAAGCACCTGCACAAAAATCAGGATCAGCTTTTGGTGATTGGGATCTTCGTCGTGATGCTT----------------------------------------------------CACCGCGTCAAAAC----GGAAATCAAAACCGTGAA------------------------AACTCATCAAATGTTACAAGCTTCTCAG------------------GTGTCCCATCTACAGA------------------------------------------------------------------------------------------------------------------------------------------------------------------------------------------------------------------------------------------------------------------------------------------------------------------------------------------------------------------------------------------------------------------------------------------------------------------------------------------TGAAGA-----TATCGAT------------ACT------------------CCACCA------------TTTTT------------------------------------------------------------------------------------------------------------------------CCGT--------------------------------------------------------AAATAA----------------------------------------------------------------------------------
>Llactis
AT---G-----------------GAATTTTCATTTGATACAGACTTAACTTC-------------------------------------------------TGGTGCTGTAATTAAAGTTATCGGTGTTGGTG-----GCGGTGG--------------TGGT--AATGCT---------------AT-----CAA---------------CCGTATGA---------------T-TG--AAGAAGGT-------------------GT---TTCTG--GCG------------------------------------TTGAA----------TTTATCGCCGCT-------AATACTGATGTACAAGC-A--------------------------TTG--------CGTAGCTCAAAAGCAGATACAGTTATTCAACTTG----GGCCAAAATTGACTCGCGGTT-------------TGGGTG---CTGGTGCGCAAC-------------CTGAAGTTGGT---AAGCGCG-----CAGCTGAAG-----------A---ATCAGCTG----AAACAGTATCACAAGCCCTTG---AAGG------CTCAG-ATA------------TG--------ATTTTCAT--------CACTGCCGGTATGGG---------------TGGTGGAACTGG----------TACAGGTGCTGC---------------------------------------ACCAGTTAT------CGCACAAA------------------------TTG---CTAAAG-----------------------AG---CTTGGC------GCT------------------------------TTGA---CTGTGGGTGTTG----TTACTCGTCCATTTGGTTTTGAAG------GATCAAAACG---------------------------------------------TTCATACTTTGCAACTGAA---GGAATT--GAAGCTCTTCG--------------------------------TGCAAATGTTGATACACTT---CTC---------ATT------ATTT------------CAAACAATAACTTGC---TTGAAATTGTT---GATAAGAAAACTCCTTTAACTGA------------AGCTTTGCGT------------GA---AGCTGATA---ATGTTTTACGTCAAGGTG----------------------TTCAAGGGGTAACTGACTTGATT------------AC---------------------------------------------TAACCC---AG-----------------GAATGA---------TTAACC---TTG---------AC---------------------TTTGCCGATGTT---AAAACAGTAATGGAAAAC------------AAAGGTGATGCCCTTATGG-GTAT--------CGGTGTT-GCG---------ACT--G------GT---G-AAGAA--CGCGTGATTG-------AAGCA--ACTCGTAAA---GCAAT-------TTACTCACCACTT--CT---TGAAACTACAATCGAAGGCGCAG---AAAATGTTCTTT----TGAATGTT-------------------A--CTGG-TG--GTATGGA---TATGAGTTTGATTGA---AG------CACAAGATG---------------------------CTTCA--GAAATTG--------------TTATCCAA---GCAGCTGG------TAATGATGTTAATA------TTATGTTG---GGTACAGCGATTGACCCTAACCTTA--A-AGA--------------------CGAAATCCGTGTAACAG---TTGTTG--------CAACTGGT----GTTGCTAAGGAAGATGCTGACGAAGCTTT----------------------------------------------------------------------------------------------------------GGGTTTGCAACCTGAAC-------------------------CACGTCGTCAACCTAACTTGACTCACAATTCTAATATGCAACATGCTCAAACAAGCCGTCCAATGCAAAGTCAACAACAAACG-----------------------------------------------------------------------------------------------------------------------------CAAGCGGCTCCGCAAGGGCAAAATCAATCTTCTGCATTTGGAGATTGGGATATTCGTCGTGAAA----------------------------------------------------CTTCAACACGTCAAAACGTAAGTAACACACGT----------------------------GATACTTCTTCAGTAACAAGTTTCGGCG------------------GAGTTCCAACAACAGA------------------------------------------------------------------------------------------------------------------------------------------------------------------------------------------------------------------------------------------------------------------------------------------------------------------------------------------------------------------------------------------------------------------------------------------------------------------------------------------TGAAGA-----CCTTGAC------------ACA------------------CCACCA------------TTCTT------------------------------------------------------------------------------------------------------------------------CCGTAAA-----------------------------------------------------AACTAA----------------------------------------------------------------------------------
>Maqua
AT---G------------GCCATCTCCCTGCAAGCTCCGGACATCCGCGAACT------------------------------------------------GAAGCCCCGCATCACCGTGTTCGGCGTCGGCG-----GCGCCGG--------------CGGC--AACGCC---------------GT-----CAA---------------CAACATGA---------------T-CG--AGTCGGGC-------------------CT---GCTCG--GCT------------------------------------GCGAG----------TTCGTGGTCGCC-------AACACCGACGCCCAGGC-G--------------------------CTG--------ACCTCCTCGAAGGCCGAGCGCGTGATCCAGATGG----GCATCGGGGTGACGCAAGGGC-------------TCGGCG---CCGGCTCGCAGC-------------CCGAGGTCGGC---CGCGCCG-----CCGCCGAGG-----------A---GGTGATCG----ACGAGATCCGCGACCAGCTCT---CGGG------CGCCC-ATA------------TG--------TGCTTCAT--------CACCGCCGGCATGGG---------------CGGCGGCACCGG----------CACCGGCGCGGC---------------------------------------CCCGGTCAT------CGCCCGCA------------------------CCG---CCCGCG-----------------------AC---ATGGGC------ATC------------------------------CTGA---CGGTCGGCGTGG----TGACCAAGCCGTTCCAGTTCGAGG------GCGTGCGCCG---------------------------------------------GATGCGCACCGCCGAGTCG---GGCATC--AACGAGCTGCA--------------------------------ACAGGCCGTCGACACCCTG---ATC---------GTG------ATCC------------CGAACCAGAACCTGT---TCCGGGTCGCC---AACGAGAAGACCACCTTCGCGGA------------CGCCTTCGCG------------AT---GGCCGACC---AGGTGCTCTACTCGGGCG----------------------TCGCCTGCATCACCGACCTGATG------------GT---------------------------------------------GAAGGA---GG-----------------GTCTCA---------TCAACC---TCG---------AC---------------------TTCGCCGACGTG---CGGGCGATCATGCGCGGC------------ATGGGCAAGGCGATGATGG-GCAC--------CGGCGAG-GCG---------TCC--G------GC---G-AGAAG--CGCGCCAACC-------GCGCC--GCGGAAGCC---GCGAT-------CGCCAACCCGCTC--CTCGACGACGTCTCGATGAAGGGCGCCC---GCGGCCTGCTGA----TCTCGATC-------------------A--CCGG-CG--GCAACGA---CCTCACCCTCTACGA---GC------TCGACGAGG---------------------------CCGCC--ACCCGCA--------------TCCGCGAG---GAGGTCGA------TTCCGACGCCAACA------TCATCCTG---GGCGCCACCTTCGACGAGAGCCTCG--A-CGG--------------------CATCATCCGGGTCTCGG---TCGTCG--------CCACCGGC----ATCGAGCCGGCGCTGATCAACGCCAACGC----------------------------------------------------------------------------------------------------------CATCGGCTCGCCGGAGA----------------------T--CGCCCAGACCGAGCAGCGCATCGCCGAGGTCGCCGAGCGCCTGCGGGCCGAGGCGCGGGCCCGGGCCGCCGCCCCGGCGGCGC------------------------------------------------------------------------CCGCCCCCTCCTTTCGTCCCGCCGAGGCCCCGGTAGCGCGGGCCCCGGTGGCGGAGCCGGTGGCGCACGCCCCCATGCACGCCCCGATCTCCGCCCCCGAGGCCCTGCGCATGGAGATGCCGACGGCCCACCAGGCCGCCAGCCTGATGCGCGACGAGGTGCAGATCA-CCCCGGCCCAGCCG----CGCACCCCGGTCTACGAGCCGGCCCCGGCCCCGGTCTCGGCGCCCGAGCCGCAGATGCCGATGGCCTCCGGCCCGTTCATTCCGCCGTCCCCGGCGGTGGTGCGCGCGCCGCGCATGCCGCGGGTCCAGGACCTGCCGATGCCGGCCCAGAACCAGATCCGCGCCAGCCGTGGCGAGGAGCCGGTCCAGCAGGTGACGCCGGATGCCAAGCGCACCTCGCTGCTGCGCCGCCTCGCCACCGTCGGCTTCGGCGGCCGGCGCGAGGACGAGGCCGGCCAGCCGGTCCAGGCTCCGGCGGCCCCGATGGCGCATGCCGCGCCGCAGCCGGCGCCCCGGCCGATGCCGCAGGCTCCGGTCCACCAGGCGCCGGTCCAGCACGCCCCGGCCGCCCCGCGCCAGCCCGCGCCGCAATACGCCCCGCAGGCCGGCTACCCGGCCCAGCCCCAGGGCTACCGCCCGGCGCAGGGCAACCTCGACGCGCAGGGCCGCGCGGTGCCGGCCGGCACCCGCATGATGGACGA---------------------------------------------------------CGACCA-----GCTCGAG------------ATC------------------CCGGCC------------TTCCT------------------------------------------------------------------------------------------------------------------------GCGCCGCC-----------------------AGGCG------------------------AACTGA----------------------------------------------------------------------------------
>Mfolio
AT---G-------------AGCCAGAACCAGAACTA-----------------------------------------------------------------CCTCGCCGTCATCAAGGTCGTCGGCGTCGGCG-----GTGGCGG--------------CGTC--AACGCC---------------GT-----CAA---------------CCGCATGA---------------T-CG--ACCTCGGT-------------------CT---CCGCG--GAG------------------------------------TCGAG----------TTCATCGCCGTG-------AACACCGACGCCCAGGC-G--------------------------CTG--------CTCATGAGCGACGCCGACGTCAAGCTCGACGTCG----GTCGCGAACTCACCCGCGGCC-------------TCGGCG---CAGGAGCCGACC-------------CCGAGGTGGGC---CGCCGTG-----CCGCCGAAG-----------A---TCACGCGG----AAGAGATCGAGCAGGCGCTCA---CGGG------CGCCG-ACA------------TG--------GTCTTCGT--------GACCGCGGGTGAGGG---------------AGGCGGAACCGG----------AACCGGTGGAGC---------------------------------------TCCCGTCGT------CGCACGCA------------------------TCG---CGAAGT-----------------------CG---ATCGGT------GCG------------------------------CTGA---CCATCGGTGTCG----TCACCAAGCCGTTCTCGTTCGAGG------GCCGTCGCCG---------------------------------------------TCAGAGCCAGGCCGAGGCC---GGCGTG--GTGAAGCTCAA--------------------------------GGAAGAGGTCGACACCCTC---ATC---------GTG------GTAC------------CCAACGATCGCCTCC---TCGAGATCAGC---GACCGCGGTATCTCGATGATCGA------------GGCGTTCGCC------------AC---GGCCGACC---AGGTGCTCCTCGCCGGTG----------------------TCCAGGGCATCACCGACCTCATC------------AC---------------------------------------------GACCCC---TG-----------------GTCTGA---------TCAACC---TCG---------AC---------------------TTTGCGGACGTC---AAGTCCGTCATGCAGGGT------------GCGGGATCCGCGCTCATGG-GAAT--------CGGATCC-GCC---------CGC--G------GT---G-CCGAT--CGGGCGATCA-------AGGCG--GCTGAACTG---GCCGT-------CGAGTCGCCGCTC--CT---CGAGGCGAGCATCGAAGGCGCGC---ACGGTGTGCTGC----TCTCGATC----------------------CAGGGTG--GGTCGAA---CCTCGGCATCTTCGA---GA------TCCACGATG---------------------------CCGCA--GACCTCG--------------TCAAGGAG---GCGGCGCA------CCCCGAGGCGAACA------TCATCTTC---GGTACCGTCATCGACGACACGCTCG--G-CGA--------------------TGAGGTGCGCGTCACGG---TGATCG--------CCGCCGGC----TTCGACAG-------------------------------------------------------------------------------------------------------------------------------CGGCGAGCCGTCGCTCC------------------------------------------------------------------------GCCTCGACCCGATGGTCGTCACGCGTCCCGCCGCCG----------------------------------------------------------------------------------------------------------------------------CGAGCACGCTGCCGGAGGTGACGCTCTCCCAGGACGAGCAGAG--------------------------------------------------------------------------CACCCCCGCCGCGG----AGCCG-------------------------------------ACCGCGCCGGAGCGCGTGCAGCAGCGCG------------------CCGCGACGACCAGCATCGAGCCGGCCTTCGCCGA------------------------------------------------------------------------------------------------------------------------------------------------------------------------------------------------------------------------------------------------------------------------------------------------------------------------------------------------------------------------------------------------------------------------------------------------------------------------CGACGA-----CATCGAC------------ATC------------------CCTGAA------------TTCCT------------------------------------------------------------------------------------------------------------------------G-----------------------------------------------------------AAGTGA----------------------------------------------------------------------------------
>Mlute
GT---G---------------------GCTGCACCCCAGAACTA---------------------------------------------------------CCTGGCCGTCATCAAGGTCGTCGGCATCGGCG-----GCGGCGG--------------CGTG--AACGCC---------------GT-----GAA---------------CCGCATGA---------------T-CG--AGGTGGGG-------------------CT---CCGCG--GCG------------------------------------TGGAG----------TTCATCGCCATC-------AACACGGACGCCCAGGC-G--------------------------CTG--------CTGATGTCGGACGCGGACGTGAAGCTGGACGTGG----GCCGCGAGCTCACCCGTGGAC-------------TCGGCG---CGGGCGCGAACC-------------CCGAGGTGGGC---CGCCAGG-----CCGCCGAGG-----------A---CCACGCGG----AGGAGATCGAGGAGGTCCTGC---GGGG------CGCGG-ACA------------TG--------GTGTTCGT--------GACCGCGGGCGAGGG---------------CGGCGGCACCGG----------CACGGGCGGGGC---------------------------------------GCCCGTCGT------GGCCCGCA------------------------TCG---CGCGCT-----------------------CG---CTCGGC------GCC------------------------------CTGA---CCATCGGCGTCG----TGACCCGTCCGTTCACGTTCGAGG------GCCGCCGTCG---------------------------------------------CGCCGGCTCCGCCGAGGCA---GGCATC--GACGCCCTGCG--------------------------------GGACGAGGTCGACACCCTC---ATC---------GTG------ATCC------------CGAACGACCGCCTGC---TGTCCATCTCG---GACCGCAACGTCTCGGTCATGGA------------CGCCTTCCGG------------CA---GGCGGACC---AGGTGCTCCTCTCCGGCG----------------------TCCAGGGCATCACCGACCTGATC------------AC---------------------------------------------CACCCC---GG-----------------GCCTGA---------TCAACC---TCG---------AC---------------------TTCGCGGACGTG---AAGTCCGTGATGCAGGGC------------GCGGGCTCCGCGCTCATGG-GCAT--------CGGCCAC-GCG---------CAG--G------GC---G-AGGAC--CGCGCCGTCA-------AGGCG--GCCGAGCTG---GCGAT-------CGCCTCGCCGCTG--CT---CGAGGCCTCCGTCGACGGCGCGT---ACGGCGTGCTGC----TCTCCATC----------------------CAGGGCG--GCTCCGA---CCTCGGCCTCTTCGA---GA------TCAACGAGG---------------------------CCGCG--CGCCTCG--------------TCCAGGAG---GTCGCCCA------CCCGGAGGCCAACA------TCATCTTC---GGCGCGGTCATCGACGACGCCCTCG--G-CGA--------------------CGAGGTGCGCGTGACCG---TGATCG--------CCGCGGGC----TTCGACAAGGTGGACGTCACCTCCGCCCCGGCCGCCCCGCA----------------------------------------------------------------------------------------------GGCCGCGCAGCAGCAGG----------------------CGGCCCCGCAGCGGGCCGCGGCCCCC------------------------GCGCAGCCGCAGCCCGTCCCCGCCCAGCCGCAGCAG-----------------------------------------------------------------------------------------------------------------------GCCGAGCGCCCCGCCGTGCGCGGCACCGTGC-------------------------------------------------------------------------------------------CGCTGGCCCCGCAG----GAGCA-------------------------------------GCAGCCGCGCCGCCAGCAGG--------------------------ACCTGCCCACCGTGGTGGAGCCGGACCTCGGCGCC-----------------------------------------------------------------------------------------------------------------------------------------------------------------------------------------------------------------------------------------------------------------------------------------------------------------------------------------------------------------------------------------------------------------------------------------------------------------------GGGTCCTCGGACCTGGAC------------GTC------------------CCGGAC------------TTCCT-------------------------------------------------------------------------------------------------------------------------------C----------------------------------------------------AAGTGA----------------------------------------------------------------------------------
>Mcata
AT---G---------------------GCTGATGAATTTCAACCAGAAACCAATGG---------------------------------------------TCAAGCACGAATCATTGTCTTTGGTGTTGGCG-----GCGGTGG--------------CGGT--AATGCT---------------GT-----TGA---------------GCATATGG---------------TTCG---CCAAAAT-------------------GT---TTTGG--GCA------------------------------------TTACT----------TTTGTTTGTGCC-------AATACTGACTTACAAGC-A--------------------------CTA--------AATAAATTATCAGCACCAAATAAAATCCAAATCG----GTGCGGACGCAACTCGCGGCT-------------TGGGTG---CTGGCGCTAACC-------------CTGAAGTTGGT---CGTAATG-----CCGCTGAGA-----------G---CAATGAAG----ATGAAATCCGTGCCATGCTCG---AGGG------TTATA-ATA------------TG--------GCATTCAT--------CACCGCAGGTATGGG---------------CGGTGGTACAGG----------TACAGGTGCAGC---------------------------------------CCCTGTGGT------TGCTCGCA------------------------TTG---CAAAAG-----------------------AA---ATGGGC------ATT------------------------------TTGA---CGGTTGCAGTTG----TCACAACACCGTTTAGTTTTGAGG------GCAAACGCCG---------------------------------------------AGCTGCTGCTGCTCGTAAC---GGCATT--GATGCTTTGAC--------------------------------CCAACATGTAGACTCAATC---ATT---------ACC------ATTC------------CTAATGATAAGCTGA---CTCAAGCA------TATCGCAATTTGACGATGGTAGA------------TGCTTTTAAA------------AA---GGCGGATG---ATGTTTTATTACATGCGG----------------------TAAATGGTTTGACTGAAACCATC------------GT---------------------------------------------AAACCC---AG-----------------GTATGA---------TTAACA---TCG---------AC---------------------TTTGAGGATGTG---CGTACTGCAATGAGTGCC------------AAAGGTCATGCGATGATGG-GTAT--------CGGCCGT-GCT---------AGC--G------GT---A-CTAAT--CGTGCCTCTG-------AAGCG--ATGGAAAAA---GCCAT-------TCGCTCTCCTTTA--CTTGATGATCTCAATCTAAGAAATGCCC---AAGGCTTGATTA----TTAATATC-------------------A--TCG------GTTCTGG---TGTGAGTATGGATGA---GG------TGATGTCTA---------------------------TCGTT-----GCCA--------------TTGGTGAGGGCATGATGGA------TGAAGATGCACATG------TATTTTAT---GGTTTGGTAGAAGATCCTGATATGG--A-AGA--------------------TGAGATTCATGTGACGG---TCGTTG--------CGACAGGT-----CTGACGGT------------------------------------------------------------------------------------------------------------------------------TAATGAGCGGGCAGTAC-------------------------CAGTCAAATTATCAG--------------------------------GAAATAAGCAAGAAACATTAAGAACGCATACAAGTG-------------------------------------------------------------------------------------------------------------------------------------------------------------------------------------------------------------------------------------------------CATTGGCAGAAGAA----AATCA----------------------------------------------------GCAAGCCTCCATT------------------CCACGCCAAGGTGTACCAAAGC------------------------------------------------------------------------------------------------------------------------------------------------------------------------------------------------------------------------------------------------------------------------------------------------------------------------------------------------------------------------------------------------------------------------------------------------------------------------------------CGATCA----GTGTTGGT------------ACT------------------------------------TTTTT------------------------------------------------------------------------------------------------------------------------GCAAAGAG-----------------------AGCAACAAAAAAAT---------------AGTTGA----------------------------------------------------------------------------------
>Mmorga
AT---G---------------------TTTGAACCGATGGAATTGACCAA---------------------------------------------------CGACGCGGTGATTAAAGTCATCGGCGTCGGCG-----GGGGCGG--------------CGGT--AACGCT---------------GT-----TGA---------------GCATATGG---------------TCCG---TGAACGC-------------------AT---CGAAG--GCG------------------------------------TTGAG----------TTCTTCGCTGTG-------AATACGGACGCTCAGGC-G--------------------------CTT--------CGTAAAACCGCCGTCGGCCAGACTATCCAGATTG----GTAACGGAATCACCAAAGGCC-------------TGGGTG---CGGGTGCAAACC-------------CGGAAGTGGGC---CGTAACG-----CGGCGGAAG-----------A---AGATCGCG----AAGCGCTGCGCAATGCACTCG---ACGG------TGCGG-ACA------------TG--------GTCTTTAT--------CGCAGCCGGTATGGG---------------CGGCGGTACAGG----------AACCGGTGCGGC---------------------------------------ACCTGTTGT------TGCTGAAG------------------------TTG---CCAAAG-----------------------AG---CTGGGC------ATC------------------------------CTGA---CTGTTGCTGTGG----TGACCAAGCCGTTCAACTTTGAAG------GCAAAAAGCG---------------------------------------------CATGGCATTCGCCGAGCAG---GGGATT--ACTGAGTTATC--------------------------------CAAGCATGTTGACTCACTG---ATC---------ACC------ATCC------------CGAATGACAAACTGC---TGAAAGTATTA---GGCCGCGGGATCTCACTGCTGGA------------TGCCTTCGGT------------GC---CGCCAACG---ACGTGTTACGCGGCGCGG----------------------TTCAGGGTATCGCAGAACTGATC------------AC---------------------------------------------CCGTCC---GG-----------------GCCTGA---------TGAACG---TTG---------AC---------------------TTTGCGGACGTC---CGTACTGTGATGTCAGAA------------ATGGGTTACGCGATGATGG-GCTC--------CGGCGTG-GCG---------CGC--G------GT---G-AAGAC--CGTGCGGAAG-------AAGCT--GCCGAAATG---GCGAT-------TTCCAGCCCGCTG--CTGGAAGATATCGACCTGTCAGGTGCGC---GTGGTGTGCTGG----TTAACATC-------------------A--CCGC-GG--GCTTTGA---CCTGCGTCTGGATGA---GT------TCGAAACTG---------------------------TGGGT--AACACTA--------------TCCGTGCA---TTTGCATC------GGATAACGCGACTG------TGGTTATC---GGTACTTCCTTAGACCCTGAAATGA--A-CGA--------------------TGAACTGCGTGTGACTG---TGGTCG--------CGACCGGT----ATCGGCAT-------------------------------------------------------------------------------------------------------------------------------GGACAAACGTCCTGAAA------------------------TCACGCTGGTAA------------------------------------CCAATAAAGCGGTGC--------------------------------------------------------------------------------------------------------------------------------------------------AGACCAACAACATGGAACATCGTTATGCACAAATGCAAAACAGCATGAC-------------------------------------------------------------------CAGCATGGATGAGA----GCAAA-------------------------------------TCAGTGGCACAGGTTGTCAACGATTCTT------------------CAGCCCAGAGCAATAAAGAACC------------------------------------------------------------------------------------------------------------------------------------------------------------------------------------------------------------------------------------------------------------------------------------------------------------------------------------------------------------------------------------------------------------------------------------------------------------------------------------GGATTA-----TTTAGAT------------ATC------------------CCGGCT------------TTCTT------------------------------------------------------------------------------------------------------------------------ACGCAAAC-----------------------AGGCT------------------------GATTAA----------------------------------------------------------------------------------
>Mabsce
AT---G--------------------------ACGCCTCCACACAACTA----------------------------------------------------CCTCGCGGTGATCAAGGTCGTCGGCATCGGTG-----GCGGCGG--------------TGTC--AACGCC---------------GT-----CAA---------------CCGGATGA---------------T-CG--AGCACGGC-------------------CT---CAAGG--GGG------------------------------------TCGAG----------TTCATCGCCATC-------AACACCGACGCGCAGGC-G--------------------------TTG--------TTGATGAGCGATGCCGACGTCAAGCTCGACGTCG----GTCGCGATTCCACGCGGGGCC-------------TGGGTG---CCGGCGCCGATC-------------CCGATGTGGGC---CGCAAGG-----CCGCCGAGG-----------A---TGCCAAGG----ACGAGATCGAGGAGCTCCTCA---AGGG------CGCCG-ATA------------TG--------GTCTTCGT--------CACCGCGGGCGAGGG---------------CGGTGGTACCGG----------CACGGGCGGCGC---------------------------------------ACCCGTGGT------CGCCAGCA------------------------TTG---CGCGCA-----------------------AG---CTCGGC------GCA------------------------------CTGA---CCATTGGTGTGG----TCACCCGGCCGTTCTCGTTCGAGG------GCAAGCGGCG---------------------------------------------CAGCGGACAGGCCGAACTC---GGCATC--ACCTCGCTGCG--------------------------------GGAAAGCTGCGACACCCTC---ATC---------GTC------ATCC------------CCAACGACCGGCTGC---TGCAGATGGGT---GACGCCGCGGTTTCCCTCATGGA------------TGCGTTCCGC------------AG---TGCCGACG---AGGTGTTGCTCAACGGCG----------------------TCCAGGGCATCACCGACCTCATC------------AC---------------------------------------------CACACC---GG-----------------GCCTGA---------TCAACG---TCG---------AC---------------------TTCGCCGACGTC---AAGAGCGTCATGTCGGGA------------GCCGGCAGTGCCCTGATGG-GTAT--------CGGCTCG-TCA---------CGC--G------GC---G-ACGGC--CGCGCGCTCA-------AGGCC--GCGGAAACC---GCCAT-------CAATTCGCCGCTG--CT---GGAGGCCTCCATGGAGGGCGCTC---AGGGCGTGCTGA----TGTCCATC-------------------G--CCGG-CG--GCAGCGA---TCTGGGGCTCTTCGA---GA------TCAACGAGG---------------------------CGGCC--TCGCTGG--------------TGCAGGAG---TCCGCGCA------TCCGGAGGCCAACA------TCATCTTC---GGAACGGTGATCGACGACTCCCTCG--G-CGA--------------------CGAGGTCCGGGTCACGG---TCATCG--------CCGCCGGC----TTCGA----------------------------------------------------------------------------------------------------------------------------------CGCCGGTGGCCCCAGCC----------------------G--CAAGCCGATCA------------------------------------CCCCCGGCGGGGCGG------CGGCACCCGGCACTG---------------------------------------------------------------------------------------------------------------------------------TCGCGCCCGGGAAGGCCGGCCAGGTCAACGGCGGTGGCTCGAACGGCACCAGCATCTTCGACAC------------------------------------------------CATCGACGCGCAGA----GCC-T----GCCCA----------------------------GGGACACCAACGGATCCACGGTGACACT------------------CGGCGGTGGCGACGA-------------------------------------------------------------------------------------------------------------------------------------------------------------------------------------------------------------------------------------------------------------------------------------------------------------------------------------------------------------------------------------------------------------------------------------------------------------------------------------------GGACGA-----TGTCGAC------------GTG------------------CCGCCC------------TTCAT------------------------------------------------------------------------------------------------------------------------GCGG--------------------------------------------------------CGATGA----------------------------------------------------------------------------------
>Ngono
AT---G------------GAATTTGTTTACGACGTGGCAGAATCGGCAGTCAG------------------------------------------------CCCTGCGGTAATTAAAGTAATCGGCTTGGGCG-----GCGGCGG--------------TTGC--AATGCA---------------AT-----CAA---------------TAACATGG---------------T-TG--CCAACAAT-------------------GT---GCGCA--GTG------------------------------------TGGAG----------TTTATCAGTGCC-------AATACAGATGCGCAGTC-T--------------------------TTG--------GCAAAAAACCATGCGGCGAAGAGAATCCAGTTGG----GTACGAATCTGACACGCGGTT-------------TGGGCG---CGGGTGCGAATC-------------CCGATATCGGC---CGTGCGG-----CAGCACAGG-----------A---AGATCGGG----AGGCCATTGAAGAAGCCATTC---GCGG------TGCCA-ATA------------TG--------CTGTTTAT--------CACGACCGGTATGGG---------------CGGCGGTACCGG----------TACCGGTTCCGC---------------------------------------GCCGGTTGT------TGCTGAGA------------------------TTG---CCAAGT-----------------------CT---TTGGGC------ATT------------------------------CTGA---CCGTTGCCGTAG----TTACCCGTCCGTTTTCTTATGAAG---------GCAAACG---------------------------------------------CGTCCATGTGGCACAGGCA---GGGTTG--GAACAGTTGAA--------------------------------AGAATACGTCGATTCGCTG---ATT---------ATC------ATCC------------CGAACGACAAACTGA---TGACCGCATTG---GGTGAAGACGTAACTATGCGCGA------------AGCCTTCCGC------------GC---GGCGGACA---ATGTATTGCGCGATGCGG----------------------TCGCAGGCATTTCCGAAGTGGTA------------AC---------------------------------------------TTGCCCGAGCG-----------------AAATCA---------TCAACC---TCG---------AC---------------------TTTGCCGACGTG---AAAACCGTGATGAGCAAC------------CGCGGTATCGCTATGATGG-GTTC--------GGGTTAT-GCC---------CAA--G------GT---A-TCGAC--CGTGCGCGTA-------TGGCG--ACCGACCAG---GCCAT-------TTCCAGTCCGTTG--CTGGACGATGTAACTTTGGATGGTGCAC---GCGGTGTGCTGG----TCAATATT-------------------A--CGAC-TG--CTCCGGGTTGCCTGAAAATGTCCGA---GT------TGTCTGAAG---------------------------TCATG--AAAATCG--------------TCAACCAA---AGCGCGCA------TCCCGATTTGGAAT------GCAAATTC---GGTGCCGCTGAAGACGAGACCATGAGCGAAGA--------------------TGCCATCCGGATTACCA---TTATCG--------CTACCGGT----CTGAAAGAA------------------------------------------------------------------------------------------------------------------------------AAAGGAGCGGTCGATCC-------------------------TACTCCGGCAA--------------------------------------GGGAAGTAGAAGCGGTTGCCCCGTCCAAACAGGA------------------------------------------------------------------------------------------------------------------GCAAAGCCACAATGTCGAAGGTATGATCCG-------------------------------------------------------------------------------------------------CACCAATCGCGGTATCCGCACCATGAAT--------------------------------CTGACAGCAGCGGATTTCGATAACCAGT------------------CTGTCCT---------------------------------------------------------------------------------------------------------------------------------------------------------------------------------------------------------------------------------------------------------------------------------------------------------------------------------------------------------------------------------------------------------------------------------------------------------------------------------------------------TGACGA-----TTTTGAA------------ATT------------------CCTGCA------------ATTTT------------------------------------------------------------------------------------------------------------------------GCGTCGTC-----------------------AACACAATTCAGAC---------------AAATAA----------------------------------------------------------------------------------
>Ngale
AT---G------------ACCATCAAGCTGCAAAAGCCTGATATCACCGAGTT------------------------------------------------GAAGCCTCGGATTACCGTGTTTGGCGTCGGTG-----GCGGCGG--------------CGGT--AACGCC---------------GT-----CAA---------------CAACATGA---------------T-CA--CCGCCGGC-------------------CT---CGAGG--GTG------------------------------------TCGAC----------TTCGTCGTCGCC-------AACACCGACGCCCAGGC-G--------------------------CTG--------ACCATGACCAAGGCCGAGCGCATCATCCAGATGG----GTGCCCGAGTCACTGAAGGTC-------------TCGGCG---CCGGTTCGCAGC-------------CGGAAGTCGGT---CGCGCCG-----CCGCGGAAG-----------A---ATGCCTCG----ACGAGATCGTCGATCACCTGC---ATGG------CACAC-ACA------------TG--------TGCTTTGT--------CACCGCCGGCATGGG---------------CGGCGGTACCGG----------CACGGGTGCAGC---------------------------------------CCCGGTCGT------CGCACAGG------------------------CAG---CCCGCT-----------------------CC---AAGGGC------ATC------------------------------CTGA---CGGTCGGCGTCG----TCACCAAGCCGTTCCACTTCGAAG------GCCAGCGCCG---------------------------------------------CATGCGCCTTGCCGAGATG---GGTATC--CAGGAATTGCA--------------------------------GAAGTCGGTCGACACGCTG---ATC---------GTC------ATTC------------CCAACCAGAACCTCT---TCCGCATCGCC---AACGACAAGACGACCTTCGCCGA------------CGCGTTTGCG------------AT---GGCCGACC---AGGTTCTTTATTCGGGCG----------------------TCGCCTGCATTACCGACCTGATG------------GT---------------------------------------------CAAGGA---AG-----------------GCCTGA---------TCAACC---TCG---------AC---------------------TTCGCCGACGTC---CGCTCGGTGATGCGCGAG------------ATGGGCCGCGCGATGATGG-GCAC--------CGGCGAA-GCA---------TCC--G------GC---C-CGGGC--CGCGCCATGC-------AGGCC--GCCGAAGCC---GCGAT-------CGCCAACCCGCTG--CTCGACGAGACCTCGATGAAGGGCGCTC---AAGGCCTGCTGA----TCTCGATC-------------------A--CCGG-TG--GTCGCGA---CCTGACGCTGTTCGA---AG------TCGACGAAG---------------------------CCGCG--ACCCGCA--------------TCCGCGAA---GAAGTCGA------TCCGGATGCCAACA------TCATCCTC---GGCGCGACCTTCGACGAAGCGCTCG--A-AGG--------------------CCTGATCCGCGTGTCGG---TCGTAG--------CGACCGGC----ATCGATCGTGCCGCCGGCTCGGTCGACATTCGCGCCGCCGAGATGCGCGC-------------------------------------------------------------------------------------TGCCGCAAAGCCGATCATCCGTCCGTCGGCAGCGATTGCTCCGGCTCCGGTTG------------------------------------CCGCCCAGCCGGCTCCGGTCATGCAGGCCGCTCCGG----CTCCGAGGCCGGCCGTCGACCCGATCGCCGAAACGATCCGCATGGCGGAAGCCGAGATGGAACGGGAACTGGCGATCGCAGAACCGCAGCACCAGTATGCGGCTCCGGCACCCCAGCCGGTCGCTCCGCAGCCGGTCATGCAGCAGCAGGAAGAGTTCCGTCCGCAGAGCCGCATCTTCGGTGCTGCTCCGGTCGAAGCACCGGCTCCGGTCATGAGCCGGCCGGCTCCTGCACCGCAACCGGCCCCGGTT----CACCAGCACGTACA----------------------------GCCGCAGCCTGCTCCGATGATGAGCCAG-----------------CCCGCTCCTCGCCCGGCACAGCCGGTCTATCGTGAGCCGA---------------------------------------------------------TGGCGCCTTCGATGTCGCAGGTGGTACAGCCGGTTCGCATGCCGAAGGTCGAGGATTTTCCGCCGGTCGTGAAGGCCGAGATGGATCACCGCGCCCAGCCGGTGAGCCATGTGCAGGAAGAACGCGGCCCGATGGGTCTCCTGAAGCGGATCACCAACTCGCTTGGTCGCCGCGAAGAGGAAGAGCCTGCTCACGTCGAGCCGGCCGCACCGGCTCCGCAGCAGCGTCGTCCGCTGTCGGCGGAAGCAAGTCTTTATGCACCGCGCCGCGGCAATCTCGACGATCATGGACGTGCGGTTCCGCAGGCCCATCACGAGGA---------------------------------------------------------------------------AGACCA-----GCTCGAA------------ATT------------------CCGGCC------------TTCCT------------------------------------------------------------------------------------------------------------------------GCGCCGTC-----------------------AATCG------------------------AACTGA----------------------------------------------------------------------------------
>Oprote
AT---G---------------------TTTGAACCAATGGAATTAACCAA---------------------------------------------------TGACGCGGTGATTAAAGTCATCGGCGTCGGCG-----GCGGCGG--------------TGGC--AATGCC---------------GT-----AGA---------------GCACATGG---------------TGCG---TGAGCGT-------------------AT---CGAGG--GCG------------------------------------TAGAG----------TTCTTCGCCGTT-------AACACCGATGCTCAGGC-G--------------------------TTG--------CGTAAAACAGCTGTCGGCCAAACTATTCAGATCG----GTAGTGGTATCACTAAAGGTT-------------TGGGGG---CGGGTGCAAACC-------------CAGAAGTCGGC---CGTAACT-----CTGCAGAAG-----------A---AGACCGTG----AAGGTCTGCGCGCTGCATTGG---AAGG------TGCTG-ACA------------TG--------GTATTCAT--------CGCGGCCGGTATGGG---------------CGGTGGTACAGG----------TACGGGTGCAGC---------------------------------------GCCGGTTGT------GGCTGAAG------------------------TAG---CCAAAG-----------------------AT---TTAGGT------ATT------------------------------CTGA---CTGTTGCCGTGG----TGACTAAGCCTTTCAACTTTGAAG------GCAAAAAGCG---------------------------------------------CATGGCGTTTGCAGAGCAG---GGTATT--GCTGAACTGTC--------------------------------CAAACACGTGGACTCCCTG---ATC---------ACT------ATCC------------CGAACGATAAGCTGT---TGAAAGTTCTG---GGGCGTGGTATTTCCCTGTTAGA------------CGCCTTCGGC------------GC---AGCTAACG---ACGTACTGAAAGGTGCGG----------------------TGCAGGGTATCGCGGAACTGATT------------AC---------------------------------------------ACGCCC---AG-----------------GTCTGA---------TGAACG---TCG---------AC---------------------TTCGCGGACGTG---CGTACCGTGATGTCTGAA------------ATGGGTTATGCCATGATGG-GTTC--------AGGTATT-GCC---------TGC--G------GT---G-AAGAC--CGTGCAGAAG-------AAGCG--GCTGAAATG---GCTAT-------CTCTTCTCCACTG--TTGGAAGACATCGATCTGTCTGGTGCGC---GTGGCGTGCTGG----TTAACATC-------------------A--CTGC-GG--GCTTCGA---CCTGCGTTTAGATGA---GT------TCGAAACCG---------------------------TTGGT--AACACTA--------------TTCGTGCA---TTTGCTTC------TGACAATGCAACCG------TGGTTATC---GGTACTTCTCTGGATCCAGAGATGA--A-CGA--------------------TGAACTGCGCGTTACCG---TTGTTG--------CGACCGGC----ATCGGCAT-------------------------------------------------------------------------------------------------------------------------------GGATAAGCGTCCTGAAA------------------------TCACACTGGTAA------------------------------------CGAGCAAACAGGCTC------CTCAGCCGGTTATTG----------------------------------------------------------------------------------------------------------------------ACCAGCGCTATCAGCAGCACGGCTTGTCTC---------------------------------------------------------------------------------------------CGTTACCACAAGAA----AAC-A----AACCT----------------------------GCAGCGGCTAAAGTCGTTAACGACCAGA------------------CCGCTCAGGGGAGCAATAAAGAACC---------------------------------------------------------------------------------------------------------------------------------------------------------------------------------------------------------------------------------------------------------------------------------------------------------------------------------------------------------------------------------------------------------------------------------------------------------------------------------AGATTA-----TCTGGAT------------ATT------------------CCAGCC------------TTCTT------------------------------------------------------------------------------------------------------------------------GCGTAAGC-----------------------AAGCT------------------------GACTAA----------------------------------------------------------------------------------
>Oanthro
AT---G------------ACTATCAATCTGCAAAAGCCGGATATCACCGAGCT------------------------------------------------GAAGCCCCGCATCACCGTATTCGGTGTCGGCG-----GCGGCGG--------------CGGC--AATGCG---------------GT-----CAA---------------CAACATGA---------------T-CA--ATGCCGGT-------------------CT---GCGCG--GCG------------------------------------TGGAT----------TTCGTCGTGGCC-------AACACCGACGCTCAGGC-T--------------------------TTG--------ACGATGTCGAAGTCCGAACGCATGATCCAGCTCG----GCGCTGCCGTTACAGAGGGTC-------------TTGGTG---CTGGTTCCCAGC-------------CAGAAGTTGGC---CGTGCGG-----CTGCTGAAG-----------A---GTGCATCG----ACGAAATCGTCGATCACCTGA---ATGG------CACGC-ATA------------TG--------TGCTTCGT--------GACCGCCGGTATGGG---------------CGGCGGCACCGG----------CACCGGCGCTGC---------------------------------------TCCGGTCGT------GGCGCGCG------------------------CTG---CCCGTG-----------------------AA---CGGGGC------ATC------------------------------CTCA---CCGTTGGCGTCG----TGACCAAGCCTTTTCATTTCGAAG------GCGCCCGCCG---------------------------------------------CATGAAGACTGCCGATCTC---GGCATC--GAAGAACTGCA--------------------------------GAAGAACGTCGATACGCTT---ATC---------GTC------ATTC------------CGAACCAGAACCTCT---TCCGCATTGCC---AACGACAAGACCACCTTCGCCGA------------TGCTTTCGCA------------AT---GGCTGACC---AGGTGCTTTATTCGGGCG----------------------TTGCCTGCATCACCGACCTGATG------------GT---------------------------------------------CAAGGA---AG-----------------GCCTCA---------TCAATC---TCG---------AC---------------------TTCGCTGACGTT---CGTTCGGTGATGCGCGAA------------ATGGGCAAGGCCATGATGG-GTAC--------GGGCGAA-GCT---------TCC--G------GC---G-AAGGC--CGTGCAATGG-------CTGCT--GCCGAAGCT---GCAAT-------CGCTAACCCGCTG--CTCGACGAAACCTCGATGCGCGGCGCGA---AGGGCCTCCTGA----TCTCGATC-------------------A--CCGG-TG--GTCGCGA---CATGACCCTGTTCGA---AG------TCGACGAAG---------------------------CTGCT--ACGCGTA--------------TTCGCGAA---GAAGTCGA------TCCGGATGCGAACA------TCATCCTT---GGCGCAACCTTCGACGAAGGCCTCG--A-AGG--------------------CGTCATCCGCGTTTCTG---TCGTCG--------CTACCGGT----ATCGATAAGCAGTTAGGAGACGCGGC-------------------------------------------------------------------------------------------------------------GCCTGCGCCGCTGGAAT----------------------T--TCGCCAGCCGG------------------------------------TAAAGCAGACTGCAC------AGGCGAAGCCAATGG------------------------CTCCGCATGGCGCACTTCGTCCTCCAGTTGTTGAACAGCCGCGTCAGGTCGATCCGATTGCCCAGGCGATCCAGTCTGCCGAAGCTGAAATTCCAGCCGCACCGGCAGCTCCTGCGGCTTCTGCTGAGCCGGAATTCCGTCCGCAGAGC--------------------------------------------------------------------CGCATTTTCCAGGC----TCCGG----CACCG----------------------------GAGTCCTTCGAACGCGCTCCGGTTGCCC------------------GTGCACCGATGCCGCAGGCACCGGCAGGTCATCAGGCAGCACAGCCACAGGCCTACCAGCAGCCGCAGATGCATGAACAGCCGGTTCGTGAACCGCGTCCTGCTCCGCGCATGCCTGCCGTTTCGGATTTTCCGCCGGTTGCACAGGCTGAAATCAATGCCCGTCGTGCTCCGCAGCAGCCTGCACAGGAAGAGCCGCGCGGCCCGATGAGCCTCCTGAAGCGCCTGACTCATGGTCTGTCGCGTCGTGAGGAAGATCAGCCTGCAGCCCGTCTGGAACCGGCTCAGCACCGTGAACCTGGCATGCGTCCGGCTGAACGTCGCGCTCCGCAGCAGGACTCGTCCATCTACGCACCGCGTCGCGGCCAGCTTGATGATCAGGGTCGTCCGCAGCCGCGTGCAGCTTCGGAAGA------------------------------------------------------------------------------AGATCA-----GCTCGAA------------ATC------------------CCGGCC------------TTCCT------------------------------------------------------------------------------------------------------------------------GCGCCGTC-----------------------AGTCG------------------------AACTGA----------------------------------------------------------------------------------
>Ooeni
AT---G------------GTAGCTAGAAAAAAAGCAACAGAAAATAATAATAACGATCTTGTGATGCCTGCAGCTCAGTCGGGTTA---------------TGGCGCCAATATTAAGGTTATCGGTGTCGGCG-----GCGGCGG--------------ATCA--AATGCG---------------AT-----TGA---------------CCGCATGA---------------T-TG--AGGAGGGC-------------------AT---TGAAG--GTG------------------------------------TGCAA----------TTTATTGTCGCC-------AATACCGATATGCAGGC-T--------------------------TTG--------AGTGCTTCGAAAGCTCCGAACAAATTACAATTGG----GACCTAAATTGACTCGCGGCC-------------TTGGTG---CCGGATCGACAC-------------CTGAAGTTGGT---GAGAAAG-----CTGGTGAGG-----------A---ATCTCAGC----AATCAATTCAGGAAGTATTGC---AGGG------AGCTG-ATT------------TG--------GTTTTTGT--------TACTGCCGGAATGGG---------------TGGCGGAACCGG----------AAATGGTGCTGC---------------------------------------ACCGGTTAT------TGCTCGGA------------------------TTG---CTAGAG-----------------------AA---GTTGGG------GCT------------------------------TTAA---CGGTTGGCGTTG----TTACTCGTCCGTTTAATTTTGAAG------GACCAAAAAG---------------------------------------------AGCTCGTTTTGCTGCCGAA---GGAATT--GCCAAGTTAAA--------------------------------GGAAAACGTCGATACTCTG---GTT---------GTT------GTTT------------CAAATAATCGCCTGC---TTGAGATTATG---GATCGAAAAGCTTCTTTGGCTGA------------TTCCTTTAGA------------GC---TGCCGATA---ATACTCTCCTACAGGGTG----------------------TTCGGGGAATTTCTGATTTGATC------------AC---------------------------------------------AAAGCC---CG-----------------GCATCA---------TTAATT---TGG---------AC---------------------TTTGCGGATGTT---AAAACAATTATGACTAAT------------GGCGGGATGGCTTTGATGG-GAAT--------CGGTTCT-GCT---------ACA--G------GA---G-AAAAC--CGAGCAGCCG-------AGGCA--ACCAAAGCT---GCTAT-------TGCATCTCCATTG--CT---GGAAGTCGACTTAAAGGGTGCTT---CCGATGTGATCT----TGAGTGTA-------------------A--CCG------GTTCAGCAGATATGTCCCTGTATGA---AG------CGCAGACGG---------------------------CTGCT--GATGTTG--------------TTACTCAA---GCTGCTGG------GCAGGATGTCAACA------TTGTCTTT---GGAACTTCTGTCGACGATAAGCTTG--A-AGA--------------------TGAAGTTCGTGTAACGG---TTGTTG--------CAACTCAT----ATCAATCAGGCTCC-------------------------------------------------------------------------------------------------------------------------GGGCCAAAGCCAGGATG---------GACCCGACTCAACTGATGTTTTTACGG------------------------------------TTGATACCCCAGCAG------AACAGTCTTCTTCGA--------------------------------------------------------------------------------------------------------------------GTTCTGATCAAACTAACAAAAAAGGTTCTGTTTTTGACGATATTCCAAATGTAACGGTTGATCC-------------------------------------------------------------TGTTACTGGAAATA----ACAAAGTTGTACCT----------------------------AATTCATCTGCAGCACCAAAATCATCGC------------------TTGCTCAACCCGAACAAAAGCAGAGTTCCGGAAAGCTTTTTGAAGATTGGCAATTAAACACGGTTCATCGGGGACGTAATCAATCTTCCCAATCGAATAATTCACCTTTTAATAATGATCAACAGTTCAGCAATAATCAGTCACAGCAAAGTTCTTCATTTAATCAATCAAGTGATCCGTCTAGTGA---------------------------------------------------------------------------------------------------------------------------------------------------------------------------------------------------------------------------------------------------------------------------------------------------------------TGATGATTCATCTTCAAG------------A--------------------CCTTCT------------TTTTT-------------------------------------------------------------------------------------------------------TAAGCGT----------------------------------------------------------------------CACTAA----------------------------------------------------------------------------------
>Otsutsu
AT---G------------AGTGCAGATTTACAAACTCCAGAAAAATTAACAGG------------------------------------------------AGCTCCAGTGATTACTGTATTTGGAGTAGGAG-----GAGGAGG--------------AAGT--AACGCT---------------GT-----AGA---------------TAATATGA---------------T-TA--CATCCAAT-------------------TT---GCAAG--GAG------------------------------------TAACT----------TTTATTGTCGCA-------AATACTGATGCTCAGGC-A--------------------------TTA--------AACATGTCTTTAGCCGAAAATAAGATTCAGCTTG----GAAAAAGTACCA----------------------TGGGAG---CTGGAGCTGATC-------------CTAATGTTGGG---GCAGCAG-----CAGCAGAAG-----------A---GTCAGCCG----ATGAAATTAAACGCCATATTG---AAAA------TAGTA-ATA------------TG--------ATATTCAT--------TGCAGCTGGAATGGG---------------CGGAGGAACTGG----------AACCGGCGCAGC---------------------------------------TCCAGTAGT------TGCAAGAA------------------------TTG---CTAAAG-----------------------AG---CTTGGA------ATT------------------------------CTCA---CTGTTGCAGTTG----TAACAAAACCTTTTACTCTTGAAG------GTGGGCAAAG---------------------------------------------AATGAGAATCGCTGAAGCT---GGAATT--GAAGAATTGCA--------------------------------AAAGAATGTTGATACTGTA---ATA---------ATA------ATTC------------CAAATCAATATTTAT---TTAGAGTTAGT---AATCATATTACTACTTTTATTGA------------AGCATTTAAG------------AT---GGCTGATA---CTGTGTTAACAGATGCAG----------------------TAACTAATATGACTAGCTTAATT------------AA---------------------------------------------CTTACC---TG-----------------GACTAA---------TTAATT---TAG---------AT---------------------TTTGCTGATGTT---GTTACTATTATCAAAAAA------------GGAGGAAGGTCAATGATGG-GAAC--------AGGAGAA-GCT---------AGC--G------GC---G-AGGAT--AGAGCTATTA-------AGGCT--GCAGAAATT---GCTAT-------ATCTAATCCTTTG--CTTGATAATTCCTCCATCAGAAAAGCTG---AGGGAGTATTGA----TTCATATT-------------------A--TTGG-CG--GAAATGA---TCTCACTTTAATGGA---AG------TTGATGAAG---------------------------CAGTA--AATCGTA--------------TTCGTAAAGAAATAGATGA------TGATGAGTCTAGAA------TTATATTC---GGCGCAACTTTCAATCCAGATTTAC--A-AGG--------------------CAAGATCAAGATATCAG---TAATTG--------CATCATCT----ATTTGCAATCAATTATCAGAAGAAAAGAAATC-------------------------------------------------------------------------------------------------------AGCAGAAAATGCAGAAA------------------ATACTGACTTAGTAGATG------------------------------------ATAGTAACATGGAATGTATTAAAACGGATGAAACTG--------------------------------------------------ATAAATTAAATGTAAGTGAATTAAATTGCAATATGGCGCATGACTCATTCAATGCTAATGTTACTAAAAATAGCGGTATCATCAACAATAAGCCACCAAAAGATGATAGTTTATCATTATTACACTCATCATCTATAAGACAACTAGAAGAACCTCAAACAAAGCCTAAGATGTCAATTTTTGCTAGAATGTGGCGTAGCATAAA----ATCTG----ATTAT----------------------------CCAACTGCTAAAGCAACCGAAGATAATG------------------ATTCCCAAGTAGCATCTGATGG------------------------------------------------------------------------------------------------------------------------------------------------------------------------------------------------------------------------------------------------------------------------------------------------------------------------------------------------------------------------------------------------------------------------------------------------------------------------------------AAATAT-----TTATGAA------------ATA------------------CCAACT------------TTTTT------------------------------------------------------------------------------------------------------------------------AAGAAAAA-----------------------ATAAG------------------------AAATGA----------------------------------------------------------------------------------
>Pana
AT---G---------------------TTTGAACCTATGGAATTAACCAA---------------------------------------------------TGACGCGGTGATTAAAGTCATCGGCGTCGGCG-----GTGGCGG--------------TGGC--AACGCC---------------GT-----AGA---------------GCACATGG---------------TACG---CGAGCGT-------------------AT---CGAAG--GTG------------------------------------TGGAA----------TTCTTCGCTGTG-------AATACCGACGCGCAGGC-G--------------------------TTG--------CGTAAAACAGCAGTCGGCCAGACCATCCAGATTG----GTAATAACATTACCAAAGGAC-------------TGGGAG---CGGGTGCGAACC-------------CGGAAGTCGGC---CGTAACT-----CTGCAGAGG-----------A---AGATCGCG----AAGCACTGCGTTCTGCGCTGG---AAGG------GGCAG-ACA------------TG--------GTGTTCAT--------CGCAGCAGGTATGGG---------------TGGCGGTACCGG----------TACCGGCGCTGC---------------------------------------GCCTGTTGT------GGCTGAAG------------------------TGG---CCAAAG-----------------------AT---CTAGGT------ATT------------------------------TTGA---CCGTTGCGGTCG----TGACCAAGCCCTTCAATTTTGAAG------GCAAAAAGCG---------------------------------------------CATGGCCTTTGCTGAGCAG---GGGATC--GCTGAGCTGTC--------------------------------CAAGCACGTGGATTCACTG---ATC---------ACT------ATCC------------CAAACGACAAGCTGT---TAAAAGTTCTC---GGACGTGGTATTTCCCTGCTCGA------------CGCGTTTGGT------------GC---GGCTAACG---ACGTGCTGAAAGGCGCCG----------------------TACAGGGGATCGCCGAGCTGATT------------AC---------------------------------------------CCGTCC---TG-----------------GCTTGA---------TGAACG---TGG---------AC---------------------TTTGCTGACGTA---CGTACCGTGATGTCAGAA------------ATGGGTTACGCGATGATGG-GTTC--------AGGCGTG-GCT---------TGT--G------GT---G-AAGAC--CGTGCAGAAG-------AAGCC--GCTGAGATG---GCGAT-------CTCCAGTCCACTG--CTGGAAGATATCGACCTCTCTGGTGCGC---GCGGCGTGCTGG----TCAACATT-------------------A--CTGC-GG--GCTTCGA---CCTGCGTCTGGATGA---GT------TCGAAACCG---------------------------TGGGT--AACACTA--------------TCCGCGCC---TTCGCTTC------AGACAACGCGACCG------TTGTAATT---GGTACCTCTCTGGATCCAGAGATGA--A-TGA--------------------CGAACTGCGCGTCACCG---TGGTGG--------CAACCGGT----ATCGGCAT-------------------------------------------------------------------------------------------------------------------------------GGATAAGCGTCCAGAGA------------------------TCACGCTGGTAA------------------------------------CGAACAAACCTGCCA------GCCAGCCTGTCATGG----------------------------------------------------------------------------------------------------------------------ATCATCGTTACCAGCAGCATGGTATGTCCC---------------------------------------------------------------------------------------------CGCTGCCGCAGGAG----CAAAAA------------------------------------CCTGCTGCGAAAGTGGTAAACGATCAGA------------------GTGCACAGTCAAACAAAGAGCC------------------------------------------------------------------------------------------------------------------------------------------------------------------------------------------------------------------------------------------------------------------------------------------------------------------------------------------------------------------------------------------------------------------------------------------------------------------------------------CGATTA-----CCTTGAT------------ATT------------------CCGGCG------------TTTTT------------------------------------------------------------------------------------------------------------------------GCGCAAGC-----------------------AGGCC------------------------GACTAG----------------------------------------------------------------------------------
>Pgalla
AT---G-------------------ACCTTGAACCTTTCGATGCCCGGCCAGGAAGAGCT-----------------------------------------GAAGCCCCGGATTACCGTGTTTGGCGTCGGCG-----GGGCAGG--------------CGGC--AATGCC---------------GT-----CAA---------------CAACATGA---------------T-CG--ACAAACAG-------------------CT---GGATG--GCG------------------------------------TGGAC----------TTTGTCGTCGCC-------AACACCGACGCGCAGGC-G--------------------------CTG--------CAGCAAAGCGCCTCCAAGAGCCGGGTTCAGCTGG----GGATCAAAGTGACCGAAGGTC-------------TGGGTG---CGGGCGCGCGCC-------------CTTCGGTCGGG---TCTGCGG-----CCGCGGAAG-----------A---AAGCATCG----AACAGATCGTGGATCACCTCG---CGGG------GGCGC-ATA------------TG--------TGCTTCAT--------CACCGCAGGTATGGG---------------CGGCGGCACCGG----------CACTGGGGCTGC---------------------------------------GCCGATCAT------CGCACAGG------------------------CCG---CCCGTG-----------------------AA---CTGGGT------GTT------------------------------CTGA---CCGTTGGTGTTG----TCACCAAGCCGTTCCAGTTCGAAG------GCAACAAGCG---------------------------------------------GATGCGTCAGGCGGAGGAG---GGCGTC--GAAGCCCTTCA--------------------------------GAAGGTTGTCGATACGCTG---ATC---------ATC------ATTC------------CGAACCAGAACCTGT---TCCGTCTGGCC---AATGAGAAAACCACCTTCACCGA------------GGCGTTCTCC------------AT---GGCGGATG---ACGTTCTTTATCAGGGTG----------------------TTAAGGGTGTGACTGACCTGATG------------GT---------------------------------------------CCGTCC---TG-----------------GTCTTA---------TCAATC---TCG---------AC---------------------TTTGCGGATGTG---CGCGCCGTGATGGACGAG------------ATGGGCAAGGCGATGATGG-GTAC--------CGGCGAG-GCC---------GAG--G---GC------G-AAGAT--CGCGCGGTGC-------AGGCT--GCCGAGAAA---GCCAT-------TGCCAACCCGCTT--CTCGATGAAATCAGCCTCAAGGGTGCGA---AGGGTGTTCTGA----TCAACATT-------------------A--CCGG-CG--CCCACGA---TCTGACCCTGTTTGA---AT------TGGACGAAG---------------------------CGGCC--AACCGCA--------------TTCGCGAA---GAGGTCGA------CCCGAACGCAAACA------TCATCGTT---GGCTCCACCCTCGACACTGAGATGG--A-AGG--------------------CAAGATGCGCGTCTCCG---TGGTTG--------CCACCGGT----ATTGATGCGGTTGACGTCCACTCCGACATTCCGGTGCCGCGTCGTCCGATGTCCGCGCC----------------------------------------------------------------------------GCTGAAACAGACCGTGAGCGTTGAAGAGACCCGCAGCGCAGCCCCGCTGGAGCTGAGCACACCGGTTGAGCAGCAGGCACCTGCCGCCACCGCAGAGCCGGTTGCCGCAGCGCAGGAAGAACCGTCGCTGTTCTCGGAATTCGACGACGGTCAGACCGCAGCCGAAGGTCAGTACGAAGAGGTTCTGGAAGAGGCGAGCGAACAGTTGGGGGCTGATGGCCTGCCGGCACCTGCATATCAGGGTACAGCCGCGCCGGAATTCCAGCCGCAGGCGGATGTGGCCAGCACTCAGGCCGAGAGCTTTGTTGCGCCTAAGGCCCCTGCACCGGGCACGCCCTCGCCGGAAGCCATCGTGCGTC-------TTCAGGCCGCGGCA----CAGCGTGCGCAGCC----------------------------GCAACAGCCGATGCAGCAACAGGTCCAG------------------CAGCCGCAGATGCAGCAGCGCCCCTCGATTGATGCGGTTCAGCCGCGTGCGCCGCAGCCTCAGCAGGTGCAGCAGCAACAGCCTCAGCAGCAGCCCGCTGCGGCGGGTCAGGAACAGCGCCGGTTTGGCCTCAACTCCTTGATCCACCGCATGACCGGCAGCGCCGCAGAAGGCCAGCCTGCCAAGCCGCAGCAGCCGACGCGCCAGCAGCCGCCGGTGCAGCAGTCCCCGGTTCAACAGGCGCCGATGCATCAGCCCCAAGTTGCGCATCAGGGTCAGCAGGCGGCCCCAGCTGCTCAGCCGCAGCGTCAGGCCAACCCGGAGCA--------------------------------------------------------------------------------------------------------------------------------------------------------------------GGAGCG-----GATCGAA------------ATT------------------CCGGCA------------TTCCT------------------------------------------------------------------------------------------------------------------------GCGCCGTC-----------------------AAGCC------------------------AACTGA----------------------------------------------------------------------------------
>Pkish
AT---G---------------------TTTGAACCGATGATGGAAATGTCTGA------------------------------------------------TGAAGCTGTAATTAAGGTCATTGGCGTTGGCG-----GCGGCGG--------------CGGT--AATGCA---------------GT-----CGA---------------TCACATGG---------------TACG---TGAGTCT-------------------AT---TGAAG--GCG------------------------------------TGCAA----------TTCATTAGTGTT-------AACACTGATGCACAAGC-T--------------------------CTT--------CGTAAAACAAGCGTAAGTACTGTTATTCAAATCG----GTGGTGATATCACTAAAGGTT-------------TGGGTG---CCGGTGCTAACC-------------CACAAGTGGGT---CGTGATT-----CAGCGTTAG-----------A---AGATCGTG----AAGCAATCAAGAAAGAGCTTG---AAGG------CTCTG-ACA------------TG--------ATCTTCAT--------TGCAGCGGGCATGGG---------------TGGTGGTACCGG----------TACTGGTGCTGC---------------------------------------GCCAATCAT------TGCTGAAG------------------------TGG---CTAAAG-----------------------AG---CTTGGT------ATT------------------------------CTTA---CTGTTGCTGTTG----TGACTAAACCATTTAGCTTCGAAG------GTAAGAAGCG---------------------------------------------TATGGCATTTGCAGAGCAA---GGTATT--GATGAGCTTTC--------------------------------TAAGCATGTTGATTCATTA---ATT---------ACT------ATTC------------CTAACGAAAAGCTAC---TTAAAGTACTT---GGTCGTGGTATCACATTACTTGA------------TGCCTTTGCG------------AA---AGCAAACG---ACGTACTTAAGAATGCCG----------------------TTCAAGGTATTGCTGAGCTAATC------------AC---------------------------------------------TCGCCC---AG-----------------GCATGA---------TTAACG---TCG---------AC---------------------TTTGCGGACGTA---CGTACCGTAATGTCGGAA------------ATGGGTCATGCAATGATGG-GTAG--------TGGCGTT-GCT---------GCT--G------GT---G-ACGAT--CGTGCTGAAG-------AAGCT--GCTGAAATG---GCAAT-------TTCTAGCCCATTA--CTAGAAGATATCGATCTAGCTGGCGCAC---GTGGTGTATTAG----TTAACATT-------------------A--CTGC-TG--GTATGGA---TATGCGTCTTGACGA---AT------TCGAAACTG---------------------------TGGGT--AACACAG--------------TTAAAGCA---TTCGCTTC------TGATAACGCTACCG------TGGTTATT---GGTACTTCACTTGACCCAGATATGA--C-TGA--------------------TGAACTACGCGTAACTG---TAGTTG--------CAACGGGC----ATTGGTAA-------------------------------------------------------------------------------------------------------------------------------AGAGTGCAAGCCTGATA------------------------TCACATTAGTAA---------------------------------------------------------------------------------------------------------------------------------------------------------------------------------------------CGTCATCTAAGCCAGCACC---------------------------------------------------------------------------------------------------------TGTTGTTGCACAGG----AAAAA-------------------------------------CCTGCTGCGATCGCTGAAGAAAAGCCTGTTGAAACACCACAAGCTAAATCTCAGGGTGCTGATCA---------------------------------------------------------------------------------------------------------------------------------------------------------------------------------------------------------------------------------------------------------------------------------------------------------------------------------------------------------------------------------------------------------------------------------------------------------------------------------------TGACTA-----CTTAGAT------------ATC------------------CCAGCA------------TTCTT------------------------------------------------------------------------------------------------------------------------GCGTAAGC-----------------------AAGCG------------------------GACTAA----------------------------------------------------------------------------------
>Ptempe
AT---G---------------------TTTGAACCAATAGAATTAACCAA---------------------------------------------------TGACGCGGTGATTAAGGTCATCGGCGTCGGCG-----GTGGCGG--------------CGGT--AACGCT---------------GT-----TGA---------------GCACATGG---------------TGCG---TGAGCGC-------------------AT---CGAGG--GTG------------------------------------TTGAA----------TTCTTTGCAGTA-------AATACGGATGCTCAGGC-A--------------------------TTG--------CGTAAAACTGCTGTCGGCCAGACTATCCAGATTG----GTAATGGTATTACTAAAGGTC-------------TGGGGG---CTGGTGCAAACC-------------CGGAAGTTGGT---CGTACTG-----CTGCGCAAG-----------A---AGATCGTG----ATGCATTGCGCACTGCTCTTG---ATGG------TGCGG-ATA------------TG--------GTATTTAT--------CGCTGCGGGTATGGG---------------CGGTGGTACTGG----------CACTGGCGCAGC---------------------------------------ACCTGTGGT------AGCTGAAA------------------------TCG---CAAAAG-----------------------AA---CTTGGG------ATT------------------------------TTGA---CTGTTGCCGTCG----TTACCAAGCCTTTCAATTTTGAAG------GTAAGAAACG---------------------------------------------TATGGCGTTTGCTGAACAA---GGGATC--ACTGAACTATC--------------------------------CAAACATGTGGATTCATTG---ATT---------ACC------ATTC------------CTAATGACAAACTAC---TGAAAGTTCTT---GGCCGCGGCATTTCACTACTGGA------------TGCTTTCGGG------------GC---AGCGAATG---ACGTCTTGAAAGGGGCGG----------------------TTCAGGGTATCGCTGAACTGATC------------AC---------------------------------------------ACGTCC---AG-----------------GTCTGA---------TGAACG---TTG---------AC---------------------TTCGCTGACGTG---CGTACCGTGATGTCTGAA------------ATGGGCTACGCGATGATGG-GTTC--------GGGTATT-GCA---------CAG--G------GT---G-AAGAC--CGTGCAGAAG-------AAGCT--GCTGAAATG---GCGAT-------TTCCAGCCCGCTG--CTGGAAGATATCGACTTGTCAGGTGCTC---GTGGTGTTCTGG----TTAATATT-------------------A--CGGC-TG--GCTTTGA---TCTGCGTTTGGATGA---GT------TTGAAACAG---------------------------TGGGT--AACACTA--------------TTCGGGCA---TTTGCATC------GGATAATGCAACCG------TCGTTATC---GGTACTTCTCTGGATCCAGACATGA--A-TGA--------------------TGAGTTGCGTGTGACCG---TGGTTG--------CCACCGGT----ATTGGTAT-------------------------------------------------------------------------------------------------------------------------------GGATAAGCGCCCTGAAA------------------------TTACGCTGGTTA------------------------------------CCAATAAAGCATCTC------AGTCAAGTGTAATGG----------------------------------------------------------------------------------------------------------------------AACACCGTCATCAGCAAATATCTGGCGGTATGTCTT---------------------------------------------------------------------------------------CGCTGTCAGAAGAA----AATAAA------------------------------------CCCGCTGCAAAAGTGGTGAATGACCAAA------------------GCGCACAAACCAGCAAGGAGCC------------------------------------------------------------------------------------------------------------------------------------------------------------------------------------------------------------------------------------------------------------------------------------------------------------------------------------------------------------------------------------------------------------------------------------------------------------------------------------CGATTA-----CTTGGAT------------ATT------------------CCTGCA------------TTTTT------------------------------------------------------------------------------------------------------------------------GCGTAAAC-----------------------AGGCC------------------------GATTAA----------------------------------------------------------------------------------
>Psalmo
AT---G---------------------TTTGAATTGATGGACAGCATACAACA------------------------------------------------AACGGCTGTCATTAAAGTGATTGGTGTCGGTG-----GTGGTGG--------------CGGC--AATGCG---------------GT-----TGA---------------GCATATGG---------------T-TG--CCGGTAAT-------------------AT---CGAAG--GTG------------------------------------TTGAT----------TTCATCTGTGCA-------AACACAGATGCTCAAGC-A--------------------------TTG--------AAAAACTCGTCTGCAAGAACCATCATGCAACTGG----GCACAGAAGTGACCAAAGGCT-------------TGGGTG---CAGGTGCTGATC-------------CGAGTAAAGGA---CGACAAG-----CGGCAGAAG-----------A---AGATCGTG----AGCGCATCAAAGAAGTGTTAG---AAGG------GGCGG-ACA------------TG--------CTTTTTAT--------TACTGCCGGTATGGG---------------TGGTGGCACCGG----------TACTGGTGCGGC---------------------------------------GCCGGTGGT------TGCTGAAA------------------------TTG---CTAAAG-----------------------AA---TTAGGC------ATC------------------------------TTAA---CCGTTGCTGTGG----TGACTAAGCCGTTTCCCTTTGAAG------GCCGTCGTCG---------------------------------------------TATGCAAGTGGCTGAGCAT---GGCATT--AAGGAATTTTC--------------------------------TAAGCATGTAGATTCTTTG---ATT---------ACG------ATTC------------CTAATGAAAAACTAT---TAAGCGTATTA---GGGAAAAGCGTGAGTTTACTTGA------------TGCCTTTAAA------------GA---AGCCAATA---ATGTATTACTGGGTGCAG----------------------TACAAGGTATTTCGGAATTAATT------------AC---------------------------------------------CCGTGG---CG-----------------GTTTGA---------TTAACG---TTG---------AT---------------------TTTGCGGATGTA---CGTACGGTGATGTCTGAG------------ATGGGCATGGCGATGATGG-GCAC--------GGGCTCA-GCA---------TCC--G------GC---G-AGTCA--CGTGCGCGTG-------AAGCC--GCTGAGGCA---GCCAT-------AAAAAGTCCATTA--CTTGAAGATATTAATTTGGCAGGAGCCC---GTGGCTTACTGG----TCAATATC-------------------A--CTGC-GG--GTATGGA---CTTATCGATTGGTGA---AT------TTGAAGAGG---------------------------TGGGT--GATGCCA--------------TTAAAGAG---TTTGCTTC------TGAAGAGGCGACCG------TGGTGGTT---GGTACGGTGATTGATCCTGAAATGA--G-TGA--------------------AGATTTACGAGTGACGG---TCGTTG--------CGACAGGT----ATTGGCCTGGATCGTAGTACTGAACAAAGTGAACCGAC-------------------------------------------------------------------------------------------------GGTTAAAGTGCTTGAGA----------------------G--CATGCGTGATC------------------------------------ATAATCGTTTGGATC------GACCACAGGTCATT--------------------------------------------------------------------------------------------------------------------------------------------------------------------------------------------------------------------------------------------------CGCAAGCAGGAGAA----AAGTG----AAGAA----------------------------ACGGCCAGTGAGAATCAGAATGC---------------------------------------------------------------------------------------------------------------------------------------------------------------------------------------------------------------------------------------------------------------------------------------------------------------------------------------------------------------------------------------------------------------------------------------------------------------------------------------------------------------------------------TGATTA-----TTTAGAT------------ATT------------------CCTGCA------------TTTTT------------------------------------------------------------------------------------------------------------------------GCGCCGGC-----------------------AGGTA------------------------GATTAA----------------------------------------------------------------------------------
>Pgergo
AT---G---------------------TTTGAACCAATGGAATTAACCAA---------------------------------------------------CGACGCGGTGATTAAAGTCATCGGCGTCGGTG-----GTGGCGG--------------TGGC--AACGCC---------------GT-----CGA---------------ACACATGG---------------TGCG---CGAGCGC-------------------AT---TGAGG--GTG------------------------------------TTGAA----------TTTTTCGCAGTG-------AACACCGACGCCCAGGC-G--------------------------TTG--------CGTAAAACTGCCGTCGGTCAGACCATCCAGATTG----GTAACGGTATTACCAAAGGAC-------------TGGGCG---CAGGCGCGAATC-------------CGGAAGTCGGC---CGCAACG-----CCGCTGACG-----------A---AGACCGCG----AATCCCTGCGCACCGCGCTGG---AAGG------TGCCG-ATA------------TG--------GTCTTTAT--------CGCCGCAGGCATGGG---------------CGGTGGTACCGG----------CACCGGCGCTGC---------------------------------------CCCCGTCGT------AGCGGAAG------------------------TGG---CCAAAG-----------------------AT---TTAGGT------ATC------------------------------CTGA---CCGTTGCCGTGG----TGACCAAGCCTTTCAACTTCGAAG------GCAAGAAGCG---------------------------------------------CATGGCCTTTGCGGAGCAG---GGTATC--GCCGAGCTGTC--------------------------------GAAGCACGTTGACTCCCTG---ATC---------ACC------ATTC------------CCAACGACAAGCTGC---TGAAGGTGCTG---GGTCGCGGGATCTCCCTGCTGGA------------CGCCTTTGGC------------GC---GGCCAACG---ATGTGCTGAAAGGCGCGG----------------------TGCAGGGTATCGCCGAACTGATT------------AC---------------------------------------------CCGTCC---GG-----------------GCCTGA---------TGAACG---TCG---------AC---------------------TTTGCTGACGTG---CGCACTGTGATGTCCGAA------------ATGGGCTACGCGATGATGG-GCTC--------TGGCCTT-GCG---------AGC--G------GT---G-AAGAC--CGCGCGGAAG-------AAGCG--GCTGAAATG---GCGAT-------CTCTTCTCCGCTG--CTGGAAGATATCGATCTCTCCGGCGCCC---GCGGCGTACTGG----TTAACATC-------------------A--CCGC-CG--GCTTTGA---CCTGCGTCTGGACGA---GT------TTGAAACCG---------------------------TGGGT--AACACCA--------------TCCGCGCG---TTCGCCTC------TGATAACGCCACCG------TGGTTATC---GGTACTTCCCTCGATCCGGATATGA--A-CGA--------------------TGAACTGCGCGTCACCG---TCGTTG--------CCACCGGC----ATCGGCAT-------------------------------------------------------------------------------------------------------------------------------GGACAAGCGTCCTGAAA------------------------TCACGCTGGTGA------------------------------------CTAACAAACAGCAGC------AGCAGCCGGTGATGG-------------------------------------------------------------------------------------------------------------------------ATCGCTACCAGCAGCACGGCATGCAGC---------------------------------------------------------------------------------------------CCCTGACTCAGGAG----CAGAAG------------------------------------CCGGCGGCGAAGGTGGTTAATGATTCTG------------------CGTCCCAGGCGGCGAAAGAGCC------------------------------------------------------------------------------------------------------------------------------------------------------------------------------------------------------------------------------------------------------------------------------------------------------------------------------------------------------------------------------------------------------------------------------------------------------------------------------------AGATTA-----TCTGGAT------------ATT------------------CCGGCG------------TTTCT------------------------------------------------------------------------------------------------------------------------GCGTAAGC-----------------------AGGCG------------------------GACTAA----------------------------------------------------------------------------------
>Pasym
ATGGAA---------------------TTTGAAATGTTAGATCAAGAAACCGCTGG---------------------------------------------CAAAACCATTATTAAAGTAGTTGGTGTGGGTG-----GTGCTGG--------------TGGT--AATGCC---------------GT-----ACA---------------ACATATGA---------------TCCG---TCGCGGA-------------------GT---CAATG--GCG------------------------------------TAGAG----------TTCATTTGCATG-------AACACCGATGCTGGCGC-T--------------------------TTA--------CAGCGTTCAGAAGCATCTGTGAATTTGCAACTGG----GTT---------CTAGCGGAT-------------TAGGCG---CTGGCGCAAAAC-------------CAGAAATCGGT---GCAGCTT-----CAGCGGAAG-----------A---AGCGCGTG----CTCGTATTGCTGATTCATTGC---AGGG------TGCTC-ACA------------TG--------GTGTTTAT--------CACTGCCGGTATGGG---------------TGGTGGTACGGG----------AACAGGTGCTGC---------------------------------------CCCAGTAGT------TGCTCAAG------------------------TGG---CAAAAG-----------------------AA---ATGGGC------ATT------------------------------TTGA---CTGTGGGCGTTA----TCAGCAAGCCATTTGATTTCGAAG------GCGTGAAGCG---------------------------------------------TTTGAAAGTTGCAGAAAAT---GGAGCT--GCTGAGCTTGA--------------------------------GTCTTATGTAGATTCATTG---ATT---------GTG------GTTC------------TCAATGAAAAGCTCT---TTGAAGTGATG---GGTGAAGATGCTGAATTTGATAA------------GGCATTTGCT------------TG---TGCAGATG---ATGTATTGCATAACGCAG----------------------TATCAGGAATTGCAGAAATCATT------------AA---------------------------------------------TGTTCA---AG-----------------GTTTGA---------TCAACG---TTG---------AC---------------------TTTGAAGACGTT---AAAACAGTCATGGGCGAG------------CAAGGTAAAGCCATGATGG-GTAC--------AGCAACT-GTT---------TCT--G------GA---A-TGGAT--CGCGCACGTT-------TAGCT--GCTGAAGCT---GCAGT-------TGCTTCACCATTG--CTTGAAGGTGTTGATTTATCTGGAGCTC---GTGGCGTTTTAG----TCAATATC-------------------A--CTGC-TA--GCCGTTC---ATTGAAGTTGTCAGA---AA------CTCGCGAAG---------------------------TGATG--GCTGCGA--------------TTCGTGGT---TATGCTGC------CGATGATGCAACTG------TGATCTTC---GGTACTGTTTATGACGATAGCTTAG--G-TGA--------------------TGCATTGCGTGTGACAG---TAGTTG--------CTACTGGA----TTGAATAATCCTCAAGCACGTCAGAGTCATCAGCCTGAGGTAGTTTGG---------------------------------------------------------------------------------------AGACAGGCAACTGGTAC----------------------T--CATGACGCTA----------------------------------------------------------TGCCAACAATGGCTGATCTCAATAGCTTTGCTCCTGCCAGCGCATCTGCTGCGATGAGTAAAGTAAATTTAGATTCCGCTTTAGGTACAAGCGCTGGTATGGCTTTGACTGGATCGGGAGCTACGCCTGCGATGGCAGCGCAACCAGCAGCTAGCGGAGTTGACTATAGCCAATATGATTTGCCACGAGTGTTT--------------------------------------------------------------CGCAGCTCTCGTGA----GGCGA----CTCCT----------------------------GCTCCTACTTTAGGTGCGGATAGCTCCC---------CTCAGGCAAAGACCTTGTTGGATAAAGGGGC------------------------------------------------------------------------------------------------------------------------------------------------------------------------------------------------------------------------------------------------------------------------------------------------------------------------------------------------------------------------------------------------------------------------------------------------------------------------------------TGATTA-----CTATGAA------------ATC------------------CCAGCC------------TTTTT------------------------------------------------------------------------------------------------------------------------GCGTAAAC-----------------------AAGCG------------------------GATTAA----------------------------------------------------------------------------------
>Pgingi
ATGGAA---------------------GACGAATTGCTGAACTTTAATTATACGGATTCCGGTTT------------------------------------GCCCGTTATTATCAAGGTAATCGGAGTCGGCG-----GTGGTGG--------------TGGC--AATGCT---------------GT-----CAA---------------AAACATGT---------------------ACCACGGC--------------------------AAG--GTG------------------------------------CGGGA----------TGTATCGTTCCTCCTGTGTAATACCGATGTGCAGGC-T--------------------------CTC--------GACCGAAGCGAGGTACCTGATCGGCTGGTACTCG----GCCGTGAGGTGACCAACGGCC-------------TGGGAG---CCGGTAGCCGTC-------------CGGAAGTGGCA---CGACGAG-----CTGCAGAGG-----------C---CAGCGAAG----CCGACATACGCAAGATATTGG---ATGATGGCCATACCC-GTA------------TG--------GTCTTCGT--------AACGGCCGGTATGGG---------------TGGCGGAACGGG----------TACCGGTGCGGC---------------------------------------CCCTGTCAT------CGGTCGGA------------------------TAG---CACGTG-----------------------AA---CTCAAT------ATC------------------------------CTCA---CTGTCGGCATCG----TTACCATTCCATTCGTTTTCGAAG------GCAAGCGCAA---------------------------------------------GATTCTGCAGGCACTCGAA---GGGGTG--GAGGAAATGCG--------------------------------CAAAAACGTAGATGCCTTG---CTC---------GTG------G---------------TCAATAATGAACGGC---TCCGCATCATA---TACAAAGATCTTAAGCTCGACAA------------TGCTTTTGCC------------AA---GGCAGACG---AGACACTGACCAACGCAG----------------------CCAACGGCATTGCCGAAATGATC------------AT---------------------------------------------GAAAGA---AG-----------------GGACGA---------TCAACC---TCG---------AC---------------------TTTGCCGATGTG---CACACGACACTCAAAGAC------------GGTGGTATAGCCATCATCA-GTAC--------CGGCTAT------------------G------GT---G-AAGGTCCCGACCGTATGGAGC---AGGCC--ATCAATGAG---GCTCT-------TACCTCTCCTCTG--CTCAATAACAACGACATTTTCAAGGCAA---GGCGTGTACTCT----TCAATATC-------------------TATCAAGGCA--CGGAAGACCCCCTGGGTACGGACGAACTAT------------------------------------------CGGCC--------A--------------TCAACGAA---CTCACGGC------CAAGATAGAAACCGGGTTCGATACTATTTGGGGTTATACCACCGATCCGGAGTTAG--G-CAA--------------------GAAAGTGAAGATCACCA---TTCTGG--------CTTCCGGT----TTCGATCTGGACACCACACGCGAAAGTATCCGCATC---------------------------------------------------------------------------------------------------GGAGACAACCTTGGCAA-------------------------------TGTCA------------------------------------TCAACGACCCCATCTCTTCTCGCGAGATCGAGACGC--------------------------------------------------------------------------------------------------------AGAATGAACGGGACAATGATCTGATCAACCGTTACTATCGCCCCGATGAACTGGAGAAAGTGAAGGTGGTGGACTTCAAACCGATCATACTCAACCTCGACGAGTTGGACAATGACGAACTGA--------------TCATGGCCCTCGAA----GAGAA----ACCGG----------------------------CCTACAGTCGCACCGGGGTACTGCTCTC------------------TCGTATCGACAATATACGTATGCGGATAGCAGAATCGGCCGGTCGTATGA--------------------------------------------------------------------------------------------------------------------------------------------------------------------------------------------------------------------------------------------------------------------------------------------------------------------------------------------------------------------------------------------------------------------------------------------------------AGAAGGATGTTGTCCGATCGGAAGAGAGCGAACGA----------------CCTGCC------------TTCGA------------------------------------------------------------------------------------------------------------------------AAGCGAAC-----------------------GTCCAAGCTCTCCGACCACCATTTCATTCAATTAA----------------------------------------------------------------------------------
>Pmela
AT---G---GCAGACAACAATAATAAAATGGATATATTAGACTTCGGTGACGGCGATGTAGC---------------------------------------TGATAGCATCATCAAGGTCATTGGTGTCGGTG-----GTGGTGG--------------TGGT--AACGCC---------------GT-----AAA---------------CCACATG----------------TACA--GAGAAGGT-------------------AT---CCACG--ATG------------------------------------TGACC----------TTCGTACTCTGT-------AACACGGATGCGCAGGC-A--------------------------CTC--------AACGACTCTCCTGTTCCTGTTCATCTGCAATTGG----GTAAGGA---------AGGAT-------------TAGGTG---CTGGAAACCGTC-------------CTGAACGTGCA---CGTCAGG-----CTGCAGAAG-----------A---GACAAGCG----AGGATATCAAGCGTATGCTCAACGATGG------TACGA-AGA------------TG--------GCATTTAT--------CACCGCTGGTATGGG---------------TGGTGGTACGGG----------TACTGGTGCAGC---------------------------------------ACCAGTCAT------CGCACGTG------------------------TCA---GCAAGG-----------------------AA---TTGGGT------ATT------------------------------CTCA---CCGTGGGTATCG----TTACCATTCCATTCCGTTTCGAGG------GTGCTAAGAA---------------------------------------------GATAGATCAGGCGTTGGAT---GGCGTT--GAAGAGATGGC--------------------------------AAAGCACGTCGATGCGCTA---CTC---------GTT------ATCA------------ACAACGAACGTCTCC---GCGAGATT------TATCCTGAACTGAGTTTGCTCAA------------TGGTTTCCGC------------AA---GGCTGACG---ACACACTGAGTGTGGCTG----------------------CCAAGAGTATTGCAGAGATTATC------------AC---------------------------------------------CGTTCA---TG-----------------GTATTA---------TGAACC---TCG---------AC---------------------TTCAACGATGTT---AAGACAGTCCTCAAAGAT------------GGCGGTGTAGCTATCATGT-CTAC--------CGGTTAC-GGT---------GAG--G------GT---G-AAGGC--CGTGTGAAGC-------AGGCT--ATTGAGGAT---GCACT-------CAACTCACCACTG--CTTAACGACAACGATGTCTATAAGTCTA---AGAAGATTCTGC----TCTCTATC------------AACTTCAACACTGA-CG--ACAAGGACAACCCTGGTCTG-ACAA-----------TGGAGGAAA---------------------------TGGGC--GATGTGACAGAA---------TTCATGAA----CCACTTC----AGCGCAGACTTCGAGT------TGAAATGG---GGACTTGCTATTGACCCTGAACTCG--A-CAA--------------------AAAGGTTAAGGTTACTA---TCCTTG--------CAACGGGC----TTCGGTATCGAGGATGTTGACG-----------------------------------------------------------------------------------------------------------------GTATGGGTAGCCATAT-----------------------CAAGAAGCAGACAC------------------------------------AAGAGGATGCAGCAC------GTCAGGCAGAGGAAG--------------------------------------------------------------------------------------------------------------------AGGAGAAGGCTGCAGAGCGTCGTGACCGTCGTGATCGTTTCTATAAGGACAACAACAGCTCACAA------------------------------------------------------------TACAAGCATCGTCC----ACACATCTATCGCTTT--------------------------ACTGCGGATGAGCTCGACAACGAGGATG------------------TTATCCTTGCTGTAGAGAACACACCAACCTACAAGCGTACTAAACAGA----------------------------------------------------------------------------------------------------------------------------------------------------------------------------------------------------------------------------------------------------------------------------------------------------------------------------------------------------------------------------------------------------------------------------------------------------------TGATTAAGGACATCAAGC------------GCA------------------TCAGTA------------ATCCT------------------------------------------------------------------------------------------------------------------------GAGCAAGATAATGAAGATAACGAAAACAAAGAAGGTGCTGTCGAAGGCGTTATTAGCTTCGTATAA----------------------------------------------------------------------------------
>Prumi
ATGGAGAATAATATGAATATAGACATCCTGGACTTCGGAGCACCGGAGAAGGA------------------------------------------------GCACAGCATTATCAAAGTGATTGGTGTTGGCG-----GTGGTGG--------------TGGC--AATGCT---------------GT-----TAA---------------CCACATG----------------TATC--GCGAAGGC-------------------AT---TCACG--ATG------------------------------------TTACA----------TTCGTGCTTTGC-------AACACCGATAACCAGGC-A--------------------------CTT--------AACGATTCGCCCGTACCCGTACATCTCCAGTTGG----GTAAGGA---------GGGTC-------------TTGGTG---CAGGAAACAAGC-------------CTGAGAAGGCT---CGTCAGG-----CTGCCGAAG-----------A---GAGTATCG----ACGACATCCGCACCATGCTGAACGACGG------CACCC-GCA------------TG--------GCATTCAT--------CACCGCAGGTATGGG---------------TGGTGGTACCGG----------TACTGGTGCAGC---------------------------------------CCCTGTTAT------CGCCCGCG------------------------TTT---CTAAGG-----------------------AG---TTAGGT------ATC------------------------------CTTA---CCGTAGGTATCG----TTACTATCCCCTTCCGCTTTGAGG------GCGACCGCAA---------------------------------------------GATCGACCAGGCTCTCGAC---GGTGTC--GAGGAGATGTC--------------------------------GAAGCATGTCGACGCCCTG---CTG---------GTT------ATCA------------ACAACGAGCGCCTGC---GTGAGATT------TATCCAGAGCTGTCGGTTCTCGA------------CGCCTTTGGT------------AA---GGCCGACG---ACACACTGAGCGTTGCCG----------------------CCAAGTCAATCGCCGAGATTATC------------AC---------------------------------------------TGTTCA---CG-----------------GACTCA---------TCAACC---TCG---------AC---------------------TTCAACGATGTA---AAGACCGTACTGAAGGAT------------GGTGGTGTAGCTATCATGA-GTAC--------TGGTTAT-GGC---------GAG--G------GC---G-AAGGT--CGTGTAAAGA-------AGGCT--ATCGAGGAT---GCCCT-------CAACTCACCGCTG--CTTAACGATAACGACATCTTCAACTCTA---AGAAGATTCTGC----TCTCTATCTCGTTTGCAGGTTCAAAGGA--TGGT-CA--GTCATCA----CTCATGATGGAGGA---GA------TGAACGATG---------------------------TTAAC--GACTTTA--------------TGGCTAAG---TTCGG---------CAACGACTTTGAGA------TTAAGTGG---GGATTGGCAACCGACCTTGAGCTGG--G-TAA--------------------GAAGGTTAAGGTAACTA---TCCTGG--------CCACCGGT----TTCGGCATCGAGAATGTAGATGGTATGAACGGCCACCTGAAGAA-------------------------------------------------------------------------------------------GCACTCTCAGGAGGATA----------------------T--CAACCGTATTG------------------------------------CTGCCGAGCAGGAGA------AAGCTGCCGAGCGTC--------------------------------------------------------------------------------------------------------------------AGGACCGCCGTAACCGCTACTATGGCGGTGAGGGTGCCACCAAGCGCTACAAGCGCCGTCCTAACATCTACCTGTTCCGTCCTGAGGATCTGGATAACGACGATGTGATCTCTGCTGTTG-----AACAGACACCTACA----TACAA----GCGTA----------------------------CCCGC----GAGATTCTGGATAGCATCA------------------ACTCGCAGGCCAGCAACGTAGA------------------------------------------------------------------------------------------------------------------------------------------------------------------------------------------------------------------------------------------------------------------------------------------------------------------------------------------------------------------------------------------------------------------------------------------------------------------------------------TGAGAT-----TGTGAAC------------ATCGACGAGCCCAA-------CCAGGAGCCACAGGAACCTATTC------------------------------------------------------------------------------------------------------------------------AGGGCACT-----------------------ATTAAGTTT--------------------ATGTAA----------------------------------------------------------------------------------
>Pmari
AT---GAGCTTCGGTAACAATCCAAACTTTGATCAATCGAGAGAAATCCTTCCAAGCCA------------------------------------------AAACGCCAAAATAGAAGTTATTGGTGTAGGTG-----GTGGTGG--------------CAGT--AATGCA---------------GT-----CAA---------------TAGAATGA---------------TAAA---TAGTGAT-------------------TT---AGAAG--GTG------------------------------------TTTCA----------TTTAGAGTCCTC-------AATACAGATGCACAAGC-C--------------------------CTA--------CTACAATCTTCTGCAGAAAGTAGAGTTCAACTTG----GACAAAACCTCACTAGAGGTT-------------TAGGTG---CAGGAGGGAATC-------------CAAGTATTGGA---CAAAAAG-----CAGCCGAAG-----------A---ATCCAAAG----AAGAACTTCAACAAGCTTTAG---AGGG------ATCTG-ATC------------TA--------GTTTTTAT--------AGCCGCTGGAATGGG---------------TGGAGGAACTGG----------CACAGGTGCAGC---------------------------------------TCCCGTTGT------CGCAGAAG------------------------TAG---CAAAAC-----------------------AA---AGTGGT------GCT------------------------------CTAA---CTGTAGGTATAG----TAACCAAACCTTTTTCTTTTGAGG------GGAAAAGAAG---------------------------------------------AATGCGTCAAGCAGAGGAG---GGGATC--GCAAGACTAGC--------------------------------TGAAAACGTTGATACTCTT---ATT---------GTT------ATTC------------CAAACGACCGATTAA---AAGATGTTATA------GCAGGAGCTCCCCTTCAAGA------------AGCATTTAGG------------AA---TGCTGATG---ATGTTCTAAGAATGGGCG----------------------TCAAAGGCATAAGCGACATAATT------------AC---------------------------------------------TTGCCC---AG-----------------GATTAG---------TTAATG---TTG---------AT---------------------TTTGCAGACGTA---AGATCAGTTATGACAGAA------------GCTGGCACTGCTCTCCTCG-GCAT--------AGGAATA------------------G------GTTCAGGAAGATCGAGAGCTATAG-------AGGCG--GCACAGGCT---GCAAT-------GAATAGTCCTTTA--CTAGAAGCTGCTAGAATTGATGGAGCTA---AAGGCTGCGTTA----TAAATATT-------------------A--CTGG-TG--GCAAAGA---CATGACTTTAGAAGA---CA------TGACCTCTG---------------------------CATCT--GAAATTA--------------TTTATGAT---GTTGTTGA------TCAAGAAGCAAATA------TTATTGTT---GGTGCAGTCGTTGATGAAGCAATGG--A-AGG--------------------GGAGATACAAGTTACTG---TGATTG--------CTACAGGA----TTTGAGACAACTCAACCATTAAAT---------------------------------------------------------------------------------------------------------------CAACAAAGAATAAAAAA-------------------------CAGATTATCTA---------------------------------------------------------ATCAACCCTTATATA-------------------------------------------------------------------------------------------------------------------------------------------------------------------------------------------------------------------------------------------------------------------------------------------------------------ATTTTTCCGAAAATAAAGAATCAGGAGC----------------------------------------------------------------------------------------------------------------------------------------------------------------------------------------------------------------------------------------------------------------------------------------------------------------------------------------------------------------------------------------------------------------------------------------------------------------------------------------------------------------------------TAGT--------------------------ATT------------------CCTGAG------------TTTTT---------------------------------------------------------------------------------------------------------------GAGATTAAGGCAAAATA-----------------------AAAAAGATATA------------------GGTTAA----------------------------------------------------------------------------------
>Pacne
GT---G----------GCTATTCCATCCCAGAACTA-----------------------------------------------------------------CCTCGCCGTGATCAAGGTCGTGGGGGTAGGCG-----GTGGCGG--------------TTGC--AATGCC---------------GT-----GAA---------------CCGCATGA---------------T-CG--AGGCGGGG-------------------CT---CAAGG--GAG------------------------------------TCGAG----------TTCCTCGCCGTC-------AACACCGATGCCCAGGC-C--------------------------CTC--------CTCACGAGCGACGCCGACGTTAAGCTTGACATCG----GCAGGGACCTCACTCGAGGTT-------------TGGGAG---CCGGCGCTGACC-------------CGGATAAGGGG---CGCCAGG-----CTGCCGAGG-----------A---CCATGCTG----ACGAGATCGAGGAGTCCCTCA---AAGG------TGCCG-ACA------------TG--------GTTTTCGT--------CACCGCTGGTGAGGG---------------CGGCGGAACCGG----------CACTGGTGCTGC---------------------------------------TCCCGTCGT------CGCTAAGA------------------------TCG---CTCGAT-----------------------CC---CTCGGC------GCT------------------------------TTGA---CGATTGGTGTTG----TCACCCGCCCGTTCTCCTTTGAGG------GCCACCGTCG---------------------------------------------GTCCTCCCAGGCCGAGCAG---GGCATT--GACAATCTGCG--------------------------------CGACGAGGTCGATACCCTC---ATC---------GTC------ATCC------------CGAACGACAAGTTGC---TGGACATGACC---GACCAGCAGATCGCCATTCTTGA------------CGCTTTCAAG------------CA---GGCTGATC---AGGTGCTAATGCAAGGTG----------------------TTTCGGGTATTACTGACCTCATC------------AC---------------------------------------------CACCCC---CG-----------------GCCAGA---------TCAACT---TGG---------AT---------------------TTCGCCGATGTC---AAATCGGTCATGTCGAAT------------GCTGGATCCGCCCTCATGG-GTAT--------TGGTCGT-GCA---------TCT--G------GA---G-AGGAC--CGTGCACGGG-------CAGCC--GCAGAGATG---GCTAT-------CTCGTCTCCGCTG--CT---CGAAGTGTCCATCGACGGCGCTC---GCGGCGTCTTGC----TGTCTATC-------------------G--CTGG-TG--GTTCCGA---CCTTGGCCTGTTTGA---AG------TTGCCAGCG---------------------------CGGCC--AATCTCA--------------TTGAGGCT---GCTGCCCA------TGACGAGGCCAACA------TCATCTTC---GGCACGATCATCGACGACGCCCTCG--G-TGA--------------------CGAGGTGCGCGTTACGG---TTATCG--------CGGCTGGA----TTCGAGAACGGCCAGCTCACCAG----------------------------------------------------------------------------------------------------------------CACCAAGCAGCCTGGAA-------------------------TCAGTCAGCGT------------------------------------CCTGCTTCCCGTCCTGCCATGACCAACCGGTCTTCA-----------------------------------------------------------------------------------------------------GCGGGAGTTATTGGCGCTGGAACGGGATCTGCTGCATCAACCTCGGCTGGGTCGAGTTCGTCTGCGAGC-----------------------------------------------------------------------CGTCAGCCCGCTGATAACCAGCG-------------------------------------GCCGACGCCGATCCGTCCGCAGACTCAAGGCAGCCCGTTCGGAAAGGCCCAGTCACAGCAGCAGAGTCATCCTGTGGAGCCTGTTAATCCGCCTGAGGAGCCGGA-----------------------------------------------------------------------------------------------------------------------------------------------------------------------------------------------------------------------------------------------------------------------------------------------------------------------------------------------------------------------------------------------------------------------------------------------TGACGA-----CCTTGAT------------GTC------------------CCTGAC------------TTCCT------------------------------------------------------------------------------------------------------------------------G-----------------------------------------------------------AAGTGA----------------------------------------------------------------------------------
>Pmira
AT---G---------------------TTTGAACCTATGGAATTAACCAA---------------------------------------------------CGATGCGGTGATCAAAGTCATCGGCGTTGGTG-----GCGGCGG--------------CGGT--AATGCG---------------GT-----TGA---------------GCACATGG---------------TTCG---TGAACGT-------------------AT---TGAAG--GCG------------------------------------TTGAT----------TTCTTCGCGGTC-------AATACTGATGCTCAAGC-A--------------------------TTA--------CGTAAAACAGCAGTTGGACAAACTATCCAAATCG----GTAATGCCATTACGAAAGGCT-------------TAGGTG---CAGGTGCAAACC-------------CTGAGGTAGGC---CGTAATG-----CTGCCGAAG-----------A---AGATCGTG----AAGCGTTACGCGCTGCACTAG---AAGG------TGCGG-ATA------------TG--------GTATTTAT--------CGCTGCGGGTATGGG---------------CGGTGGTACTGG----------TACCGGTGCTGC---------------------------------------GCCAGTCGT------TGCCGAAG------------------------TGG---CGAAAG-----------------------AG---TTAGGT------ATT------------------------------TTAA---CGGTTGCTGTTG----TGACTAAGCCTTTTAATTTTGAAG------GCAAAAAGCG---------------------------------------------TATGGCATTTGCTGAGCAG---GGAATT--ACTGAGTTATC--------------------------------TAAGCATGTTGACTCATTA---ATC---------ACT------ATTC------------CAAATGACAAGCTGC---TAAAAGTACTC---GGCCGTGGTATTTCGTTACTTGA------------CGCATTTGGT------------GC---GGCAAATG---ATGTATTAAAAGGTGCTG----------------------TTCAAGGTATCGCAGAACTGATC------------AC---------------------------------------------TCGCCC---AG-----------------GTTTGA---------TGAACG---TCG---------AC---------------------TTTGCTGACGTG---AGAACGGTGATGTCAGAG------------ATGGGTTATGCCATGATGG-GATC--------TGGTGCA-GCT---------AAA--G------GC---G-AAGAT--CGTGCTGAAG-------AAGCC--GCTGAAATG---GCGAT-------TTCAAGTCCATTA--CTGGAAGATATCGACCTGTCTGGCGCAC---GTGGTGTGTTAG----TTAATATT-------------------A--CAGC-AG--GCTTTGA---TTTACGTCTTGATGA---GT------TTGAAACCG---------------------------TCGGT--AACACCA--------------TTCGTGCA---TTTGCATC------AGATAACGCCACAG------TGGTGATT---GGTACTTCTCTTGACCCTGAAATGA--A-CGA--------------------TGAACTGCGTGTTACTG---TGGTTG--------CTACAGGT----ATCGGCAT-------------------------------------------------------------------------------------------------------------------------------GGATAAACGTCCAGAAA------------------------TTACGCTGGTAA------------------------------------CTAATAAGCAAAATC------AACAAAACGCTATGG----------------------------------------------------------------------------------------------------------------------AAAATCGTTATCAGCAAATGCAAAATAGCATGTC-----------------------------------------------------------------------------------------CTCTTTCTCTACAG----TAGAAGAGAGCAAG----------------------------CCTGCAGCTAAAGCGGTTAATGAACAAT------------------CTACTCAAGCTAACAAAGAGCC------------------------------------------------------------------------------------------------------------------------------------------------------------------------------------------------------------------------------------------------------------------------------------------------------------------------------------------------------------------------------------------------------------------------------------------------------------------------------------AGATTA-----TTTAGAT------------ATC------------------CCTGCT------------TTCTT------------------------------------------------------------------------------------------------------------------------AAGAAAAC-----------------------AGGCT------------------------GATTAA----------------------------------------------------------------------------------
>Pstuar
AT---G---------------------TTTGAACCAATGGAGCTAACCAA---------------------------------------------------CGATGCGGTGATTAAAGTCATCGGCGTTGGTG-----GCGGCGG--------------CGGT--AACGCC---------------GT-----TGA---------------ACACATGG---------------TGCG---TGAACGT-------------------AT---TGAAG--GCG------------------------------------TGGAA----------TTCTTCGCCGTC-------AATACTGATGCACAGGC-A--------------------------CTG--------CGTAAAACTGCAGTCGGACAAACAATCCAGATCG----GTACTGGTATCACTAAAGGCC-------------TTGGCG---CGGGGGCAAACC-------------CTGAAGTTGGT---CGCAATG-----CCGCTGAAG-----------A---AGATCGTG----AAGCTTTACGTAATGCACTTG---AAGG------TGCTG-ACA------------TG--------GTCTTTAT--------TGCAGCTGGTATGGG---------------TGGTGGTACAGG----------TACAGGTGCTGC---------------------------------------CCCAGTTGT------GGCTGAGG------------------------TTG---CCAAAG-----------------------AG---CTGGGC------ATC------------------------------TTAA---CAGTTGCTGTTG----TGACTAAGCCATTCAACTTTGAAG------GCAAAAAGCG---------------------------------------------CATGGCATTTGCGGAATCA---GGTATC--ACTGAGCTATC--------------------------------TAAGCATGTTGACTCATTG---ATT---------ACG------ATTC------------CAAATGATAAATTAT---TAAAAGTCTTG---GGTCGTGGTATCTCTTTACTTGA------------TGCATTTGGC------------GC---AGCTAACG---ATGTACTGAAAGGCGCTG----------------------TTCAAGGTATTGCGGAACTGATC------------AC---------------------------------------------ACGCCC---AG-----------------GTCTGA---------TGAACG---TGG---------AC---------------------TTTGCTGACGTA---CGTACTGTGATGTCAGAG------------ATGGGCTACGCAATGATGG-GGTC--------CGGTGTG-GCT---------CGT--G------GT---G-AAGAT--CGTGCTGAAG-------AAGCG--GCTGAAATG---GCAAT-------TTCAAGTCCACTG--TTGGAAGATATCGATCTGTCTGGCGCAC---GTGGTGTTCTTG----TCAACATT-------------------A--CCGC-TG--GTTTCGA---CCTGCGTTTGGATGA---GT------TTGAAACGG---------------------------TGGGT--AATACCA--------------TCCGCGCA---TTCGCATC------TGATAATGCAACCG------TCGTAATT---GGTACATCACTTGACCCTGAGATGA--A-TGA--------------------TGAATTGCGCGTGACTG---TCGTGG--------CTACCGGT----ATCGGTAT-------------------------------------------------------------------------------------------------------------------------------GGACAAACGCCCTGAAA------------------------TCACTCTGGTGA------------------------------------ATAACAAGATGTCAC------AGCAAGCGTCTATGG----------------------------------------------------------------------------------------------------------------------AGCAGCGTTATCAGCAAATGCAAAATAGCATGTCTT---------------------------------------------------------------------------------------CTCTGACAGAGGAA------------AAACCA----------------------------GTTGCTGCGAAAGCGGTGAATGACCAAA------------------ATACGCAAGCGAATAAAGAACC------------------------------------------------------------------------------------------------------------------------------------------------------------------------------------------------------------------------------------------------------------------------------------------------------------------------------------------------------------------------------------------------------------------------------------------------------------------------------------TGATTA-----CTTAGAT------------ATT------------------CCGGCA------------TTTTT------------------------------------------------------------------------------------------------------------------------GCGTAAAC-----------------------AGGCC------------------------GATTAA----------------------------------------------------------------------------------
>Pluteo
AT---G---------------------TTTGATATTATGGAGCAACACGGCGA------------------------------------------------AGAAGCCGTAATAAAAGTAATTGGTGTTGGCG-----GCGGCGG--------------CGGT--AACGCT---------------GT-----TGA---------------GCACATGG---------------T-AA--AACAAGAA-------------------AT---TGAAG--GTG------------------------------------TGCGC----------TTCATCGTCGCG-------AATACTGACGCACAAGC-A--------------------------CTG--------AGAAAATCATCTGCAGATGTGACAGTACAGTTAG----GCACGCAAATTACGCAGGGCT-------------TAGGCG---CTGGTGCCAACC-------------CTGAAGTAGGT---AAAAATG-----CCGCAGAGG-----------A---AGATGTTG----AAACAATCAAGGCAAGCCTTG---AAGG------TGCAG-ACA------------TG--------GTGTTTAT--------TGCAGCAGGTATGGG---------------TGGCGGTACAGG----------CACAGGTGCAGC---------------------------------------ACCTGTGGT------TGCACGCG------------------------TGG---CTAAAG-----------------------AA---CTGGGT------ATT------------------------------TTGA---CTGTTGCGGTTG----TTACTCGTCCATTTGACTTGGAAG------GGAAAAAGCG---------------------------------------------CATGGCGGCTGCCGATCAT---GGTATC--GGAGAACTGTC--------------------------------TGAAATTGTAGACTCGCTT---ATT---------ACA------ATTC------------CTAACAACAAGTTAC---TGAAAGTGCTT---GGCAAAGGAACTACATTATTAGA------------CGCGTTTGCG------------AA---AGCGAATG---ACGTTTTGTATGGTGCCG----------------------TACAAGGTATTGCAGAGTTGATT------------AC---------------------------------------------TCGTTC---AG-----------------GTCTGA---------TTAATG---TCG---------AC---------------------TTTGCTGATGTA---AGAACTGTAATGTCAGCG------------ATGGGCACGGCCATGATGG-GTAC--------TGCTGCG-GCG---------TCA--G------GA---C-CTGAT--AGGGCACAAG-------AAGCT--GCAGAAGCG---GCAAT-------CTCAAGCCCATTA--CTTGAGGATGTTGACCTGACAGGTGCAA---AAGGCATTCTTG----TTAATATT-------------------A--CAGC-TG--GCATGGA---TATCACCATTGAAGA---AT------TTGAAGTGG---------------------------TTGGT--AATCACG--------------TTAAAGCG---TTGGCATC------TGAAAATGCGACTG------TTGTAGTG---GGTGCGGTTATTGATCCTGAAATGA--G-CGA--------------------TGAGTTAAGAGTGACTG---TTGTCG--------CGACGGGA----TTAGGTGGC------------------------------------------------------------------------------------------------------------------------------GAACGTAAGCCTCAATT----------------------TGGCATCGTAGACA------------------------------------AAGGCATTCAAGGGCTTGCTGGACAAGCTGCAACGG--------------------------------------------------------------------------------------------------------------------GTACTCATGGACCAAGTCATACCAATGACGATTTTGTACCAAGTTTTGGTGGTGCAGGAAACAAGCCTGTTGAGACACAACAAAACAATGATGCAGG----------------------------TTCGGGCTTTAATG----TTGAATCTAATACT----------------------------GCGTCAGTAAAAGAATCGATCAAAACGA------------------CTGAGCAACCAAAAGAGTCTGGTGAGAAAGAAAAAGG---------------------------------------------------------------------------------------------------------------------------------------------------------------------------------------------------------------------------------------------------------------------------------------------------------------------------------------------------------------------------------------------------------------------------------------------------------------------TGATTA-----TTTCGAT------------ATC------------------CCAGCA------------TTTTT------------------------------------------------------------------------------------------------------------------------GAGAAAAC-----------------------AGTCA------------------------GACTAG----------------------------------------------------------------------------------
>Rpick
AT---G------------------GACTTCGACATGATTGAAACGGAAATGCAGGA---------------------------------------------CGGCACCATCATCAAGGTGGTCGGCGTCGGCG-----GCGCGGG--------------CGGT--AATGCC---------------GT-----GCA---------------GCACATGA---------------T-CA--ACCGCGGC-------------------GT---GCAAG--GCG------------------------------------TGGAA----------TTCATCTGCATG-------AACACCGATGCGCAGGC-G--------------------------CTC--------AAGCGCTCGACCGCATCGCGCGTGCTGCAGCTCG----GC---------AGCACGGGCC-------------TCGGCG---CCGGTGCCAAGC-------------CGGAAGTAGGC---AAGCATT-----GCGCAGAGG-----------A---AGCCCGTG----AGCAGATCGCCGACGCACTGC---GCGG------CGCGC-ACA------------TG--------GTCTTCAT--------CACCGCCGGCATGGG---------------CGGCGGTACGGG----------CACGGGCGCAGC---------------------------------------ACCGGTGGT------TGCACAGG------------------------TCG---CCAAGG-----------------------AA---ATGGGC------ATC------------------------------CTGA---CCGTGGGCGTGG----TCTCCAAGCCGTTCGACTTCGAAG------GCGCACGCCG---------------------------------------------TTCGAAGGTTGGCGAGCAT---GGCGCG--AACGACCTCGA--------------------------------AGGCAACGTCGATTCGCTG---ATC---------GTC------GTGC------------TCAACGAAAAGCTCT---TCGAAGTCATG---GGCGACGACGCCGAGATGGACAA-G----------TGCTTCCAGT------------GC----GCCGACG---ACGTGCTGCACAACGCGG----------------------TCGCCGGCATTGCGGAAATCATC------------AA---------------------------------------------CGTCGA---CG-----------------GTCTGG---------TGAACG---TCG---------AC---------------------TTTGAAGACGTG---AAGACAGTGATGGGCGAA------------CAGGGCAAGGCGATGATGG-GCAC--------GGCCACC-GTG---------TCC--G------GC---G-TCGAC--CGTGCGCGTC-------TGGCC--GCTGAGCAA---GCCGT-------GGCAAGCCCGCTG--CTGGAAGGCGTGGACCTGTCGGGTGCGC---GTGGCGTGTTGG----TCAACATC-------------------A--CGGC-CA--GCCGCTC---GCTCAAGCTGTCTGA---GA------CCAAGGAAG---------------------------TGATG--AACACCA--------------TCCGCAGC---TATGCCGC------GGAAGATGCCACCG------TCATCTTC---GGTACGGTCTACGACGATGCCATGG--G-CGA--------------------CGCGCTGCGCGTGACCG---TGGTTG--------CCACGGGT----CTGGGCCGCGCTGCTCGCAACAA----------------------------------------------------------------------------------------------------------------GCAACAACAGCAGCAGA-------------------------CGATGACGCTG------------------------------------CTGAAAACCGGGACC------GACAACCAGCCGGTG-----------------------------------------------------------------------------------------------------------------------------------GCTTTCGGGGGTGGCGCCGGTCATTCGGTGGCAGCTGCGCCGGACTACAGCAACTTCGACA-------------------------------------------------CCCCGGCGGTGTGG----CGC-A----GCTCG----------------------------CGTGAG---TCGGCCTCGGCTCACGTGG---------------CAGCACTGCAAGAGAAGGGCGT---------------------------------------------------------------------------------------------------------------------------------------------------------------------------------------------------------------------------------------------------------------------------------------------------------------------------------------------------------------------------------------------------------------------------------------------------------------------------------------CGACAC-----GTACGAC------------ATT------------------CCGGCA------------TTCCT------------------------------------------------------------------------------------------------------------------------GCGCAAGC-----------------------AGGCG------------------------GACTGA----------------------------------------------------------------------------------
>Rsolana
ATGCAG---------------------------------GACAA---------------------------------------------------------CAACCTGGTCATGGCGCTGCTGGGCGCCGGCGTCGTCTTCGTGC--------------TGGT-GATCGTG---------------GT-----CTA---------------CAACCAGT----------------------GGCAGAT-------------------CC---GCAAG--GCG--------------------------------------------------------CGCGGCC---------CACAGGCGTACCAGCCG--------------------------CCG--------------------GCCGACGAAGGCGTGCGCACCGACGCATGGAAAGACCGCCAGGAGCCGGCGC--------TGGGCG---CGGGCGCCGCCG-------------ATGACACCGGC---CGCGTGGAGCCCCGGCTCGAA-----------CCCGGGCCGGTG----GCGCCGCTCAAGGCGCAGCCGTCCACCG--GCAGCGCCG-AGACCGAAGCCGGCGTG--------ATCGGCGCCGAGCTCGCGCCGTCGGGCGAGG---------------AGGCCGTGCTGGAGTCGGCCGAGGCCGGGGCGGC---------------------GAGCGCCGCGGAAGATGTGCCCGGCG-------CGCTGGAG-----------------------CCGGCCTCGGGCG-----------------------TG---ATCGAT------CCG------------------------------CTGA---TCGACTGCATCG----TGCCGCTGCACCCCGATCGCGAGGTCTCGGGCGACCGCCT--------------------------------GCTGCCCGCGATGTCCAAGCTGCGCCGCGCG----GGCACCAAGCAGATCCACG-------------------------------TAGAGGGCCTGAACCCGGTGGCCAACGCATGGGAGACC------ATCCGTGCCGGCCAGCGCTACCTTGACCTGCAGGTGGCCGTGCAGCTGGCCAACCGCACCGGCCCGCTGAA------------CGCGCTCGAGTTCTCCGAGTTCATCAACGCCATCG---ACCCGCTGTGCGAAGCGG----------------------CCGATGCCACGCCCGAGCTGCCCGAGATGAACGAGACGCTGTCCAACGCCCGCGAGCTCGACGCCTTTGCCTCCGAATGCGACGTGCAGCTGG-----------------GCGTGAGCGTGATCTCCGACG---GCGCGCCGTGGTCC---------------------GCCGCCTATGTG---CAGACCGTGGCAACGCAG------------GACGGCCTGGTGCTGTCGC-GCGA--------CGGCACGCGCTTCACGCGCTTCCATGCCGGC------A-CGGACGGCGTGCAGCGC-------GCGCT--GTTCACGCT---GCAGTTCGTCGACACCAACTTCCTG--CGCGACGATCTGACCGCCAAGGGCGGCC-------------------GCCAGATC-------------------ACGCTGC-TG----CTCGA---CGTGCCGCTGGCCGAAGAAG------TGGCCAAGC---------------------------CGTTC--AAGCAGA--------------TCTGCGAA---TACGCCTA----------CACGCTGTCG-------------C---AGCGC----ATGGGCGCGCAGGTGGTGGACGA--------------------CAACCTGCGT------------------------CCGCTGAC------------------------------------------------------------------------------------------------------------------------------------------------------------------------------------------------------------------------------------CGAGCAATCCTTCAT----------------------------------------------------------------------------------------------------------------------------------------------------------------------------------------------------------------------------------------------------------------------CGCCATCCAGAA------------------------------------------------GCATCTGCGCGTGCTGTA--------------------------------------------------------------------------------------------------------------------------------------------------------------------------------------------------------------------------------------------------------------------------------------------------------------------------------------------------------------------------------------------------------------------------------------------------------------------------------------------------------------------------------------CGACAA-----GCTCGAGGCGCGCGGC---CTC------------------CCGGCGGG----------TTCCA------------------------------------------------------------------------------------------------------------------------GCGCGGCA-----------------------GTGCGCCTGTTCAGC--------------CTCTGA----------------------------------------------------------------------------------
>Ret
AT---G------------ACCATCAAGCTGCAAAAGCCTGACATCACAGAGCT------------------------------------------------GAAGCCGCGCATCACCGTGTTCGGCGTCGGTG-----GCGGTGG--------------CGGC--AACGCC---------------GT-----CAA---------------CAACATGA---------------T-CA--CCGCCGGT-------------------CT---CCAGG--GCG------------------------------------TCGAC----------TTCGTCGTCGCC-------AACACGGATGCGCAGGC-G--------------------------CTG--------ACGATGACGAAGGCCGAGCGCATCATCCAGCTCG----GTGCCAACGTCACCGAAGGCC-------------TCGGTG---CCGGTTCGCAGC-------------CGGAAGTCGGC---CGTGCGG-----CCGCCGAAG-----------A---GTGCATCG----ACGAGATCATCGATCACCTGA---ACGG------CACGC-ATA------------TG--------TGCTTCGT--------CACCGCCGGCATGGG---------------CGGCGGCACCGG----------CACGGGTGCCGC---------------------------------------TCCTGTCGT------CGCGCAGG------------------------CGG---CCCGCA-----------------------AT---AAGGGT------ATC------------------------------CTGA---CGGTCGGCGTCG----TCACCAAGCCGTTCCATTTCGAAG------GCGGCCGCCG---------------------------------------------CATGCGTCTGGCTGAAATG---GGCATC--CAGGAACTGCA--------------------------------GAAGTCTGTCGACACGCTG---ATC---------GTC------ATTC------------CGAACCAGAACCTCT---TCCGTATCGCC---AACGACAAGACGACCTTCGCCGA------------TGCCTTCGCG------------AT---GGCCGACC---AGGTTCTCTATTCGGGCG----------------------TTGCCTGCATTACCGACCTGATG------------GT---------------------------------------------GAAGGA---AG-----------------GTCTCA---------TCAACC---TCG---------AC---------------------TTCGCCGACGTC---CGCTCGGTGATGCGCGAA------------ATGGGCCGCGCGATGATGG-GCAC--------CGGCGAA-GCC---------TCC--G------GC---G-CGGGC--CGCGCACTGC-------AGGCC--GCCGAAGCG---GCGAT-------CGCCAACCCGCTG--CTCGACGAAACCTCGATGAAGGGTGCCC---AGGGCCTGTTGA----TCTCGATC-------------------A--CCGG-CG--GTCGCGA---CCTCACGCTCTTCGA---AG------TCGACGAAG---------------------------CTGCG--ACCCGTA--------------TCCGCGAA---GAAGTCGA------TCCGGACGCCAACA------TCATCCTC---GGCGCCACTTTCGACGAATCGCTCG--A-GGG--------------------CATCATCCGCGTCTCGG---TCGTTG--------CGACAGGG----ATAGACCGGGCGATCAGTGAAGCCGCCGAGCGAAACTTCCAGCC-------------------------------------------------------------------------------------------GGTCGCCAAGCCTGCTATCCGTCCCTCCGCGGCTGTTGCTCCGGCAGCGGCCG------------------------------------CAGTTCAGCCTGCCCCGGTGATGCAGGCACCGAAGG-------------------------------------------------------------------------------------------------------TCTCCGATCCGATCGCGCAGACCATCCGCCAAGTCGAGATGGAACGTGAGCTCGAAATTTCGGCCCCGCGTGCTAGCGCCCCCGTCCAGCAGCCTGCTGCGCAGCAGGAAGTCTTCCGTCCGCAGAGCAAGATCTTCGCGCCTGCACAGGAAGCCCCGGCGATCCGTCCGCA--------------------------GGTGCAGCAGCAGGCTCCGACGCCGGTA------------------ATGAGCCAGCCGGTAATGAGCCAGCCCGTCCAGCAGCAGCCCATCCAGCAGCAGCCGGTCCGACAGGAGCCGATTATCCGACAGGCGGCTGAACCGGTGCGCATGCCGAAGGTCGAGGATTTCCCGCCGGTCGTCCAGGCTGAACTCGACCACCGCACGCAGCCGGCTTCCGCGCATAGCCAGGAAGAGCGCGGGCCGATGGGCCTGCTCAAGCGAATCACCAATTCGCTTGGCCGCCGCGACGATGACGCCGTCGCCGCCGACATGACCGCCGCACCGCCGGCCGCGTCACAGCAGCGCCGTCCGTTGTCGCCGGAGGCAAGCCTCTATGCGCCGCGCCGCGGCAATCTCGACGATCAGGGTCGTGCGGTTCCGCAAGCCCGCATGATGCAGGAAGA--------------------------------------------------------------------------------------------CGATCA-----GCTGGAA------------ATT------------------CCGGCA------------TTCCT------------------------------------------------------------------------------------------------------------------------GCGCCGCC-----------------------AGTCG------------------------AACTGA----------------------------------------------------------------------------------
>Rthio
AT---G---------------------TTTGAACTGATCGATAAACTTGCACC------------------------------------------------CAATGCAGTCATCAAGGTGATCGGCGTGGGCG-----GCGGCGG--------------CGGC--AATGCC---------------GT-----GGC---------------GCACATGC---------------T-CA--ATGCCAAC-------------------AT---CGAAG--GCG------------------------------------TGGAA----------TTCGTCGTCGCC-------AACACCGACGCGCAGGC-G--------------------------ATG--------AACAGCTGCGGCTCGCGCACCCACCTGCAACTGG----GTGGCAACGTGACCAAGGGTC-------------TCGGCG---CCGGCGCCAACC-------------CCGAAGTCGGC---CGGCAGG-----CTGCGCTGG-----------A---GGATCGCG----AACGGATCGAGGCGATGCTGG---AAGG------TGCCG-ACA------------TG--------GTGTTCAT--------CACCGCCGGCATGGG---------------CGGTGGCACCGG----------TACCGGCGCGGC---------------------------------------GCCGGTGGT------GGCGCAGC------------------------TGG---CCAAGG-----------------------AG---AAGGGC------ATC------------------------------CTCA---CCGTGGCGGTGG----TGACCAAGCCGTTCCCGTTCGAGG------GCCGTCGGCG---------------------------------------------CATGCAGGTTGCGCTGAAG---GGCATC--GAGGACCTGTC--------------------------------CCAGCACGTCGACTCCCTG---ATC---------ACC------GTGC------------CGAACGAGAAGCTGC---TCAGCGTGCTC---GGCCGCGAGGTTACCCTTCTCAA------------CGCGTTCAAG------------GC---CGCCAACG---ACGTGCTGCAGGGCGCCG----------------------TGCAGGGCATCGCCGATCTGATC------------AC---------------------------------------------CGCCCC---GG-----------------GCCTGA---------TCAACG---TCG---------AC---------------------TTCGCCGACGTG---CGCACCGTGATGTCGGAG------------ATGGGCCTGGCCATGATGG-GCTC--------GGGCACC-GCC---------CGC--G------GC---G-ACGAC--CGCGCCCAGG-------CGGCG--GCCGAGGCG---GCGAT-------CAAGAACCCGCTG--CTGGAGGACGTCAACCTCAACGGCGCCT---GCGGCATCCTGG----TCAACGTC-------------------A--CCGC-CG--GTCCCAA---CCTGACCATGCGCGA---GT------TTGACGAGA---------------------------TCGGT--CGCATCA--------------TCCACGAC---TTCGCCAG------CGAGGACGCCACCG------TGGTGATG---GGCACGTCGCTCGACCCGGAGATGA--A-GGA--------------------CGACGTGCGCGTCACCG---TGGTCG--------CCACCGGC----CTCAACCGGGCGATGGCCTC-------------------------------------------------------------------------------------------------------------------GCGCCAGCAGCCGCCGA----------------------T--CCGCATGGTCG------------------------------------AGACCCAGCAGGTGCAGATGCGCCCGCGTCCGGTGG-----------------------------------------------------------------------------------------------------------------TGCTGCGGACCGGTACCGGCAACGAGGTGGTCGACTACG-----------------------------------------------------------------------------------------CGCAACCGGAGATG----------------------------------------------GCGGTCAGCCACGGCCGTACGGAACCGG------------------CGGCACCGGCGAAGGGTGCCGAGCCGGGCTT---------------------------------------------------------------------------------------------------------------------------------------------------------------------------------------------------------------------------------------------------------------------------------------------------------------------------------------------------------------------------------------------------------------------------------------------------------------------------CGATTA-----CCTGGAT------------ATC------------------CCGGCG------------TTCCT------------------------------------------------------------------------------------------------------------------------GCGCCGCC-----------------------AGGCC------------------------GACTGA----------------------------------------------------------------------------------
>Rsphae
ATGGCA---------------------CTCAACCTCATGATGAACAACGCACGTGAAGAGCT---------------------------------------GAAGCCGCGCATCACCGTGTTCGGTGTAGGCG-----GTGCCGG--------------CGGC--AATGCC---------------GT-----CAA---------------CAACATGA---------------T-CG--AGCAGCAG-------------------CT---GGAAG--GGG------------------------------------TGGAG----------TTCGTCGTGGCG-------AACACCGACGCCCAGGC-C--------------------------CTC--------CAGCAGAGCCGCGCGACCTCGAAGATCCAGATGG----GCGTGAAGGTGACCGAGGGTC-------------TCGGCG---CGGGCGCCCGTC-------------CGTCGGTCGGG---GCCGCCG-----CCGCCGAGG-----------A---GACGATCG----AGGAGATCGTGGACCATCTCG---CGGG------CGCGC-ACA------------TG--------TGCTTCAT--------CACCGCCGGCATGGG---------------CGGCGGGACCGG----------CACCGGCGCGGC---------------------------------------GCCGATCAT------CGCACAGG------------------------CCG---CGCGCG-----------------------AG---CTGGGC------GTG------------------------------CTGA---CCGTGGGCGTCG----TGACCAAGCCCTTCCAGTTCGAGG------GCGCCAAGCG---------------------------------------------GATGCGACAGGCCGAGGAC---GGCATC--GACGCGCTGCA--------------------------------GAAGGTGGTCGACACCCTC---ATC---------ATC------ATTC------------CGAACCAGAACCTGT---TCCGCCTCGCC---AACGAGCGCACGACCTTCACCGA------------GGCCTTCGCG------------CT---GGCCGACG---ACGTGCTCTATCAGGGCG----------------------TGAAGGGCGTGACCGACCTGATG------------GT---------------------------------------------GCGGCC---GG-----------------GCCTCA---------TCAACC---TCG---------AC---------------------TTCGCCGACGTG---CGCGCGGTGATGGACGAG------------ATGGGCAAGGCCATGATGG-GCAC--------CGGCGAG-GCG---------ATG--G---GC------G-AAGAC--CGCGCGCTGC-------AGGCC--GCCGAGAAG---GCCAT-------CGCGAACCCGCTG--CTCGACGAGATCAGCCTCAACGGCGCCA---AGGGCGTGCTCA----TCAACATC-------------------A--CGGG-CG--GCTACGA---TCTCACGCTGTTCGA---GC------TGGACGAAG---------------------------CGGCG--AACGTCA--------------TCCGCGAG---AAGGTGGA------TTCGGACGCCAACA------TCATCGTG---GGCTCGACCCTCGACACTTCGATGG--A-AGG--------------------CATGATCCGCGTGTCGG---TCGTGG--------CCACCGGC----ATCGACGCCACGAAGCCCGCGCAGGACATGCCGG-----------------------------------------------------------------------------------------------------TGCCGCGCCGCTCGATGGCCGCGCCGCTGCCCGCGAGCTT--CTCGCAGCCCG------------------------------------AGCCCACCCCGGCGC------CGCAGCCCGCTCCGC----------------------------------------------------------------------------------------GTCGCGAGATGCCGGCCCCGCGCGCGGCCCAGCCGGCCGCTGCGCAGCCTGCGCCGCAACCCGAGCCGCAGCCCGCGCCCGAGCCTGCGGCGCACCACTTCGACCCGGCTGCCAGCCAGCATTACGAGCAGGACCACTACGTCGACGAGGACGACATGCCGCCGCCG----GCCTACCGCCCGCA----------------------------GCCGCAGGCGCAGCCCCGTGCGACGAAC------------------GTGCACGAGCAGGACGCCGCCGCCTTCGTGGCGCCCCGTCCGCGCGCGCCCGGCCAGCCCTCGCCCGAAGCGCTCGCCCGCCTGCAGGCCGCGGTGAACAAGAACCCGGCGCAGAACCGTCCCGGCATGGCCGCAGGCCAGCAACGCCCCGCCGCTCCGGTCCAGCGTCCGGCCGCCGCCGCCTCGGCCGAGAAGCCGCGCTTCGGCATCGGCTCGCTCATCAACCGGATGGCCGGCCACGGCGAGCAGCAGCCCGAGCCGCGCCCGCAGCAGTCGCGCCAGCAGCCGCCGGTGACGAGCTACGAGGACGAGCCGGAGATGTCCGCCGACCA--------------------------------------------------------------------------------------------------------------------------------------------------------------GGAGCG-----CATCGAG------------ATC------------------CCGGCG------------TTCCT------------------------------------------------------------------------------------------------------------------------GCGGCGTC-----------------------AGGCA------------------------AACTGA----------------------------------------------------------------------------------
>Raeth
ATGACG-------------------CCCCCGCACAACTA--------------------------------------------------------------CCTCGCCGTAATCAAGGTCGTCGGTATCGGCG-----GTGGCGG--------------CGTG--AACGCG---------------GT-----CAA---------------CCGCATGA---------------T-CG--AACAGGGA-------------------CT---CAAGG--GAG------------------------------------TCGAG----------TTCATCGCGGTG-------AACACCGACGCCCAGGC-C--------------------------CTG--------CTCATGTCCGACGCCGACGTCAAGCTCGACGTGG----GCCGTGAACTCACCCGGGGGC-------------TCGGCG---CCGGCGCGGATC-------------CCGAGGTCGGC---CGCAAGG-----CCGCCGAGG-----------A---CCACAAGG----ACGAGATCGAAGAGGTGCTCA---AGGG------CGCCG-ACA------------TG--------GTCTTCGT--------CACCGCCGGCGAGGG---------------CGGCGGGACCGG----------CACCGGCGGCGC---------------------------------------GCCCGTGGT------CGCGAGCA------------------------TCG---CCCGCA-----------------------AG---CTCGGT------GCG------------------------------CTGA---CCGTCGGCGTCG----TCACGCGGCCGTTCTCGTTCGAGG------GCAAGCGCCG---------------------------------------------CGGCGGCCAGGCCGACACG---GGCATC--CAGACCCTGCG--------------------------------CGAGTCCTGCGACACCCTC---ATC---------GTC------ATCC------------CCAACGACCGGCTGC---TGCAGCTCGGC---GACGCCGCCGTCAGCCTCATGGA------------CGCGTTCCGC------------TC---CGCCGACG---AGGTGCTGCTCAACGGTG----------------------TCCAGGGCATCACCGACCTCATC------------AC---------------------------------------------CACCCC---CG-----------------GCCTGA---------TCAACG---TCG---------AC---------------------TTCGCCGACGTC---AAGGGCGTGATGTCCGGC------------GCCGGCAGCGCGCTGATGG-GCAT--------CGGTTCC-TCC---------CGC--G------GG---G-AGGGC--CGGGCCATCA-------AGGCC--GCCGAGGCG---GCGAT-------CAACTCGCCGCTG--CT---CGAGGCGTCGATGGAAGGCGCGC---GCGGCGTGCTGC----TGTCCATC-------------------G--CCGG-CG--GCTCCGA---CCTCGGCCTGTTCGA---GA------TCAACGAGG---------------------------CGGCT--TCGCTGG--------------TGCAGGAG---GCCGCCCA------CATCGACGCGAACA------TCATCTTC---GGCACCGTCATCGACGACTCCCTGG--G-CGA--------------------CGAGGTGCGCGTCACCG---TCATCG--------CGGCCGGG----TTCGACGGCGGCACCCC----------------------------------------------------------------------------------------------------------------------GGCGCGGCGTCCCGTGG------------------AATCGGCCCCGCCGACCA--------------------------------CCGCAACGCGCGGCGGCACCATCGGCGCGGGACGTGCCGG---------------------------------------------------------------------------------------------------------------------------CGACGTCGGCCGCCCGGAGCGGGAGCGGGCCGAGGAGA--------------------------------------------------------------------------------TGCCGGCGCGTGAG----CAGCAGCCCGTCGCGGGCAGTTC-------------------GCTGCCGCCGATCGGGTCTGCGCAGCCG--------------------GCACGGCCGGTGGAGGTCGACGAGGACGGCGA------------------------------------------------------------------------------------------------------------------------------------------------------------------------------------------------------------------------------------------------------------------------------------------------------------------------------------------------------------------------------------------------------------------------------------------------------------------------CGACGA-----CGTCGAC------------GTG------------------CCGATC------------TTCAT------------------------------------------------------------------------------------------------------------------------GCGC--------------------------------------------------------CGGTGA----------------------------------------------------------------------------------
>Rhoa
ATGACG-------------------CCCCCGCACAACTA--------------------------------------------------------------CCTCGCCGTAATCAAGGTCGTCGGTATCGGCG-----GCGGCGG--------------CGTC--AACGCG---------------GT-----CAA---------------CCGCATGA---------------T-CG--AGCAGGGA-------------------CT---CAAGG--GAG------------------------------------TCGAG----------TTCATCGCGGTC-------AACACGGACGCCCAGGC-T--------------------------CTG--------CTGATGTCCGACGCCGACGTCAAGCTCGACGTCG----GACGCGAGCTCACCCGCGGCC-------------TCGGCG---CCGGCGCCGACC-------------CGGAGGTCGGC---CGCAAGG-----CCGCCGAGG-----------A---TCACAAGG----ACGAGATCGAAGAGGTCCTCA---AGGG------CGCCG-ACA------------TG--------GTCTTCGT--------CACCGCGGGTGAGGG---------------TGGCGGTACGGG----------CACCGGTGGCGC---------------------------------------GCCCGTCGT------CGCGAGCA------------------------TCG---CCCGCA-----------------------AG---CTCGGT------GCT------------------------------CTCA---CGATCGGTGTCG----TGACTCGTCCGTTCTCGTTCGAGG------GCAAGCGTCG---------------------------------------------TGGCTCGCAGGCGGAGTCC---GGTATC--TCCGCGCTCCG--------------------------------CGAGTCCTGCGACACGCTG---ATC---------GTC------ATCC------------CGAACGACCGTCTGC---TCCAGCTCGGC---GACGCCGCGGTGAGCCTGATGGA------------CGCGTTCCGC------------AG---CGCCGACG---AGGTTCTCCTCAACGGTG----------------------TCCAGGGCATCACCGACCTCATC------------AC---------------------------------------------CACGCC---GG-----------------GTCTGA---------TCAACG---TCG---------AC---------------------TTCGCGGACGTC---AAGAGCGTCATGTCCGGT------------GCCGGCAGCGCGCTGATGG-GCAT--------CGGCTCC-TCC---------CGC--G------GG---G-AGGGC--CGCTCGATCA-------AGGCT--GCGGAGACG---GCGAT-------CAACTCGCCGCTC--CT---CGAGGCGTCGATGGAAGGTGCAC---GCGGCGTGCTGC----TGTCGATC-------------------G--CGGG-CG--GCTCGGA---TCTCGGCTTGTTCGA---GA------TCAACGAGG---------------------------CCGCG--TCGCTGG--------------TCCAGGAG---GCCGCGCA------CATCGACGCCAACA------TCATCTTC---GGAACGGTCATCGACGATTCGCTCG--G-CGA--------------------CGAGGTGCGGGTCACGG---TCATCG--------CGGCGGGC----TTCGACGGCGGCGCTCCCGTGAAGCGTC-----------------------------------------------------------------------------------------------------------CGCTCGAGGTCCAGTCG-------------------------GCGATCGGTCG------------------------------------CGGCAACATCGGTGCCGGTCGTGCCGGTGAGGTCGG-------------------------------------------------------------------------------------------------------CCAGTCCGAGCGCCCCGCCGCGGCTGCTCCGGCGGCGCCCGCCGAGCCGGCGCCGGCCCCGCCGGTGGCCCCGCGTG-------------------------------------------------------------AGCCGGTCGGTACGCCCACCGGATCCAGCCTT----------------------------CCGCCGCTCGGATCCACGGGGTCGCGTG------------------CCGTGCCGGTCGGTAACGAGGACGGCGAGGA---------------------------------------------------------------------------------------------------------------------------------------------------------------------------------------------------------------------------------------------------------------------------------------------------------------------------------------------------------------------------------------------------------------------------------------------------------------------------CGACGA-----CGTCGAC------------GTG------------------CCTTCC------------TTCAT------------------------------------------------------------------------------------------------------------------------GCGC--------------------------------------------------------CGTTGA----------------------------------------------------------------------------------
>Rrub
AT---G---GCTATCAAGATCACCCTACCCGAGGGACCGGAAACCCCTCACCT------------------------------------------------CAAGCCCCGCATCACCGTCGTCGGTGTCGGCG-----GAGCCGG--------------CGGC--AACGCC---------------GT-----CAA---------------CAACATGA---------------T-CG--ACGCCGAA-------------------CT---GGCGG--GCG------------------------------------TTGAT----------TTCGTCGTCGCC-------AATACGGACGCCCAGGC-G--------------------------TTG--------TGCCACTCGCGCACCAGCCGCCGCATCCAGCTTG----GCACCGAGGCCACCCGCGGCC-------------TGGGCG---CCGGCGCCCGTC-------------CCGAGGTGGGC---CGCGTGG-----CCGCCGAAG-----------A---GGCGGTCG----AGGCGATCGCCGGTGAACTCC---AGGG------CGCCA-ATA------------TG--------GTGTTCAT--------CACCGCCGGCATGGG---------------CGGCGGCACGGG----------CACCGGCGCCGC---------------------------------------TCCGGTGGT------CGCCAGCG------------------------TCG---CCCGCG-----------------------AG---CTGGGA------ATC------------------------------CTCA---CCGTCGGCGTCG----TCACCAAGCCCTTCCAGTTCGAAG------GCGCCCACCG---------------------------------------------CATGCGCTTGGCCGAAGCG---GGCATC--GACGAGCTGGC--------------------------------CCAATTCGTCGATACGCTG---ATT---------ATC------ATTC------------CGAATCAGAATCTAT---TCCGGGTGGCG---AATGAAAAAACCACCTTCGCAGA------------TGCCTTCAAA------------TT---GGCCGACG---ACGTGCTGTATTCGGGCG----------------------TGCGCAGCGTCACCGACCTGATG------------AT---------------------------------------------CAATCC---CG-----------------GTCTGA---------TCAACC---TGG---------AC---------------------TTCGCCGACGTC---CGCACGGTCATGCAGAAC------------ATGGGCCGGGCGATGATGG-GCAC--------CGGCGAG-GCC---------GAG--G---GC------G-AGCGT--CGGGCGCTGG-------AGGCC--GCCGAGGCC---GCCAT-------CGCCAATCCGCTG--CTCGAGGACACCTCGATGCGCGGCGCGC---GCGGCGTGCTGA----TCAACATC-------------------A--CCGG-CG--GCACCGA---TGTGACCTTGTACGA---GG------TCGACGAGG---------------------------CGGCC--AACCGCA--------------TCCGCGAC---GAAGTGGA------AAGCGACGCCCATA------TCATCTTC---GGCTCCAGCCTGGATCCGAGCCTGG--A-TGG--------------------CCACATCCGGGTTTCCG---TCGTCG--------CCACCGGC----ATCAACGCCGAGGACGTGGCCCGGCTGAATGGCAATGACCCGGGTCAGGCGGTGCGCGCCGTGGCCGATCCCCGGCCCGAAGCCCGCATCGTTCCCGAGGTGAA-------------------------------GATCGCCCGCCCGGCCGAGCGCAGCCATGCCGAACGCATCGCCGCCGCGGTTG------------------------------------GCGCCGAGCGCGCCGGCCTGACCGCCGCCAAGGCCGCCCTGGCGGGGCGTCCGCCGCTCGCCGGTCAGCCGGCGGCGGCCTATGCCGCCGAGGGTCACGACGGCGCTCCGGCGATGGTCGGCAAATCGGCCAAGGCCGAGAAGGCGGTCCGCCTGCTCGAGTCCCTGGTTCTCGAAGCCAACGCCAAGAAGGACGCCAAGGCCGCCATCGCCGGTAGCGCGGCGCTGGCCCGCCCCGAACTCCGTCCCGAGCCGCGCCCCGAGCCCCGTCCCCCGGTCATCGCCCCCCGGG----GAGCCTTGGCGCCGCGTCTCAGCCGCGACACCTTCATCCCC-TCGCCGGCGATGGAAGTGAACGCCCGCGGCACCGCCGCCATGGCCGCCGCCCAGGTGCCGTCCTATGAAACCCGCTCAAGCGACCGCGATGTGTCCCGCGCCGGTCGTCTCGAGGCCCCCGAACCGGAGCATGAGCCGGCCCGTCGCCCGCTGATGAGCCGTGAGGAAGAGCCCATCGCCGCCTATCGCGACGACGACCTCGACCCGGGCGAGGTTTATGTCGATGACGTGGCCTATGATCCCCGCCCGGCCCGGGAGTTCCGTCCCGCCCTGCCGGAAGGGGCCCGCGCCGCCTATCAGGCGCAGATGCGCCGGGCGACCGAGGACCATCCCCGCGAGGAGCCGCGTGCTCCGCGCGTCGAGAAGCCCAGTCTGCTTGCCCGCATCACCGGCCTGGGTGGCCGTTCGGCGGGGCATGAGCACCGCGATGGCAATCCCTTGCTGTCGGCCAAGACGCTCTCCGCCCAGGCCGACGACCGTCCGGTCGCCTCTCAGCCCGA------------------------------------TGACCA-----GTTGGAA------------ATC------------------CCGGCG------------TTTCT------------------------------------------------------------------------------------------------------------------------GCGCCGTC-----------------------AAGCC------------------------AACTAA----------------------------------------------------------------------------------
>Rcono
AT---G------------GTTTTAAATATCAAAGCTCCTGAAAATATAGTATT------------------------------------------------AAAACCGACCATTACAGTTTTTGGCGTTGGGG-----GTGCAGG--------------TAGT--AATGCA---------------GT-----AAA---------------TAATATGA---------------TTAG---TGCTAAT-------------------CT---GCAAG--GTG------------------------------------CTAAT----------TTTGTAGTAGCT-------AATACTGATGCACAATC-G--------------------------CTT--------GAACATTCTTTATGCACTAACAAAATACAACTCG----GTGTTTCTACGACTAGAGGTC-------------TTGGGG---CAGGAGCTTCTC-------------CTGAGGTTGGA---GCACTTG-----CTGCTCAAG-----------AATCAGAAAGCG-------AAATTCGTAATTACCTAG---AAAA------TAGCA-ATA------------TG--------GTATTTAT--------TACGGCAGGTATGGG---------------CGGTGGTACAGG----------TACCGGTTCTGC---------------------------------------ACCGGTTAT------TGCACGCA------------------------TTG---CTAAAG-----------------------AA---CTAGGC------ATC------------------------------CTTA---CGGTTGGGGTAG----TAACTAAACCTTTCCATTTTGAAG------GCGGTCATCG---------------------------------------------TATGAAAACTGCCGATAAA---GGACTT--ATTGAATTACA--------------------------------GCAATTCGTTGATACTTTA---ATT---------GTA------ATAC------------CGAACCAAAATCTAT---TCCGTATTGCT---AATGAACAAACGACGTTTGCCGA------------TGCTTTCAAA------------AT---GGCAGATG---ACGTATTACATGCAGGCG----------------------TTAGAGGAGTAACGGATTTAATG------------AT---------------------------------------------TATGCC---GG-----------------GACTTA---------TTAATC---TTG---------AT---------------------TTTGCCGATATT---AAAGCAGTAATGAGTGAA------------ATGGGTAAAGCAATGATGG-GTAC--------AGGTGAA-GCT---------AGT--G------GC---G-AAGAT--AGAGCTATTA-------AAGCG--GCAGAATCT---GCAAT-------TTCAAATCCACTG--CTAGATCATAGCTCAATGTGCGGTGCAA---GAGGTGTATTAA----TCAATATT-------------------A--CCGG-CG--GTTCCGA---CATGACCTTATTTGA---AG------TTGACAACG---------------------------CTGCT--AATAGAA--------------TTAGAGAAGAAGTAGACAA------CCTTGATGCTAATA------TTATTTTC---GGTTCAACATTTAATCCGGAATTAA--A-AGG--------------------AATGATCAGAGTATCAG---TTGTTG--------CTACCGGT----ATTGATGCCGATAAAGTACCGACATATAAACCCGCAAT-------------------------------------------------------------------------------------------------AGCTGAAACTACCAATA---------------------TAGTTCCTGAGGAAA------------------------------------CTTATAATAAAGCTATAGCACAACCTACACAAATAG------------------------------------------------------------------------AAGAAATGCCTGATTTTAACAGCTACAGTACCGAAAATATTGAAATTACCGACTCTCCAATAAATCAAAATTTTATCGGAAATGAAAAAGAGCTAGGGTTACATGCCAATACTTTCAACAAATCTGAAGATGACTCACCCAAAC-------------------------CATCATTTTTAGGAAAAATATGGGGTTCTCTGCGTGCT----------------------TCAAATAATCAAACTTTAGAACGCAAAAACGTTGTTGTTAGTACTCTAGATCAAGATAATAAAGAGTC------------------------------------------------------------------------------------------------------------------------------------------------------------------------------------------------------------------------------------------------------------------------------------------------------------------------------------------------------------------------------------------------------------------------------------------------------------------------------------TGATAT-----TCATGAC------------ATA------------------CCGGCT------------TTTTT------------------------------------------------------------------------------------------------------------------------AAGAAAGA-----------------------AACGG------------------------GATTAG----------------------------------------------------------------------------------
>Ranati
AT---GGAAAATACCAATAAAACAGGTTTTGAATTTGATTTACCAAAAGGCAA------------------------------------------------CTCATCTATTATCAAGGTGATAGGTGTAGGTG-----GTGGTGG--------------AAAC--AATGCC---------------TT-----AAA---------------ACATATG----------------TATG--AAAGAGGG-------------------AT---TCACG--GTG------------------------------------TAGAT----------TTTGTCATTTGT-------AATACAGATGCACAAAC-A--------------------------CTA--------AATAACAATCCCGTTTCTAATAAAGTTCAGTTAG----GTATCACAACTACAGAAGGCT-------------TAGGTG---CTGGTGCAGACC-------------CAGAAGTGGGA---GAAAAGG-----CTGCAATAG-----------A---AAGTATAG----ACGAGATAAAAAGCACTCTAGGACAAAA------TACCA-AAA------------TG--------GTATTCAT--------TACCGCTGGTATGGG---------------TGGTGGTACAGG----------TACGGGTGCAGC---------------------------------------ACCTATTAT------TGCTAAGG------------------------CGG---CGAAGG-----------------------AA---ATGGGG------ATT------------------------------TTGA---CGGTCGCTATCG----TTACAGTTCCGTTTTCTTTTGAAG------GAAAAAGAAG---------------------------------------------ATTAGACCAAGCTGAAGCA---GGGCTA--GAGAAACTAAG--------------------------------AAATAATGTGGATTCTCTC---ATC---------GTG------ATAA------------ACAACGATAAACTAA---GACAACAGTT------TGGTAACTTAGGATTTAAACA------------AGGTTTTTCT------------AA---GGCAGATG---AGGTGCTTACCAATGCAG----------------------CCAAAGGTATGGCAGAGGTAATT------------AC---------------------------------------------GGGTTC---TT-----------------TTGTTA---------TCAATA---TTG---------AC---------------------TTCCGTGATGCT---AAGTCTGTGTTGCAGAAT------------TCAGGTACAGCCTTGATGT-CCAC--------GGGAAGT-GCT---------ACA--G------GT---G-AGAAG--AGAGCAGAAG-------AAGCT--GTTAAAAAG---GCATT-------AGACTCTCCACTT--CTTAACGATAACAAAATTACAGGAGCTC---AAGATGTATTGC----TTCTTATT----------------------CAGAGTG--GTTCTGA-----TGAGGCT-TCTGA---AGCTACGATGGACGAAA---------------------------TTGGT--CTTATCA-----ACGATTATATCCAAAAC---GAAGCAGG------AAATACAGCTAACA------TTATCTTT---GGTGTAGGGACAGATGAAGAACTTG--G-CGA--------------------TGCTATTAGAGTATTGG---TAATTG--------CTACGGGA----TTTACTAATGAAAACCACATCAATGCAGGTCCTACAGAAGTAGTTAAGGTACCATTGCACGAAACGGCAAATTCAGTTAGAAGAGAATCTCCATTTAAAATTTCTTCTGATGCTAA-------------------GAATGCAGGATTAGGTT----------------------C--TGTTGTTACAG------------------------------------AGAAAAACATCGTGA------AGTTAGATGAAGAAGATGATTTTTCTTCACCACAGTTTTCAGCAAATAGATTAAGCGGAGAGCAGTTAGCGGTTCAAGAAATACAACCAATGACCTATGTTGAAGAGGTTAATGAAGAATTTGAAGAAGGAAGTAATGAACTAGATTTATTCTCTTATGATGAAGGATACGAAGAACCAAAAGGAATATCTTTTACTTTTGAATCAAAAGACGAAAGTAGCATACAACCTACTAAATCTTTA--------------TTCTTAGATGAAAA----ACCTG----TAGAG----------------------------TTCAGCTTTAAAATAAAAGAAGAAGAGC------------------CTACTTTTGAAGAGGAAGTAAAAACAGTATCTAATACTGTTGCGTCTCAAGAGCCTCAAGTAATTCATGAAGTAGAAGAAAAACCTATATTTCGTAATGAAGAAATAGCTCAAGAGGAAACACTTTTTACTTTTATAGAGAAAAAAGTAGAAGACTCTAAAGTACAGGAGAGAAGAAATAAGCTAAAAGAATTTAATTCTCGTTACCAAAATGTAGATGAGGAAAATACTTTTGAAACAGTACCTGCTTTTAGAAGAAAAAATATTAAACTAGATGATAGCCCATCTGATGAGCGTATCAGTAGTTTTTTAGCTGATAACAATGGC--------------------------------------------------------------------------------------------------------------------------------------------------------------------AGAGTAGAA--CTTAGAG------------AAA------------------ACAAA-------------TTTTT------------------------------------------------------------------------------------------------------------------------GAATAAAG-----------------------ATGTA------------------------GATTAG----------------------------------------------------------------------------------
>Rdentonp
AT---G--------------------------GACGCTGGAACTCCCCAGAACTA----------------------------------------------CTTGGCAGTCATCAAAGTCGTCGGTATCGGTG-----GCGGTGG--------------CGTC--AACGCA---------------GT-----CAA---------------CCGTATGA---------------T-CG--AGGTTGGC-------------------CT---GCGAG--GCG------------------------------------TAGAA----------TTCATCGCTATT-------AACACAGATGCTCAGGC-A--------------------------CTT--------TTGATGTCTGACGCTGACGTCAAACTTGATGTTG----GTCGTGAACTAACTCGCGGTC-------------TCGGAG---CGGGCGCAAACC-------------CCGAGGTCGGT---CGTCAGG-----CTGCTGAAG-----------A---CCACGCCC----AGGAAATCGAAGAGGTTATCA---AGGG------CGCAG-ACA------------TG--------GTCTTCGT--------GACTGCAGGTGAAGG---------------TGGCGGCACCGG----------TACCGGCGGTGC---------------------------------------TCCCGTTGT------AGCACGTA------------------------TTG---CACGCT-----------------------CT---TTGGGT------GCC------------------------------CTCA---CGATCGGCGTGG----TAACTCGTCCCTTTACCTTTGAAG------GTCGTCGCCG---------------------------------------------TTCGAACCAGGCAGAAACC---GGCATT--GCTGCACTTCG--------------------------------TGATGAAGTAGATACCCTC---ATT---------GTG------ATTC------------CGAACGATCGTTTGC---TCTCTATCTCT---GATCGCAACGTTTCGATGCTTGA------------CGCCTTCAAA------------TC---GGCAGATC---AGGTTCTTCTCTCCGGTG----------------------TGCAGGGTATTACCGACCTGATT------------AC---------------------------------------------TACTCC---GG-----------------GTCTGA---------TCAACC---TTG---------AC---------------------TTTGCAGATGTT---AAGTCTGTTATGCAGGGG------------GCTGGTTCGGCTCTGATGG-GCAT--------TGGCTCT-GCC---------GCT--G------GT---G-AAGAC--CGCGCTGTTA-------AAGCC--GCCGAGCTC---GCTAT-------CGCATCCCCACTT--TT---GGAAGCATCCATTGATGGGGCAC---ACGGTGTACTCC----TCTCCATT----------------------CAGGGCG--GTTCCGA---TCTCGGTCTATTTGA---GA------TTAATGAGG---------------------------CTGCA--CGCCTGG--------------TCCAGGAA---GTCGCACA------TCCTGACGCAAATA------TTATCTTC---GGTGCTGTGATTGATGACGCCTTGG--G-TGA--------------------TGAAGCACGTGTGACCG---TTATTG--------CCGCTGGA----TTTGACGCTGTCAATCCTGAGACTAACACCAACGCTAACAGTTCAGCTT--------------------------------------------------------------------------------------CGGCAAATGCTCAGGCG-------------------------CAGCGTACTCA------------------------------------GCAGGCATTCGGCGG-CTCTGCGCAGGCCGCTCCTG------------------------------------------------------------------------------------------------------------------------CAGCTCCCGCATCAACCGGATATGGTTTCGGCGGTGCGCAG--------------------------------------------------------------------------------AATGGTACTCAGCA----GAATG----ATGTT----------------------------CCTGCCGCGGCTGGCTTTGATGTTGATC------------------TACCGCCCGTCGTGGAAGAGTCCCCGGCGCGGCG------------------------------------------------------------------------------------------------------------------------------------------------------------------------------------------------------------------------------------------------------------------------------------------------------------------------------------------------------------------------------------------------------------------------------------------------------------------------CGATAC-----CCTCGAT------------GTG------------------CCCGAC------------TTCTT------------------------------------------------------------------------------------------------------------------------G-----------------------------------------------------------AAGTAA----------------------------------------------------------------------------------
>Rdnto
AT---G-----------------GACGCTGGAACTCCCCAGAACTA-------------------------------------------------------CTTGGCAGTCATCAAGGTCGTCGGTATCGGCG-----GCGGTGG--------------TGTC--AACGCA---------------GT-----CAA---------------CCGAATGA---------------T-TG--AGGTTGGT-------------------CT---GCGCG--GCG------------------------------------TTGAG----------TTCATTGCAATC-------AACACCGATGCCCAGGC-G--------------------------CTA--------TTGATGTCTGATGCGGATGTTAAGCTTGACGTTG----GTCGTGAGCTGACCCGCGGTC-------------TTGGTG---CTGGTGCTAACC-------------CCGAGGTTGGC---CGCCAGG-----CTGCAGAGG-----------A---TCATGCGC----AGGAGATTGAGGAAGTCCTCA---AGGG------TGCAG-ACA------------TG--------GTCTTTGT--------GACTGCCGGTGAGGG---------------CGGTGGTACCGG----------TACCGGTGGCGC---------------------------------------TCCCGTGGT------GGCACGTA------------------------TCG---CTCGCT-----------------------CG---CTTGGT------GCT------------------------------CTTA---CCATTGGCGTGG----TGACCCGTCCGTTTACCTTCGAGG------GCCGCCGCCG---------------------------------------------TTCAAACCAGGCAGAGACC---GGTATT--TCCGCTCTGCG--------------------------------CGATGAGGTTGATACCCTC---ATT---------GTT------ATTC------------CGAACGACCGACTGC---TGTCTATCTCT---GACCGTAACGTGTCAATGCTTGA------------TGCCTTTAAG------------TC---AGCAGACC---AGGTGCTTCTGTCCGGTG----------------------TGCAGGGTATTACCGACCTGATT------------AC---------------------------------------------CACTCC---GG-----------------GTCTGA---------TTAACC---TTG---------AC---------------------TTTGCGGACGTG---AAGTCTGTGATGCAGGGT------------GCTGGCTCCGCGCTTATGG-GCAT--------TGGCTCC-GCT---------GCT--G------GG---G-AGGAC--CGCGCAGTCA-------AGGCT--GCTGAGCTC---GCTAT-------TGCCTCTCCTCTT--CT---GGAAGCTTCCATTGATGGTGCAC---ATGGTGTTCTGC----TCTCCATT----------------------CAGGGCG--GGTCCGA---CCTCGGCCTATTCGA---GA------TTAACGAGG---------------------------CCGCA--CGTTTGG--------------TTCAGGAA---GTGGCCCA------CCCGGATGCGAACA------TTATCTTC---GGTGCTGTGATTGACGACGCGTTGG--G-TGA--------------------TGAAGCTCGTGTGACCG---TGATTG--------CTGCTGGC----TTTGATGCCGTGAACCC----------------------------------------------------------------------------------------------------------------------CGAGACAAATTCAAATG------------------CATCCGCTGCCGCCGCAG------------------------------------TGCAGGCTCAGGCCCAGCGCACTCAGCAGACTTTCG---------------------------------------------------------------------------------------------------------------GCGGTCAGAACGCACCTACGGCTGCTCCTGCTCAGCCTGATTACGGGTTCAACGCTC-------------------------------------------------------------------------CCGCAGCTCCGGCATACCAGCAGAATGATGTT----------------------------CCCGCATCAGCCGGGTTCGATGTTGATC------------------TGCCTCCGGTGGTGGAAGAGCCTCCGGCTCGTCG------------------------------------------------------------------------------------------------------------------------------------------------------------------------------------------------------------------------------------------------------------------------------------------------------------------------------------------------------------------------------------------------------------------------------------------------------------------------CGATAC-----CCTAGAC------------GTT------------------CCTGAC------------TTTTT------------------------------------------------------------------------------------------------------------------------G-----------------------------------------------------------AAGTAG----------------------------------------------------------------------------------
>Srub
[truncated: 92,304 more chars]
