# Supplementary material for: Comparative in silico analysis of ftsZ gene from different bacteria reveals the preference for core set of codons in coding sequence structuring and secondary structural elements determination
Source: PLoS One. 2019 Dec 16;14(12):e0219231. doi: 10.1371/journal.pone.0219231 (PMC6913975; doi:10.1371/journal.pone.0219231)
Supplement: S1 Phylogeny — (TXT) [file pone.0219231.s009.txt]

(((((((((((((Abutz:0.47032431,Fnucle:0.50240010)0.4018:0.07609382,Ranati:0.72878263)0.2024:0.04658218,(Bmycoi:1.67257457,(Cochra:0.64111782,Fhyda:0.70054601)0.6032:0.08401890)0.2926:0.09281089)0.4860:0.07219366,Cbuty:0.36398890)0.4529:0.08740671,(Banthra:0.23949310,(Saure:0.13116550,Scapi:0.10153108)0.9709:0.15069636)0.8216:0.06178767)0.0661:0.07042430,(((Lgravi:0.18606379,Llactis:0.19560678)0.9148:0.06033327,(Spneu:0.24131390,Saga:0.29186321)0.8788:0.07640880)0.9940:0.11181943,(Ooeni:0.51561113,(Aviri:0.29480791,(Eavium:0.34421264,(Lcrispa:0.12622026,Lamylo:0.11882699)1.0000:0.22408901)0.6533:0.03602704)0.8547:0.07222628)0.2305:0.01145951)0.3627:0.03018271)0.0431:0.04324759,(Hpylori:0.88261549,Wciba:0.41652696)0.5030:0.08755173)0.0190:0.04033432,(Pmari:0.41764165,(Bburg:0.35221614,Tdenti:0.48577134)0.9158:0.16069411)0.2976:0.10568296)0.0571:0.01464933,(Cbes:0.45462112,(Ahadr:0.47266109,(Cbolt:0.27942121,(Bobe:0.34644934,(Bproteo:0.35481341,Etayi:0.23634767)0.9148:0.06425586)0.4269:0.01666592)0.9990:0.10291122)0.8978:0.10072837)0.3176:0.06334594)0.1373:0.05920740,(((Agoen:0.17360303,Gsubterra:0.15993049)0.8246:0.12817502,Bbrevi:0.28531984)0.5601:0.16497776,((Badole:0.23622913,Gvagi:0.31546335)1.0000:0.36132846,((Cdipth:0.29917843,Cgluta:0.30583224)0.9770:0.10679495,(((Rdentonp:0.16970184,Rdnto:0.16649266)0.9810:0.15160560,Twhip:0.33430405)0.5661:0.08205001,((Cavid:0.12161822,Pacne:0.17799076)0.9950:0.14422376,(Aodon:0.28694505,(Stropi:0.15154842,(((Raeth:0.08298618,Rhoa:0.15784841)0.9760:0.06083030,Mabsce:0.15281782)0.9589:0.07224141,((Cmichi:0.16299836,Mfolio:0.13844335)0.6383:0.03860698,(Slydi:0.18650557,(Arthrobacter:0.20632134,(Kkris:0.13638636,Mlute:0.13654987)0.5942:0.01594151)0.7335:0.03516877)0.3567:0.01587871)0.4178:0.02003391)0.5331:0.03353888)0.5741:0.05630180)0.3948:0.03371168)0.3236:0.03120413)0.4900:0.03421679)0.4168:0.02654353)0.7756:0.10329034)0.0772:0.05702178)0.1834:0.10391598,((((((Otsutsu:0.57182674,Wendo:0.23556797)0.7275:0.04864479,Rcono:0.39030132)0.8868:0.10273485,Bbacilli:0.42589472)0.6804:0.07326712,Amargi:0.48964648)0.8527:0.19796895,(Kvulga:0.40047076,Pgalla:0.41464884)0.6643:0.11887456)0.0902:0.03602142,(((Goxyd:0.32469753,Gbethe:0.35373761)0.9519:0.08483930,Amal:0.43566511)0.9248:0.15338106,((Dvulga:0.45254009,Gsulfu:0.45643661)0.4619:0.07029139,(Rrub:0.48811114,((Dradio:0.37640369,Srub:0.51430584)0.7495:0.08319607,(((Bgladi:0.97096360,Dacido:1.55839080)0.6663:0.31916944,(Csubt:1.44158352,Rsphae:0.22685936)0.3637:0.14691536)0.1012:0.06164623,((((Maqua:0.37383331,Rsolana:1.13975856)0.2455:0.01210361,Ccres:0.29771104)0.2445:0.04836798,Abroom:0.37353028)0.2255:0.04623893,(Oanthro:0.35057978,((Eadhae:0.28371673,Sfredii:0.27635665)0.4228:0.02746319,(Ngale:0.27175138,Ret:0.28244518)0.5100:0.03097267)0.6453:0.03466965)0.5491:0.02217016)0.1964:0.05187124)0.1563:0.04933799)0.0461:0.02719532)0.0391:0.04524704)0.0240:0.04766656)0.0551:0.05516721)0.0251:0.04493704)0.0140:0.01903392,(Bmeli:0.76116154,(Pgingi:0.70085929,(Bcellulo:0.34490009,(Pmela:0.33961985,Prumi:0.32280258)0.9429:0.09331727)0.9990:0.19113162)0.9960:0.33254520)0.1964:0.06265789)0.0180:0.04992803,((Ecorro:0.25174845,Ngono:0.32433115)0.9990:0.29294736,(Pasym:0.45337763,((Afaeca:0.22352014,Bbronchi:0.21701834)0.8367:0.07210798,(Bubonen:0.16815318,(Cmetali:0.13369335,Rpick:0.13315921)0.6924:0.01745457)0.9940:0.13751041)0.7505:0.08719813)0.4669:0.13495491)0.1944:0.06475969,(((((((Smal:0.11118193,Xcam:0.07422341)0.9319:0.07423859,Rthio:0.17370279)0.7986:0.06297506,Xfas:0.26158494)0.5772:0.06119274,Tver:0.33048153)0.5621:0.04236409,Hboli:0.33200318)0.3697:0.04805858,(Cburne:0.36035057,Psalmo:0.27416225)0.6683:0.04957087)0.1964:0.03505178,(((((Apleu:0.37529749,Gana:0.28035552)0.6162:0.02846895,(Aactino:0.26899028,Hinflu:0.37102432)0.9910:0.12232003)0.7946:0.05573366,(Fphilo:0.44069367,(Mcata:0.44125784,(Abauma:0.18202186,Ajohn:0.15658547)0.9940:0.32033600)0.9609:0.18048109)0.1092:0.06457175)0.0391:0.05871985,(Cpneu:1.14208425,Pluteo:0.35030840)0.2285:0.08405797)0.0120:0.02288964,((((Awoda:0.20331935,Valgi:0.17012373)0.7074:0.02044842,Pkish:0.11285091)0.9018:0.09861326,(Amaclo:0.31908563,Sbal:0.24941351)0.4770:0.03280470)0.1483:0.00521345,(((Baphi:0.37484188,Pmira:0.09775469)0.4579:0.03800125,Pstuar:0.11349765)0.3357:0.01729639,((Ptempe:0.10908027,Xbovi:0.11478983)0.9339:0.03052181,(Mmorga:0.12401248,((Yaldo:0.05000658,Ypes:0.05390276)0.9970:0.05191492,((Oprote:0.11701654,Pana:0.10020290)0.3497:0.00625732,(((Cmulti:0.07542168,Sfonti:0.03837349)0.7525:0.01061146,Srubi:0.05771674)0.9218:0.02394871,((((((Ctesto:0.26946505,Snox:1.76438495)0.3898:0.27308893,Aentero:0.21372463)0.0251:0.06375912,Eictaluri:0.10542408)0.0070:0.01163556,Pgergo:0.08400953)0.0060:0.00791052,Csaka:0.08378528)0.0010:0.00482224,(((Sdysen:0.00299982,Sflex:0.01386628)0.6072:0.00124887,Ecoli:0.00676690)0.9960:0.08221276,((Camalo:0.04788605,Sent:0.05163061)0.6082:0.00544474,(Kaero:0.04512652,Koxyto:0.04335906)0.8096:0.01025316)0.6483:0.00731816)0.9279:0.01612542)0.0100:0.01722661)0.0050:0.00503435)0.0040:0.00723850)0.0120:0.01463749)0.0170:0.02874568)0.0130:0.02417538)0.0140:0.06217612)0.0040:0.03472432)0.0040:0.04501469)0.0040:0.05897808);
